# Supplementary material for: Characterising the enzyme-driven metabolic shifts in rancid pearl millet flour using metabolomics approaches: a step towards improving quality and shelf-life
Source: Front Nutr. 2025 Oct 23;12:1691522. doi: 10.3389/fnut.2025.1691522 (PMC12588842; doi:10.3389/fnut.2025.1691522)
Supplement: Supplementary file 1 [file Table_1.XLSX]

## Sheet: CHADHI_BAJRI
Table S1. Comprehensive list of identified metabolites in fresh flour of pearl millet cv. Chadhi Bajri.
m/z value	Retention time	IDs	Metabolites	Molecular formula	CHADHI_BAJRI-R1 Peak area	CHADHI_BAJRI-R2 Peak area
59.1	29.916	C06244	Acetamide	C2H5NO	6.34135e+06	6.16342e+06
60.1	0.381375	C00033	Acetate	C2H4O2	2.03403e+06	2.3683e+06
60.15	23.0985	C01845	Propan-2-ol	C3H8O	2.44842e+06	1.24572e+06
61	14.6137	C00288	CO2(total)	CH2O3	1.09612e+06	763407
61.0167	39.1433	C01563	Carbamate	CH3NO2	736855	4.64334e+06
61.1	28.1137	C00189	Ethanolamine	C2H7NO	88063	178973
62.1	39.9262	C00580	Dimethyl sulfide	C2H6S	92065.4	111559
69.1	26.028	C15668	1-Pyrroline	C4H7N	876400	926953
73.1	29.322	C01888	Aminoacetone	C3H7NO	1.22594e+06	593295
74.1	18.3465	C00986	1,3-Diaminopropane	C3H10N2	850604	919013
75	34.7557	C00037	Glycine	C2H5NO2	813440	164496
75.1	33.3315	C03939	Acetyl-[acyl-carrier protein]	C2H3OSR	210790	288687
76.1	8.03925	C02917	Propane-diol	C3H8O2	160568	103236
78.0833	7.14825	C11143	Dimethyl sulfoxide	C2H6OS	45197.4	27413.2
78.95	42.9637	C01324	Bromide	BrH	329864	829910
80.9	2.61225	C11481	HSO3-	H2O3S	851736	550138
81.9	27.4118	C00094	Sulfite	H2O3S	457952	483253
84.1	29.3962	C07330	3-Methyl-2-butenal	C5H8O	1.10708e+06	774344
85.1	20.3107	C02659	Acetone cyanohydrin	C4H7NO	193997	221881
86.1	35.4375	C00741	Diacetyl	C4H6O2	104789	798966
87.05	41.0468	C02218	Dehydroalanine	C3H5NO2	2.24532e+06	2.15029e+06
87.1	15.147	C00555	4-Aminobutyraldehyde	C4H9NO	338064	2.14218e+06
88.1	31.644	C00022	Pyruvate	C3H4O3	146948	127188
88.15	21.4043	C00134	Putrescine	C4H12N2	109878	190276
89.1	17.7997	C00041	Alanine	C3H7NO2	196401	5.54042e+06
90.1	12.9735	C00186	(S)-Lactate	C3H6O3	59475.9	174967
92	23.2808	C00116	Glycerol	C3H8O3	368950	471288
92.1	4.70812	C01455	Toluene	C7H8	249552	282013
93.05	3.429	C00292	Aniline	C6H7N	306814	296802
94.1	18.8932	C11142	Sulfonylbismethane	C2H6O2S	991621	1.66743e+06
96.0833	41.2087	C11145	Methanesulfonic acid	CH4O3S	124684	199358
98	9.9765	C00009	Phosphate	H3PO4	286676	183639
98.1	41.5868	C08497	(E)-2-Hexenal	C6H10O	259278	218923
100	5.23125	C08492	3-Hexenol	C6H12O	1.88903e+06	2.51993e+06
100.95	33.6623	C01234	1-Aminocyclopropane-1-carboxylate	C4H7NO2	693433	439108
101.1	24.6915	C04246	But-2-enoyl-[acyl-carrier protein]	C4H5OSR	235340	911144
102	20.1352	C00109	2-Oxobutanoate	C4H6O3	4.3719e+06	5.93709e+06
102.1	31.0635	C00576	Betaine aldehyde	C5H12NO	597335	724142
102.183	23.8342	C02723	N-Methylputrescine	C5H14N2	2.65275e+06	1.01041e+06
102.95	21.4043	C02193	Pyruvate oxime	C3H5NO3	777288	466361
103.05	10.5098	C00334	4-Aminobutanoate	C4H9NO2	326858	339760
103.075	32.94	C05745	Butyryl-[acp]	C4H7OSR	828624	95180.9
104.1	37.314	C00383	Malonate	C3H4O4	4.12569e+06	717576
104.117	2.07225	C00114	Choline	C5H14NO	1.40828e+06	8.34042e+06
105	9.06525	C00065	Serine	C3H7NO3	8.31316e+06	1.81395e+07
106.1	3.3885	C00258	D-Glycerate	C3H6O4	254419	762260
107.1	36.0855	C15562	Benzylamine	C7H9N	175286	56345.2
108.033	3.321	C02351	O-Benzoquinone	C6H4O2	291513	487961
108.1	29.1127	C00556	Benzyl alcohol	C7H8O	340452	289888
110.05	17.9685	C00090	Catechol	C6H6O2	540786	682812
111.05	27.7222	C00380	Cytosine	C4H5N3O	93568.4	246240
111.117	4.779	C00388	1H-Imidazole-4-ethanamine	C5H9N3	1.41773e+06	793949
112.917	44.064	C00320	Thiosulfate	H2O3S2	270831	215948
113.1	25.9402	C03912	(S)-1-Pyrroline-5-carboxylate	C5H7NO2	338145	288288
114.017	5.79825	C00596	2-Hydroxy-2,4-pentadienoate	C5H6O3	7.68013e+06	8.94767e+06
114.1	25.7985	C01387	Octane	C8H18	1.69138e+06	5.25917e+06
115	25.4408	C00148	Proline	C5H9NO2	137262	1.08757e+06
116.083	2.6055	C00122	Fumarate	C4H4O4	1.8578e+06	4.65948e+06
116.167	30.9892	C01585	Hexanoic acid	C6H12O2	302280	787235
116.95	28.1475	C00441	L-Aspartate 4-semialdehyde	C4H7NO3	390684	220494
117.05	14.0062	C00183	Valine	C5H11NO2	339403	478534
118.1	37.9147	C00042	Succinate	C4H6O4	105163	236412
119	14.904	C00188	Threonine	C4H9NO3	7.18956e+06	8.24215e+06
119.1	17.8538	C01209	Malonyl-[acyl-carrier protein]	C3H3O3SR	1.82318e+06	1.13282e+07
120.1	28.7111	C15587	Purine	C5H4N4	117483	68464.2
120.9	32.0962	C00097	Cysteine	C3H7NO2S	1.09608e+06	1.65585e+06
122.1	12.0623	C00153	Nicotinamide	C6H6N2O	831376	1.78176e+06
123	30.7732	C00253	Nicotinate	C6H5NO2	420677	258641
123.983	1.82925	C07295	Methanearsonous acid	CH5AsO2	500242	396584
124.1	23.2942	C02923	2,3-Dihydroxytoluene	C7H8O2	301820	284651
125.1	4.78575	C00245	Taurine	C2H7NO3S	439392	90611.1
125.933	25.0425	C11918	Maltol	C6H6O3	65555.3	43587.1
126.067	21.6202	C00178	Thymine	C5H6N2O2	104082	174712
126.95	36.7841	C00708	Iodide	HI	217337	353428
127.1	38.4176	C00450	(S)-2,3,4,5-Tetrahydropyridine-2-carboxylate	C6H9NO2	120217	433790
128.1	35.4645	C01545	1-Octanal	C8H16O	444647	1.32972e+06
128.967	0.70875	C01879	Pidolic acid	C5H7NO3	506270	305287
129.1	7.83	C00408	L-Pipecolate	C6H11NO2	289480	180397
129.2	27.2362	C05748	trans-Hex-2-enoyl-[acp]	C6H9OSR	102962	129979
130.017	39.879	C02214	(E)-Glutaconate	C5H6O4	1.28085e+06	931578
130.1	3.29738	C00179	Agmatine	C5H14N4	1.3234e+06	1.4961e+06
130.2	4.563	C00756	1-Octanol	C8H18O	1.18435e+06	1.10575e+06
131.033	4.58662	C00407	Isoleucine	C6H13NO2	319336	2.2542e+06
131.133	3.04087	C00123	Leucine	C6H13NO2	414787	2.32691e+06
131.217	2.13638	C05749	Hexanoyl-[acp]	C6H11OSR	474594	2.32757e+06
132.1	1.944	C00152	Asparagine	C4H8N2O3	9.23612e+06	1.87585e+07
133.1	1.8495	C00049	Aspartic acid	C4H7NO4	1.19553e+06	857522
133.15	19.278	C00561	Mandelonitrile	C8H7NO	238303	137032
134	10.8472	C00149	(S)-Malate	C4H6O5	38101.4	70953.2
134.15	14.5192	C01801	Deoxyribose	C5H10O4	97465.3	49780.4
135	3.132	C00155	L-Homocysteine	C4H9NO2S	2.40206e+06	2.98254e+06
135.1	1.1475	C15561	N-Benzylformamide	C8H9NO	439234	714402
136	18.711	C01620	Threonate	C4H8O5	239763	288784
136.1	35.7952	C04203	N,N-Dimethyl-1,4-phenylenediamine	C8H12N2	267720	513635
136.2	29.133	C06075	Terpinolene	C10H16	127122	360618
137.05	22.2615	C00108	Anthranilate	C7H7NO2	312734	337927
137.1	38.8462	C00483	Tyramine	C8H11NO	597516	376193
137.962	34.8368	C00805	Salicylate	C7H6O3	160976	209666
139.05	4.17825	C01279	4-Amino-5-hydroxymethyl-2-methylpyrimidine	C6H9N3O	263574	196449
139.1	35.2552	C00783	Tropinone	C8H13NO	204730	237964
139.95	4.86	C07294	Methylarsonate	CH5AsO3	942856	700665
140	18.4342	C04431	Cis-4-Carboxymethylenebut-2-en-4-olide	C6H4O4	512469	435753
141	7.074	C00169	Carbamoyl phosphate	CH4NO5P	1.20945e+06	2.4384e+06
141.05	15.1605	C00346	Ethanolamine phosphate	C2H8NO4P	2.74217e+06	2.32637e+06
141.1	35.0325	C00860	L-Histidinol	C6H11N3O	2.09524e+06	1.67363e+06
142.017	2.997	C00682	2-Hydroxymuconate semialdehyde	C6H6O4	405723	2.70446e+06
142.05	13.3751	C03088	5-Hydroxymethyluracil	C5H6N2O3	325207	194400
142.1	41.6812	C19757	(Z)-3-Hexen-1-ol acetate	C8H14O2	243057	697061
143	1.05975	C04294	5-(2-Hydroxyethyl)-4-methylthiazole	C6H9NOS	511735	652565
144.1	7.7355	C06423	Octanoic acid	C8H16O2	518416	282542
145	16.8547	C00940	2-Oxoglutaramate	C5H7NO4	248039	506386
145.1	40.3447	C04076	L-2-Aminoadipate 6-semialdehyde	C6H11NO3	304081	668085
145.2	41.0805	C05746	3-Oxohexanoyl-[acp]	C6H9O2SR	439198	519456
146	14.4652	C00026	2-Oxoglutarate	C5H6O5	1.34711e+06	2.49204e+06
146.05	43.0987	C00064	Glutamine	C5H10N2O3	895242	768248
146.1	3.942	C00047	Lysine	C6H14N2O2	2.0264e+06	579899
147.1	27.513	C00025	Glutamic acid	C5H9NO4	510070	351926
147.2	31.104	C05747	(3R)-3-Hydroxyhexanoyl-[acyl-carrier protein]	C6H11O2SR	248663	488303
148	29.6797	C01180	4-Methylthio-2-oxobutanoic acid	C5H8O3S	63561.5	63788.7
148.05	20.4221	C00423	Trans-Cinnamate	C9H8O2	54785.6	59814.2
148.117	38.1679	C10452	Estragole	C10H12O	1.16046e+06	162847
149.1	33.7298	C00073	Methionine	C5H11NO2S	141465	108335
150.15	28.5187	C00121	D-Ribose	C5H10O5	2.41916e+06	2.28502e+06
150.2	35.3835	C02485	(-)-Isopiperitenone	C10H14O	439408	105985
151	36.369	C00242	Guanine	C5H5N5O	170439	971258
151.1	13.419	C04350	(E)-4-Hydroxyphenylacetaldehyde-oxime	C8H9NO2	98586.5	115830
152	10.8742	C00385	Xanthine	C5H4N4O2	192614	175799
152.1	32.3865	C01014	3-Isopropylcatechol	C9H12O2	79313.4	796748
152.2	23.6587	C01123	(-)-trans-Isopiperitenol	C10H16O	985611	355557
153	23.3145	C00606	3-Sulfino-L-alanine	C3H7NO4S	250453	143428
153.1	4.266	C03758	Dopamine	C8H11NO2	3.27246e+06	559666
154.15	7.24275	C00843	(-)-Menthone	C10H18O	247891	84666.1
155.1	20.5605	C00135	Histidine	C6H9N3O2	1.45108e+06	1.00033e+06
156	12.4537	C00988	2-Phosphoglycolate	C2H5O6P	317184	360884
156	29.6663	C06760	2-Hydroxy-5-methyl-cis,cis-muconic semialdehyde	C7H8O4	299764	267331
156.1	18.4545	C02938	3-Indoleacetonitrile	C10H8N2	130669	231384
156.167	1.61325	C00400	(-)-Menthol	C10H20O	495014	6.74896e+06
157.2	43.4261	C05751	trans-Oct-2-enoyl-[acp]	C8H13OSR	335872	798436
158	16.0042	C02222	2-Maleylacetate	C6H6O5	373688	275981
158.033	39.5685	C00337	(S)-Dihydroorotate	C5H6N2O4	136219	2.16177e+06
158.05	2.3895	C02350	(S)(+)-Allantoin	C4H6N4O3	2.23856e+06	2.91086e+06
158.1	32.0119	C02631	2-Isopropylmaleate	C7H10O4	88834.7	51098.4
159.1	23.2571	C00637	Indole-3-acetaldehyde	C10H9NO	135464	190831
159.2	32.9096	C05752	Octanoyl-[acp]	C8H15OSR	36332.3	120692
160.017	40.8173	C00322	2-Oxoadipate	C6H8O5	585304	89195
160.1	23.2875	C00398	Tryptamine	C10H12N2	45990.6	76371.5
161	12.987	C02791	3,4-Dichloroaniline	C6H5Cl2N	248588	112599
161.05	2.54475	C00956	L-2-Aminoadipate	C6H11NO4	1.20187e+06	275396
161.85	15.7613	C05172	Selenophosphoric acid	H3O3PSe	254157	197328
161.983	1.78875	C02625	2,4-Dichlorophenol	C6H4Cl2O	371014	1.1419e+06
162.05	19.899	C03652	(2R,3S)-2,3-Dimethylmalate	C6H10O5	270523	305093
162.083	2.47725	C06358	Methyl cinnamate	C10H10O2	324320	1.14093e+06
162.167	1.22175	C00745	Nicotine	C10H14N2	397435	1.14093e+06
163.1	30.0375	C19567	4-Oxo-1-(3-pyridyl)-1-butanone	C9H9NO2	217768	232475
163.167	1.161	C03172	S-Methyl-L-methionine	C6H13NO2S	850997	1.54167e+06
164	31.7925	C00166	Phenylpyruvate	C9H8O3	385146	100318
164.167	4.28625	C10453	Eugenol	C10H12O2	210168	236084
165.1	27.486	C00079	Phenylalanine	C9H11NO2	512643	626764
166.05	10.692	C16353	7-Methylxanthine	C6H6N4O2	357097	261126
166.1	24.9412	C17622	10-Oxogeranial	C10H14O2	129608	202131
167	13.9522	C03722	Quinolinate	C7H5NO4	227936	356194
167.1	24.354	C00250	Pyridoxal	C8H9NO3	58346.7	75546.1
168.05	38.151	C00074	Phosphoenolpyruvate	C3H5O6P	80529.4	120243
168.1	8.86275	C00534	Pyridoxamine	C8H12N2O2	69605.5	35071.2
168.95	3.105	C05688	L-Selenocysteine	C3H7NO2Se	119688	434673
169.15	5.7375	C00314	Pyridoxine	C8H11NO3	135932	175176
170.017	14.3842	C00111	Glycerone phosphate	C3H7O6P	67504.8	183481
170.167	7.4655	C17621	10-Hydroxygeraniol	C10H18O2	124355	87101.3
171.05	21.0971	C03972	2,3,4,5-Tetrahydrodipicolinate	C7H9NO4	205785	231315
172.017	20.0678	C00093	Sn-Glycerol 3-phosphate	C3H9O6P	22713.8	60840.3
172.167	2.90925	C01571	Decanoic acid	C10H20O2	90468.1	220720
173.133	5.44725	C01250	2-Acetamido-5-oxopentanoate	C7H11NO4	107115	266135
173.2	18.5321	C05750	3-Oxooctanoyl-[acp]	C8H13O2SR	95111.2	48904
174	21.6202	C00417	cis-Aconitate	C6H6O6	51179.6	258352
174.2	21.2895	C00062	Arginine	C6H14N4O2	124660	98061.4
175	40.0714	C01041	Monodehydroascorbate	C6H7O6	313400	331886
175.05	38.4851	C00954	Indole-3-acetate	C10H9NO2	364638	160622
175.15	28.9541	C00327	L-Citrulline	C6H13N3O3	125760	155035
175.2	8.79862	C04620	(3R)-3-Hydroxyoctanoyl-[acyl-carrier protein]	C8H15O2SR	78232.6	290240
176	4.16475	C00072	Ascorbate	C6H8O6	1.20031e+06	532297
176.05	39.1905	C00438	N-Carbamoyl-L-aspartate	C5H8N2O5	1.94605e+06	118838
176.067	14.958	C02504	Alpha-Isopropylmalate	C7H12O5	843506	1.81027e+06
176.1	10.5637	C00780	Serotonin	C10H12N2O	556085	256048
177.1	35.3261	C08295	S-[(E)-Prop-1-enyl]-L-cysteine S-oxide	C6H11NO3S	129883	150752
177.917	32.1502	C00013	Diphosphate	H4P2O7	60607.8	121805
178.1	22.356	C00198	D-Glucono-1,5-lactone	C6H10O6	599820	62787.8
178.175	16.0819	C10454	Eugenol methyl ether	C11H14O2	109846	65932.4
179.95	37.206	C01179	3-(4-Hydroxyphenyl)pyruvate	C9H8O4	76057.6	205878
180.083	43.6523	C00031	D-Glucose	C6H12O6	194656	175045
181.1	27.324	C00082	Tyrosine	C9H11NO3	1.11851e+06	124097
182	36.5445	C03964	(R)-3-(4-Hydroxyphenyl)lactate	C9H10O4	1.46431e+06	677565
182.1	3.44925	C00392	Mannitol	C6H14O6	356840	4.78199e+06
184.017	13.1423	C15556	L-3,4-Dihydroxybutan-2-one 4-phosphate	C4H9O6P	241611	302449
184.1	23.301	C00588	Choline phosphate	C5H14NO4P	185400	177370
185	24.9345	C01005	O-Phospho-L-serine	C3H8NO6P	345537	539025
185.1	14.8095	C04409	2-Amino-3-carboxymuconate semialdehyde	C7H7NO5	66151.9	753733
186.05	31.0466	C00197	3-Phospho-D-glycerate	C3H7O7P	454539	119622
186.1	37.5772	C02526	Biphenyl-2,3-diol	C12H10O2	150205	250059
187.1	25.3125	C01092	8-Amino-7-oxononanoate	C9H17NO3	3.7566e+06	1.3851e+06
187.15	13.0275	C00612	N1-Acetylspermidine	C9H21N3O	3.86675e+06	3.05587e+06
188.05	30.2737	C11515	(E)-2-(Methoxycarbonylmethyl)butenedioate	C7H8O6	133694	402031
188.1	12.879	C02774	10-Hydroxydecanoic acid	C10H20O3	119561	192307
188.2	23.9017	C01037	7,8-Diaminononanoate	C9H20N2O2	181322	324240
189.1	27.3645	C03871	L-2-Amino-6-oxoheptanedioate	C7H11NO5	182529	126071
190.1	17.4082	C05379	Oxalosuccinate	C6H6O7	191886	86857.7
191.083	2.66625	C16850	2-Amino-3,7-dideoxy-D-threo-hept-6-ulosonic acid	C7H13NO5	1.79108e+06	4.7294e+06
192.1	2.53125	C00158	Citrate	C6H8O7	307398	465191
192.15	13.932	C12287	Beta-Ionone	C13H20O	218362	54447.6
193	2.01825	C01693	L-Dopachrome	C9H7NO4	392144	563177
194	43.0785	C06473	2-Keto-D-gluconic acid	C6H10O7	132180	214772
195	11.3062	C03752	2-Amino-2-deoxy-D-gluconate	C6H13NO6	275376	347638
195.95	15.6499	C04045	3-(3,4-Dihydroxyphenyl)pyruvate	C9H8O5	103935	125502
196.017	38.5627	C00257	D-Gluconic acid	C6H12O7	68331	176793
197	17.4892	C00355	3,4-Dihydroxy-L-phenylalanine	C9H11NO4	985790	3.22521e+06
199.017	36.7504	C01102	O-Phospho-L-homoserine	C4H10NO6P	822167	2.5052e+06
200.1	27.5434	C00279	D-Erythrose 4-phosphate	C4H9O7P	103528	87915.4
201.95	16.8682	C00758	Bergaptol	C11H6O4	98153.6	105362
202.05	12.5347	C12248	5-Hydroxy-2-oxo-4-ureido-2,5-dihydro-1H-imidazole-5-carboxylate	C5H6N4O5	203117	47579.6
202.1	19.8214	C03569	2,2',3-Trihydroxybiphenyl	C12H10O3	51223.8	191833
203	42.9368	C00331	Indolepyruvate	C11H9NO3	592611	1.91223e+06
203.05	19.5007	C04083	N6-(Delta2-Isopentenyl)-adenine	C10H13N5	1.39074e+06	734806
203.95	34.6748	C03657	1,4-Dihydroxy-2-naphthoate	C11H8O4	103041	179162
204	17.523	C00078	Tryptophan	C11H12N2O2	147795	124126
204.25	12.7777	C15972	Enzyme N6-(lipoyl)lysine	C8H14NOS2R	174638	198768
206.1	23.544	C05662	Homoisocitrate	C7H10O7	433872	945369
206.133	14.2357	C16241	(R)-Lipoic acid	C8H14O2S2	729609	891410
208	8.41725	C05610	Sinapoyl aldehyde	C11H12O4	202384	401436
208.1	14.283	C01718	3-Anthraniloylalanine	C10H12N2O3	260116	370017
210	13.7025	C00818	D-Glucarate	C6H10O8	94258.7	118391
210.1	34.884	C08491	(-)-Jasmonic acid	C12H18O3	38588.8	118072
211.1	17.766	C04720	DIMBOA	C9H9NO5	114872	78033.4
212	16.5712	C01745	Pinosylvin	C14H12O2	32839.6	63531.7
212.2	33.1223	C16309	Traumatin	C12H20O3	115275	125470
213	40.689	C03082	4-Phospho-L-aspartate	C4H8NO7P	144239	422740
213.1	28.8799	C15503	N,N-Dihydroxy-L-tyrosine	C9H11NO5	71692.7	73685.1
213.9	24.7793	C06054	2-Oxo-3-hydroxy-4-phosphobutanoate	C4H7O8P	328866	419126
214	35.8357	C00672	2-Deoxy-D-ribose 1-phosphate	C5H11O7P	190531	399544
214.15	17.3407	C02367	3-Oxododecanoic acid	C12H22O3	318031	376219
215	30.9791	C06055	O-Phospho-4-hydroxy-L-threonine	C4H10NO7P	55891.2	382217
215.1	11.07	C08272	Kinetin	C10H9N5O	276292	176150
216.083	10.3275	C11434	2-C-Methyl-D-erythritol 4-phosphate	C5H13O7P	2.32975e+06	118185
216.1	4.8465	C01557	Bergapten	C12H8O4	92531.6	221542
218.05	4.5225	C00978	N-Acetylserotonin	C12H14N2O2	1.31871e+06	457526
218.2	16.9695	C09737	Solavetivone	C15H22O	325285	77434
219	3.53025	C04556	4-Amino-2-methyl-5-phosphomethylpyrimidine	C6H10N3O4P	114227	769518
219.083	2.23425	C00371	Zeatin	C10H13N5O	736831	2.89512e+06
220.05	17.6715	C01267	3-(Imidazol-4-yl)-2-oxopropyl phosphate	C6H9N2O5P	46361.4	58206.6
220.088	33.0311	C00643	5-Hydroxy-L-tryptophan	C11H12N2O3	120898	15301.5
220.1	22.4235	C01239	N-Acetyl-beta-D-glucosaminylamine	C8H16N2O5	188856	170413
220.25	26.3047	C03461	2-trans,6-trans-Farnesal	C15H24O	131205	23751
221	11.8226	C01100	L-Histidinol phosphate	C6H12N3O4P	163067	183950
221.1	8.1	C02029	Dihydrozeatin	C10H15N5O	155226	479096
222	40.8847	C02730	2-Succinylbenzoate	C11H10O5	978320	7.93046e+06
222.1	33.3855	C02291	L-Cystathionine	C7H14N2O4S	216138	9.88102e+06
222.15	1.00575	C01126	2-trans,6-trans-Farnesol	C15H26O	3.56203e+06	4.89198e+06
223.1	32.4979	C04327	4-Methyl-5-(2-phosphoethyl)-thiazole	C6H10NO4PS	354107	3.95848e+06
224	41.6644	C00482	Sinapate	C11H12O5	125884	192330
224.1	44.2665	C02099	(2S)-Flavanone	C15H12O2	134083	193544
224.2	8.75475	C11512	Methyl jasmonate	C13H20O3	406958	170355
225	43.0583	C11355	4-Amino-4-deoxychorismate	C10H11NO5	336234	556881
225.1	19.1767	C11263	6-Benzylaminopurine	C12H11N5	188422	344438
225.15	12.0791	C03764	Para-(Dimethylamino)azobenzene	C14H15N3	523558	373739
226.05	31.5259	C00251	Chorismate	C10H10O6	123772	697087
226.1	43.7332	C00931	Porphobilinogen	C10H14N2O4	79452.7	152300
226.117	21.8362	C02345	(2S)-Flavan-4-ol	C15H14O2	235560	655313
226.15	13.959	C00386	Carnosine	C9H14N4O3	265385	190864
227	14.3674	C03287	Glutamate-5-phosphate	C5H10NO7P	112177	129862
227.088	41.8837	C00826	L-Arogenate	C10H13NO5	163064	99086.1
227.1	23.9355	C00881	Deoxycytidine	C9H13N3O4	145816	78588.8
228	11.2455	C01107	(R)-5-Phosphomevalonate	C6H13O7P	353371	679090
228.1	2.835	C00526	Deoxyuridine	C9H12N2O5	198948	91975.3
228.15	14.58	C06424	Tetradecanoic acid	C14H28O2	495360	551617
229.033	28.1273	C03090	5-Phosphoribosylamine	C5H12NO7P	834834	1.44514e+06
230.117	26.7435	C00117	D-Ribose 5-phosphate	C5H11O8P	74759.4	123819
231.367	33.0412	C05757	(3R)-3-Hydroxydodecanoyl-[acyl-carrier protein]	C12H23O2SR	38682.2	72160.1
232.1	42.066	C15767	Gamma-Glutamyl-gamma-aminobutyrate	C9H16N2O5	83958.1	114178
232.2	26.6591	C09382	Costunolide	C15H20O2	65108.6	15885.9
236.1	15.5047	C02700	L-Formylkynurenine	C11H12N2O4	55486.6	4.98119e+06
236.15	24.435	C09627	Capsidiol	C15H24O2	153504	83129.3
237.067	1.19475	C03684	6-Pyruvoyltetrahydropterin	C9H11N5O3	573653	499286
238	5.076	C04666	D-erythro-1-(Imidazol-4-yl)glycerol 3-phosphate	C6H11N2O6P	213563	367060
238.1	19.062	C01187	3-Deoxy-D-manno-octulosonate	C8H14O8	545013	650496
239.1	7.65112	C02953	7,8-Dihydrobiopterin	C9H13N5O3	549243	526560
240	13.8645	C00491	L-Cystine	C6H12N2O4S2	408634	449131
240.05	41.7015	C05817	(1R,6R)-6-Hydroxy-2-succinylcyclohexa-2,4-diene-1-carboxylate	C11H12O6	186083	563463
240.1	42.6803	C01262	Beta-Alanyl-N(pi)-methyl-L-histidine	C10H16N4O3	147729	110144
240.2	27.5805	C00517	Hexadecanal	C16H32O	705118	177990
242	13.9657	C15650	2,3-Diketo-5-methylthiopentyl-1-phosphate	C6H11O6PS	149173	133812
242.1	12.0352	C00214	Thymidine	C10H14N2O5	114860	219375
243.1	24.2797	C00475	Cytidine	C9H13N3O5	212286	437029
244.05	2.72025	C02985	6-Deoxy-L-galactose-1-phosphate	C6H13O8P	323384	76145.7
246.05	13.068	C09276	Marmesin	C14H14O4	42833.6	66500
246.983	2.538	C00018	Pyridoxal phosphate	C8H10NO6P	779036	1.15825e+06
247.15	3.024	C01594	Linamarin	C10H17NO6	446390	1.13816e+06
248	18.9067	C11007	Linuron	C9H10N2O2Cl2	144825	207580
248.05	6.1425	C00647	Pyridoxamine-5-phosphate	C8H13N2O5P	39479	138338
248.2	8.63325	C13455	Abscisic aldehyde	C15H20O3	141812	101931
249	28.5457	C00627	Pyridoxine-5-phosphate	C8H12NO6P	352015	241951
249.9	43.4261	C11536	(2R)-O-Phospho-3-sulfolactate	C3H7O9PS	115603	124415
250.1	17.6141	C00669	Gamma-L-Glutamyl-L-cysteine	C8H14N2O5S	91599.3	114724
250.167	26.4668	C13453	Xanthoxin	C15H22O3	53222.9	275362
251.1	7.37775	C00559	Deoxyadenosine	C10H13N5O3	91735.9	2.97008e+06
254	29.5987	C03175	Shikimate-3-phosphate	C7H11O8P	75873.1	27411.2
254.033	13.7396	C08275	L-Djenkolic acid	C7H14N2O4S2	493348	104346
254.05	42.741	C10028	Chrysin	C15H10O4	126006	114550
254.1	35.8762	C05401	3-beta-D-Galactosyl-sn-glycerol	C9H18O8	31442.6	56437.4
255.1	4.17825	C04874	2-Amino-4-hydroxy-6-(D-erythro-1,2,3-trihydroxypropyl)-7,8-dihydropteridine	C9H13N5O4	166235	394498
256.3	31.3065	C00249	Hexadecanoic acid	C16H32O2	9.24152e+06	2.32463e+06
257.05	11.2658	C15522	4a-Hydroxytetrahydrobiopterin	C9H15N5O4	591172	183928
257.9	40.6012	C00536	Triphosphate	H5P3O10	45108.7	104363
258.1	9.801	C01236	D-Glucono-1,5-lactone 6-phosphate	C6H11O9P	2.12339e+07	164119
259.912	12.9398	C04188	5-methylthio-d-ribose-1-phosphate	C6H13O7PS	112550	200184
260	36.261	C00103	D-Glucose 1-phosphate	C6H13O9P	135025	312001
261.917	41.3978	C11811	1-Hydroxy-2-methyl-2-butenyl 4-diphosphate	C5H12O8P2	75455.1	80143.6
264.1	5.50125	C06082	Abscisic acid	C15H20O4	248804	226866
265.1	3.98925	C00378	Thiamine	C12H17N4OS	104619	1.09503e+06
265.9	29.0655	C00236	3-Phospho-D-glyceroyl phosphate	C3H8O10P2	90100.4	79417.9
267	6.98625	C03539	S-Ribosyl-L-homocysteine	C9H17NO6S	269973	944727
267.15	27.6818	C00212	Adenosine	C10H13N5O4	2.37733e+06	98827.9
268.1	5.08275	C00294	Inosine	C10H12N4O5	173776	157888
269	33.8648	C04133	N-Acetylglutamate-5-phosphate	C7H12NO8P	652177	1.33865e+06
270	34.9785	C01477	Apigenin	C15H10O5	292916	72630.7
270.113	24.9649	C16419	Pinostrobin	C16H14O4	302767	1.77373e+06
270.15	33.9896	C00468	Estrone	C18H22O2	287294	667861
271.2	37.5502	C06160	(S)-Norcoclaurine	C16H17NO3	79457.2	253365
272.15	30.051	C06186	Arbutin	C12H16O7	1.3761e+06	55604.5
272.217	24.7354	C00951	Estradiol-17beta	C18H24O2	60866.4	5.18934e+06
273.1	6.75	C16702	4'-O-Methylnorbelladine	C16H19NO3	421767	2.29728e+06
274.1	16.9492	C01218	6-Phospho-2-dehydro-D-gluconate	C6H11O10P	156446	81060.3
274.15	7.20225	C00774	Phloretin	C15H14O5	1.49274e+06	388111
275.1	5.93663	C20589	D-Glucosaminate-6-phosphate	C6H14NO9P	102844	2.23663e+06
276.133	27.189	C00449	N6-(L-1,3-Dicarboxypropyl)-L-lysine	C11H20N2O6	110375	121144
276.233	37.0778	C04498	P-Coumaroylagmatine	C14H20N4O2	133422	95903.4
277.9	43.659	C11453	2-C-Methyl-D-erythritol 2,4-cyclodiphosphate	C5H12O9P2	55729.2	61757.6
278.25	25.2112	C06426	(6Z,9Z,12Z)-Octadecatrienoic acid	C18H30O2	519374	316802
280.2	31.1816	C01595	Linoleate	C18H32O2	241553	641357
281.3	29.4232	C19670	Oleamide	C18H35NO	1.79793e+06	5.75373e+06
282.2	29.268	C00712	(9Z)-Octadecenoic acid	C18H34O2	9.50794e+06	431075
283.033	20.8339	C00387	Guanosine	C10H13N5O5	334258	228062
284.1	26.0212	C01762	Xanthosine	C10H12N4O6	87950	56879
284.117	7.30013	C00814	Biochanin A	C16H12O5	85054.1	883402
284.3	30.9015	C01530	Octadecanoic acid	C18H36O2	3.18013e+06	5.93958e+06
285.117	44.1855	C01516	Morphine	C17H19NO3	458502	360639
285.95	40.1895	C01514	Luteolin	C15H10O6	30560.5	65429.8
286.1	15.6229	C01451	Salicin	C13H18O7	84869.2	61114.5
286.25	15.3495	C00473	Retinol	C20H30O	48499	100233
287.1	22.1636	C05905	Cyanidin	C15H10O6	245777	604184
287.95	12.9667	C04691	2-Dehydro-3-deoxy-D-arabino-heptonate 7-phosphate	C7H13O10P	91375.3	155878
288.083	32.9603	C00974	Dihydrokaempferol	C15H12O6	418951	346931
288.2	22.2885	C00535	Testosterone	C19H28O2	837425	119185
290	17.1585	C05382	Sedoheptulose 7-phosphate	C7H15O10P	437846	415911
292.1	34.9481	C11633	16-Epivellosimine	C19H20N2O	68594.9	61298.4
292.217	20.7157	C01226	12-OPDA	C18H28O3	67828.8	514129
294.3	26.1056	C04780	8-[(1R,2R)-3-Oxo-2-{(Z)-pent-2-enyl}cyclopentyl]octanoate	C18H30O3	232923	1.09076e+06
295.05	18.441	C03373	Aminoimidazole ribotide	C8H14N3O7P	135663	62266.5
295.2	26.6423	C00844	(R)-Prunasin	C14H17NO6	1.0043e+06	814676
296.3	27.027	C01389	Phytol	C20H40O	1.3273e+07	1.10713e+06
297.05	27.9079	C00170	5'-Methylthioadenosine	C11H15N5O3S	1.04208e+06	426045
297.233	24.8839	C06171	7,8-Didehydro-4,5-epoxy-3-methoxy-17-methoxy-(5_)-morphinan-6-one	C18H19NO3	405426	3.62853e+06
298.083	35.289	C19787	5'-S-Methyl-5'-thioinosine	C11H14N4O4S	259769	803428
298.35	25.5015	C19616	18-Hydroxyoleate	C18H34O3	440450	772112
299	11.7788	C04752	2-Methyl-4-amino-5-hydroxymethylpyrimidine diphosphate	C6H11N3O7P2	251065	419474
299.1	4.51575	C03492	D-4'-Phosphopantothenate	C9H18NO8P	281636	1.13076e+06
299.167	26.7199	C05176	(S)-N-Methylcoclaurine	C18H21NO3	270377	3.38952e+06
300.05	33.6758	C04293	Chrysoeriol	C16H12O6	462263	94498.4
300.133	23.1998	C03993	4-(beta-D-Glucosyloxy)benzoate	C13H16O8	175044	1.03022e+06
300.2	33.0007	C00777	Retinoate	C20H28O2	117648	188211
301.15	16.9965	C04256	N-Acetyl-D-glucosamine-1-phosphate	C8H16NO9P	233653	176614
302	3.06113	C00389	Quercetin	C15H10O7	127645	327442
302.1	41.85	C15486	3''-Deamino-3''-oxonicotianamine	C12H18N2O7	101889	46084.5
302.2	18.63	C06428	(5Z,8Z,11Z,14Z,17Z)-Icosapentaenoic acid	C20H30O2	462791	142810
303.1	22.7407	C05324	Nicotianamine	C12H21N3O6	132973	110357
304.05	38.0498	C01617	Taxifolin	C15H12O7	2.94441e+06	46612.9
304.34	40.662	C00219	Arachidonate	C20H32O2	306874	280036
306.2	10.1284	C03242	Dihomo-gamma-linolenate	C20H34O2	300473	73926.3
307.05	17.7356	C00239	DCMP	C9H14N3O7P	225469	194459
307.1	16.5307	C00051	Glutathione	C10H17N3O6S	382779	98340.3
307.917	39.5955	C01143	(R)-5-Diphosphomevalonate	C6H14O10P2	76557.8	79069.8
308.05	11.583	C00365	DUMP	C9H13N2O8P	75479	92344.1
308.125	33.6521	C17743	Bisdemethoxycurcumin	C19H16O4	351834	170149
308.25	24.8096	C16525	Icosadienoic acid	C20H36O2	119186	92382.3
309.1	16.5712	C00933	Sinapoylcholine	C16H23NO5	66528.3	176787
310	39.771	C01151	D-Ribose 1,5-bisphosphate	C5H12O11P2	14062	190570
310.1	34.02	C04164	Trans-Cinnamoyl beta-D-glucoside	C15H18O7	96453	282915
310.2	14.769	C16526	Icosenoic acid	C20H38O2	30332.1	248852
311.1	31.6609	C05143	Dhurrin	C14H17NO7	367743	418399
311.2	22.3999	C11810	Norajmaline	C20H25NO2	135221	401451
312.1	34.1584	C07582	Pteroic acid	C14H12N6O3	427477	65058.4
312.183	8.7885	C04717	(9Z,11E)-(13S)-13-Hydroperoxyoctadeca-9,11-dienoic acid	C18H32O4	71341.8	95592.1
312.4	27.6109	C06425	Icosanoic acid	C20H40O2	311009	311653
313.1	26.1427	C04640	2-(Formamido)-N1-(5'-phosphoribosyl)acetamidine	C8H16N3O8P	1.31893e+06	558976
313.15	28.836	C02717	N-Feruloyltyramine	C18H19NO4	1.76384e+06	2.18423e+06
313.987	10.6717	C04376	5'-Phosphoribosyl-N-formylglycinamide	C8H15N2O9P	119728	87921
314.117	27.9619	C00921	Dihydropteroate	C14H14N6O3	420207	808226
314.2	28.4749	C18015	Momilactone A	C20H26O3	783387	1.49538e+06
314.267	28.5998	C19620	9,10-Epoxy-18-hydroxystearate	C18H34O4	1.23937e+06	682884
316.15	20.601	C11863	Gibberellin A9	C19H24O4	410244	8.24046e+06
316.2	27.3409	C06093	Gibberellin A12 aldehyde	C20H28O3	163725	402065
316.3	29.6021	C15988	(9S,10S)-9,10-Dihydroxyoctadecanoate	C18H36O4	195864	341067
317.2	22.6901	C12144	Phytosphingosine	C18H39NO3	217427	138945
317.95	38.853	C04478	2-Dehydro-3-deoxy-D-octonate-8-phosphate	C8H15O11P	49632.5	78052.2
318.117	6.93225	C10107	Myricetin	C15H10O8	46568.3	295381
318.3	21.303	C00909	Leukotriene A4	C20H30O3	124887	714646
320.183	27.729	C15500	Mugineic acid	C12H20N2O8	711589	1.13699e+06
322.05	5.8455	C00364	DTMP	C10H15N2O8P	207901	209034
323.1	7.28662	C00055	CMP	C9H14N3O8P	342756	834313
323.2	27.8438	C18699	(-)-Jasmonoyl-L-isoleucine	C18H29NO4	2.88278e+06	4.20502e+06
324	20.763	C00105	UMP	C9H13N2O9P	116538	366839
326.1	41.688	C04415	4-O-beta-D-Glucosyl-4-hydroxycinnamate	C15H18O8	46058.4	34345
326.2	30.2771	C04332	6,7-Dimethyl-8-(D-ribityl)lumazine	C13H18N4O6	201807	1.47423e+06
327.05	33.9188	C17244	3-Methylthiopropyl-desulfoglucosinolate	C11H21NO6S2	438540	197316
327.2	36.8145	C02106	(S)-Scoulerine	C19H21NO4	79574.8	3.26203e+06
328.1	8.84925	C16519	2-Succinyl-5-enolpyruvyl-6-hydroxy-3-cyclohexene-1-carboxylate	C14H16O9	87029.8	45518.2
328.2	28.1002	C06429	(4Z,7Z,10Z,13Z,16Z,19Z)-Docosahexaenoic acid	C22H32O2	108840	204562
329.05	40.9522	C00575	3',5'-Cyclic AMP	C10H12N5O6P	217397	149045
329.1	17.0842	C01069	Desulfoglucotropeolin	C14H19NO6S	143087	141424
329.2	25.0155	C02105	(S)-Reticuline	C19H23NO4	361897	2.10879e+06
330.1	16.4093	C18037	5-Deoxystrigol	C19H22O5	78403.3	181974
330.2	31.2795	C16513	(7Z,10Z,13Z,16Z,19Z)-Docosapentaenoic acid	C22H34O2	242325	190927
331.067	13.1017	C00360	DAMP	C10H14N5O6P	109299	1.40177e+06
331.1	36.234	C06162	Sanguinarine	C20H13NO4	110089	177881
332	40.3616	C01158	1-O-Galloyl-beta-D-glucose	C13H16O10	19604.8	32735.3
332.1	36.8752	C11864	Gibberellin A4	C19H24O5	19698.8	27964
332.3	23.139	C16527	Adrenic acid	C22H36O2	230816	132618
333.2	18.7245	C05191	Dihydrosanguinarine	C20H15NO4	835366	87064.5
334.15	16.6826	C00455	Nicotinamide D-ribonucleotide	C11H15N2O8P	21370.4	94196.5
334.967	1.782	C05925	Dihydroneopterin phosphate	C9H14N5O7P	225562	3.4135e+06
335.1	20.8912	C01031	S-Formylglutathione	C11H17N3O7S	380764	125186
335.2	26.136	C16427	Isopentenyl adenosine	C15H21N5O4	203217	1.2096e+06
336	10.3882	C01185	Nicotinate D-ribonucleotide	C11H14NO9P	70014	148291
336.1	33.1121	C10434	5-O-Caffeoylshikimic acid	C16H16O8	104593	96218.1
336.15	18.2722	C00757	Berberine	C20H18NO4	47027.2	153785
336.167	35.883	C15501	3-Epihydroxymugineic acid	C12H20N2O9	85910.4	49613.7
336.2	17.5635	C02165	Leukotriene B4	C20H32O4	132391	587332
336.4	0.833625	C16533	(13Z,16Z)-Docosadienoic acid	C22H40O2	1.88142e+06	440391
337.1	9.40275	C14180	S-(Hydroxymethyl)glutathione	C11H19N3O7S	180713	61298.4
337.2	35.5219	C04197	Indole-3-acetyl-beta-1-D-glucoside	C16H19NO7	101278	169539
337.983	22.0252	C04677	1-(5'-Phosphoribosyl)-5-amino-4-imidazolecarboxamide	C9H15N4O8P	301505	485619
338.2	26.0078	C12208	P-Coumaroyl quinic acid	C16H18O8	90100.1	989142
338.4	11.8598	C08316	Erucic acid	C22H42O2	101215	117282
339	24.219	C04751	1-(5-Phospho-D-ribosyl)-5-amino-4-imidazolecarboxylate	C9H14N3O9P	431167	454149
339.1	10.1587	C17267	S-Sulfanylglutathione	C10H17N3O6S2	482862	719776
339.2	28.1002	C03329	(S)-Canadine	C20H21NO4	658100	2.12423e+06
339.9	5.4135	C05378	beta-D-Fructose 1,6-bisphosphate	C6H14O12P2	113150	108648
340.2	26.6929	C04698	Methyl-2-alpha-L-fucopyranosyl-beta-D-galactoside	C13H24O10	142029	385080
340.367	41.5463	C08281	Docosanoic acid	C22H44O2	42460.2	100777
342.1	2.10938	C00089	Sucrose	C12H22O11	422163	64795.5
342.2	29.7067	C00761	Coniferin	C16H22O8	5.10097e+06	983156
343.1	19.6425	C15772	DIBOA-glucoside	C14H17NO9	303413	149319
344.1	32.6025	C10101	(-)-Usnic acid	C18H16O7	742312	78100.6
345	38.0363	C00942	3',5'-Cyclic GMP	C10H12N5O7P	640206	1.09227e+06
346.217	24.3607	C11861	Gibberellin A24	C20H26O5	1.57677e+06	1.95098e+06
347.1	32.0018	C00020	AMP	C10H14N5O7P	52003.2	776273
347.2	22.977	C12227	Chelerythrine	C21H17NO4	299268	383679
347.3	30.2974	C11695	Anandamide	C22H37NO2	257486	1.16342e+06
347.95	13.1355	C00130	IMP	C10H13N4O8P	85741.9	139680
348.25	28.7347	C00859	Gibberellin A1	C19H24O6	40562.4	325780
349.1	34.4992	C01302	1-(2-Carboxyphenylamino)-1-deoxy-D-ribulose 5-phosphate	C12H16NO9P	53727.3	367439
350.15	27.5467	C11632	Polyneuridine aldehyde	C21H22N2O3	167151	191572
351.017	20.1758	C04016	N-Acetyl-7-O-acetylneuraminate	C13H21NO10	726296	817532
351.15	31.239	C16431	Trans-Zeatin riboside	C15H21N5O5	2.25124e+06	3.81235e+06
352.15	21.2018	C06187	Arbutin 6-phosphate	C12H17O10P	243273	445377
352.217	35.0662	C00427	Prostaglandin H2	C20H32O5	55707.1	321310
353	37.773	C01304	2,5-Diamino-6-(5-phospho-D-ribosylamino)pyrimidin-4(3H)-one	C9H16N5O8P	117098	77817.9
354.05	18.9202	C01268	5-Amino-6-(5'-phosphoribosylamino)uracil	C9H15N4O9P	222669	80756.2
354.083	1.4175	C00852	Chlorogenate	C16H18O9	330955	133787
354.25	21.1343	C11809	17-O-Acetylnorajmaline	C21H26N2O3	1.58036e+06	553464
354.95	25.0695	C04807	2-Amino-7,8-dihydro-4-hydroxy-6-(diphosphooxymethyl)pteridine	C7H11N5O8P2	295191	691453
355.25	27.0068	C01137	S-Adenosylmethioninamine	C14H23N6O3S	435464	1.45722e+07
356.067	14.7319	C04454	5-Amino-6-(5'-phospho-D-ribitylamino)uracil	C9H17N4O9P	55716.3	523275
358	3.31425	C08427	Sinigrin	C10H16NO9S2	134264	164115
358.1	9.1395	C01134	4'-Phosphopantetheine	C11H23N2O7PS	82264.8	147279
358.2	23.8545	C05366	(+)-Pinoresinol	C20H22O6	147390	97466.9
360.05	32.643	C01850	Rosmarinate	C18H16O8	164247	162811
360.15	4.73175	C10646	Lariciresinol	C20H24O6	117031	262406
360.2	29.9902	C00762	Cortisone	C21H28O5	95616	189005
361	14.8432	C06327	Chelirubine	C21H15NO5	168684	135318
362.1	7.70175	C02034	Gibberellin A19	C20H26O6	121116	1.03475e+06
362.2	26.2811	C00735	Cortisol	C21H30O5	116821	91993.1
363	23.598	C00144	GMP	C10H14N5O8P	223134	257064
363.167	32.3696	C05194	Dihydrochelirubine	C21H17NO5	766699	2.6636e+06
364.1	8.95725	C00655	Xanthosine 5'-phosphate	C10H13N4O9P	2.35878e+06	143272
364.15	1.50525	C03579	Gibberellin A8	C19H24O7	226410	243693
364.2	21.2692	C06095	Gibberellin A44 diacid	C20H28O6	114014	132955
366.1	1.8225	C06188	Salicin 6-phosphate	C13H19O10P	1.03054e+06	2.51512e+06
366.283	27.9619	C08323	(15Z)-Tetracosenoic acid	C24H46O2	6.63566e+06	1.7267e+06
368.025	1.44112	C01103	Orotidine 5 '-phosphate	C10H13N2O11P	304674	258461
368.1	41.931	C16517	Indolylmethyl-desulfoglucosinolate	C16H20N2O6S	69178.5	88222.8
368.2	28.4681	C15985	17-O-Acetylajmaline	C22H28N2O3	265907	336351
368.3	26.6692	C08320	Tetracosanoic acid	C24H48O2	1.21072e+06	677456
370.05	5.69025	C00447	D-altro-Heptulose-1,7-biphosphate	C7H16O13P2	97603.6	95296.5
372.1	8.39025	C03062	2-O-Caffeoylglucarate	C15H16O11	42941.3	155575
373.017	30.8171	C08415	Gluconapin	C11H19NO9S2	598225	374511
373.2	31.1107	C15768	(2R)-2-beta-D-Glucopyranosyloxy-4-hydroxy-7-methoxy-(2H)-1,4-benzoxazin-3(4H)-one	C15H19NO10	634187	681854
374.15	26.8582	C06071	Deoxyloganin	C17H26O9	131290	369877
376.2	25.7209	C00255	Riboflavin	C17H20N4O6	47242.8	363422
377.017	32.7712	C03998	7-Methylguanosine 5'-phosphate	C11H16N5O8P	209100	418902
378.1	1.43775	C01007	Reduced riboflavin	C17H22N4O6	5.57648e+06	262541
379.033	1.90687	C03451	(R)-S-Lactoylglutathione	C13H21N3O8S	199160	8.47256e+06
379.2	18.7751	C06124	Sphing-4-enine-1-phosphate	C18H38NO5P	338191	169331
380.2	31.2323	C08608	Norbixin	C24H28O4	132673	150800
381.1	15.9874	C03423	O-beta-D-Glucosylzeatin	C16H23N5O6	230499	605288
381.3	27.7357	C01120	Sphinganine 1-phosphate	C18H40NO5P	669764	356873
382.05	1.20825	C00616	Quercetin 3-sulfate	C15H10O10S	1.261e+06	1.6458e+06
382.1	41.5024	C00448	Farnesyl diphosphate	C15H28O7P2	82525.8	147061
382.2	34.5431	C14044	C25-Allenic-apo-aldehyde	C25H34O3	92759.8	68762.1
382.35	24.7725	C05107	7-Dehydrodesmosterol	C27H42O	95827.5	940098
383.2	25.974	C16448	Dihydrozeatin-O-glucoside	C16H25N5O6	410685	4.42861e+06
384.2	27.6142	C00021	S-Adenosyl-L-homocysteine	C14H20N6O5S	902336	216803
384.275	0.89775	C00599	Cholest-4-en-3-one	C27H44O	41163.6	172950
386.2	31.0365	C01175	1-O-Sinapoyl-beta-D-glucose	C17H22O10	154884	278652
386.987	22.977	C00705	DCDP	C9H15N3O10P2	980477	864098
387.1	34.0605	C08403	Glucobrassicanapin	C12H21NO9S2	561123	937966
388.025	32.9333	C01346	DUDP	C9H14N2O11P2	131340	158662
388.1	18.7785	C01852	Secologanin	C17H24O10	134543	308950
389.95	18.7211	C00119	5-Phospho-alpha-D-ribose 1-diphosphate	C5H13O14P3	26180.8	88427.5
390.2	26.946	C01433	Loganin	C17H26O10	161823	154122
394.3	30.3784	C05440	Ergosta-5,7,22,24(28)-tetraen-3beta-ol	C28H42O	505594	331060
395.017	33.5812	C05924	Molybdopterin	C10H14N5O6PS2	143876	145292
396.2	30.807	C15989	(9S,10S)-10-Hydroxy-9-(phosphonooxy)octadecanoate	C18H37O7P	201996	46983.4
396.3	26.784	C14156	delta-Tocotrienol	C27H40O2	284391	607938
397.15	3.59437	C04425	S-Adenosyl-4-methylthio-2-oxobutanoate	C15H19N5O6S	1.72461e+06	104053
398.117	28.0598	C10556	Deoxypodophyllotoxin	C22H22O7	317464	127371
398.25	24.2595	C02673	Desacetoxyvindoline	C23H30N2O4	628533	55489.7
398.367	26.8448	C04525	Fecosterol	C28H46O	320424	235213
399.267	26.784	C02990	L-Palmitoylcarnitine	C23H45NO4	1.75852e+06	311063
400.2	26.892	C10557	Dihydroanhydropodorhizol	C22H24O7	239449	138752
401.95	15.1807	C00363	DTDP	C10H16N2O11P2	101561	66739.9
402.15	32.0423	C04352	(R)-4'-Phosphopantothenoyl-L-cysteine	C12H23N2O9PS	251870	89356.8
403.1	19.5278	C00112	CDP	C9H15N3O11P2	625797	3.84713e+06
403.925	22.0894	C00015	UDP	C9H14N2O12P2	92952.4	157561
406.117	10.0777	C08412	Glucoiberverin	C11H20NO9S3	68585.1	168945
408.117	27.837	C02153	Glucotropeolin	C14H18NO9S2	172197	641049
408.2	20.6516	C01192	Palmitoylglycerone phosphate	C19H37O7P	56910.6	455382
410.15	19.575	C04036	1-Palmitoylglycerol 3-phosphate	C19H39O7P	141676	117486
410.483	30.2265	C00751	Squalene	C30H50	125595	183793
411.1	2.43675	C00206	DADP	C10H15N5O9P2	168138	63156.9
412.383	18.6638	C05442	Stigmasterol	C29H48O	219177	82969.5
414.2	21.6743	C01091	Deacetylvindoline	C23H30N2O5	105064	125414
415.05	11.8328	C04713	N6-(delta2-Isopentenyl)-adenosine 5'-monophosphate	C15H22N5O7P	137872	67503.2
416.283	1.00575	C15789	6-Oxocampestanol	C28H48O2	88612.4	210466
418.35	22.599	C15788	6alpha-Hydroxycampestanol	C28H50O2	171967	100620
419.95	9.558	C01243	1D-myo-Inositol-1,3,4-trisphosphate	C6H15O15P3	40540.9	57658
422	37.8945	C08411	Glucoiberin	C11H20NO10S3	170163	194456
422.117	20.7428	C00689	,-Trehalose 6-phosphate	C12H23O14P	190081	190062
424.25	32.157	C14153	Alpha-Tocotrienol	C29H44O2	112350	151813
425.05	40.2705	C00068	Thiamin diphosphate	C12H19N4O7P2S	116181	239578
427	14.1345	C00008	ADP	C10H15N5O10P2	380967	389038
428.275	27.9653	C11509	3beta-Hydroxy-4beta-methyl-5alpha-cholest-7-ene-4alpha-carbaldehyde	C29H48O2	193224	293938
430.35	30.186	C02477	Alpha-Tocopherol	C29H50O2	368150	371427
431.1	31.4887	C16430	Trans-Zeatin riboside monophosphate	C15H22N5O8P	172272	78651.8
432.15	26.6996	C01460	Vitexin	C21H20O10	102301	129793
434	16.7873	C06229	Fe(III)dicitrate	2C6H8O7.Fe	82535.6	136025
434.15	15.8558	C08401	Glucoberteroin	C13H24NO9S3	639704	141027
434.3	28.404	C15799	6-Deoxoteasterone	C28H50O3	226501	601572
436	32.778	C08419	Glucoraphanin	C12H22NO10S3	64968.7	100970
436.1	19.7775	C01604	Phlorizin	C21H24O10	104856	257008
436.3	30.7327	C13309	2-Phytyl-1,4-naphthoquinone	C30H44O2	226007	218019
438.15	16.8547	C16071	Riboflavin cyclic-4',5'-phosphate	C17H19N4O8P	208901	1.04844e+06
441.1	3.17925	C00504	Folate	C19H19N7O6	157719	91072.8
442.25	32.076	C15808	4alpha-Methylzymosterol-4-carboxylate	C29H46O3	54659.8	87222
443.013	32.0895	C00035	GDP	C10H15N5O11P2	420628	211351
443.1	4.32	C00415	Dihydrofolate	C19H21N7O6	1.11028e+06	172341
445.1	32.562	C00101	Tetrahydrofolate	C19H23N7O6	283362	932977
446.017	28.9575	C00570	CDP-ethanolamine	C11H20N4O11P2	265609	389240
446.15	13.041	C05376	Biochanin A-beta-D-glucoside	C22H22O10	49855.1	61631.1
448.017	9.52425	C05837	Glucobrassicin	C16H20N2O9S2	273278	133648
448.2	22.2649	C12249	Astragalin	C21H20O11	97833.6	117708
450.233	30.699	C00353	Geranylgeranyl diphosphate	C20H36O7P2	335390	370506
452.15	22.572	C07349	3'-Demethylstaurosporine	C27H24N4O3	148719	64270.9
454.025	14.661	C04823	1-(5'-Phosphoribosyl)-5-amino-4-(N-succinocarboxamide)-imidazole	C13H19N4O12P	73577.2	8.36155e+06
456.2	22.977	C00061	FMN	C17H21N4O9P	148439	229849
456.3	28.7888	C05427	Phytyl diphosphate	C20H42O7P2	141853	160508
459.117	33.372	C04865	4-Deoxy-beta-D-gluc-4-enuronosyl-(1,3)-N-acetyl-D-galactosamine 6-sulfate	C14H21NO14S	137626	154605
460.15	24.2899	C03486	CDP-N-methylethanolamine	C12H22N4O11P2	55350.9	94331.4
463.117	17.5972	C03794	N6-(1,2-Dicarboxyethyl)-AMP	C14H18N5O11P	199181	992092
464.15	33.7433	C05623	2-(3,4-Dihidroxyphenyl)-3-(beta-D-glucofuranosyloxy)-5,7-dihydroxy-4H-1-benzopyran-4-one	C21H20O12	256189	210004
464.3	26.6119	C15794	Castasterone	C28H48O5	385745	413213
466.05	32.6835	C03430	Quercetin 7-O-glucoside	C21H22O12	127912	182248
466.2	36.6593	C02079	Staurosporine	C28H26N4O3	39452.1	100090
466.367	31.7182	C15803	6alpha-Hydroxy-castasterone	C28H50O5	445571	142306
467.017	32.4338	C00458	DCTP	C9H16N3O13P3	154130	479427
468	8.43075	C00460	DUTP	C9H15N2O14P3	62216.1	307056
469.1	10.7595	C05125	2-(alpha-Hydroxyethyl)thiamine diphosphate	C14H23N4O8P2S	589035	712459
470.3	32.0861	C02283	Glycyrrhetinate	C30H46O4	174540	34017.8
477	3.2535	C00513	CDP-glycerol	C12H21N3O13P2	149688	68780.9
480.3	29.7945	C08814	Brassinolide	C28H48O6	579034	465711
481.925	1.92375	C00459	DTTP	C10H17N2O14P3	97035.4	595377
483	3.40875	C00063	CTP	C9H16N3O14P3	201459	126876
483.2	22.3087	C00825	Kanamycin B	C18H37N5O10	228499	133484
483.983	3.99262	C00075	UTP	C9H15N2O15P3	176076	754485
488.2	15.5959	C00307	CDP-choline	C14H26N4O11P2	51154.7	267702
491	9.47363	C00131	DATP	C10H16N5O12P3	281566	119578
495	7.71525	C04895	2-Amino-4-hydroxy-6-(erythro-1,2,3-trihydroxypropyl)dihydropteridine triphosphate	C9H16N5O13P3	94972.9	143513
495.1	6.8175	C16426	Isopentenyladenosine-5'-diphosphate	C15H23N5O10P2	55645.6	171087
499.917	6.47325	C01272	1D-myo-Inositol-1,3,4,5-tetrakisphosphate	C6H16O18P4	108349	184827
504.25	20.0441	C00492	Raffinose	C18H32O16	236916	131228
506.9	38.8327	C00002	ATP	C10H16N5O13P3	117219	127454
511.1	34.371	C16429	Trans-Zeatin-riboside-diphosphate	C15H23N5O11P2	246645	117632
518.025	31.6845	C12642	Pelargonidin 3-O-(6-O-malonyl-beta-D-glucoside)	C24H22O13	117002	255107
518.3	30.429	C04217	All-trans-Pentaprenyl diphosphate	C25H44O7P2	247876	1.10798e+06
521.1	21.9375	C11435	4-(Cytidine 5'-diphospho)-2-C-methyl-D-erythritol	C14H25N3O14P2	169531	217734
522.983	34.209	C00044	GTP	C10H16N5O14P3	318542	303073
525.3	30.9825	C03154	N6'-Acetylkanamycin-B	C20H39N5O11	275003	293574
527.05	41.769	C05381	3-Carboxy-1-hydroxypropyl-ThPP	C16H25N4O10P2S	200506	138908
528.1	14.9749	C11930	DTDP-2,6-dideoxy-D-glycero-hex-2-enos-4-ulose	C16H22N2O14P2	42389.3	78902.9
530.3	27.0574	C03470	3-alpha(S)-Strictosidine	C27H34N2O9	2.79458e+06	68448.4
532.217	23.8747	C12625	Biochanin A 7-O-(6-O-malonyl-beta-D-glucoside)	C25H24O13	1.79541e+06	697012
534.3	25.9943	C18064	Pyropheophorbide a	C33H34N4O3	290072	1.6069e+06
535.067	16.578	C16238	Lipoyl-AMP	C18H26N5O8PS2	179177	2.06478e+06
536.083	13.4392	C00190	UDP-D-xylose	C14H22N2O16P2	190593	270876
536.35	28.4108	C05435	gamma-Carotene	C40H56	641059	476274
538.3	29.7034	C11903	Methanophenazine	C37H50N2O	500322	416942
540.35	25.1066	C11904	Dihydromethanophenazine	C37H52N2O	439116	8.78501e+06
540.567	25.056	C05430	zeta-Carotene	C40H60	6.4228e+06	1.11221e+06
542.54	31.3436	C05414	All-trans-Phytofluene	C40H62	82631.5	454745
543.1	8.3295	C04121	CMP-3-deoxy-D-manno-octulosonate	C17H26N3O15P	66384.6	6.18095e+06
544.3	25.6973	C11700	10-Deacetylbaccatin III	C29H36O10	119010	2.00611e+06
544.5	31.995	C05421	[PR] cis-Phytoene	C40H64	363322	284852
546.062	15.606	C00688	DTDP-4-dehydro-6-deoxy-L-mannose	C16H24N2O15P2	87342.5	98551.9
548	2.51775	C04089	UDP-4-dehydro-6-deoxy-D-glucose	C15H22N2O16P2	567405	66215.1
548.1	29.9565	C03319	DTDP-6-deoxy-L-mannose	C16H26N2O15P2	117466	203326
550	20.6179	C02199	UDP-L-rhamnose	C15H24N2O16P2	99615	95021.1
552.4	27.0877	C08590	Zeinoxanthin	C40H56O	950916	822145
559.1	26.7739	C00301	ADP-ribose	C15H23N5O14P2	263259	816014
562.3	25.488	C02191	Protoporphyrin	C34H34N4O4	1.91645e+06	525887
564	12.3862	C00842	DTDP-glucose	C16H26N2O16P2	87068.3	137549
564.4	26.649	C08583	Canthaxanthin	C40H52O2	833073	53683.6
566.025	7.0875	C00029	UDP-glucose	C15H24N2O17P2	70585.2	100754
568.333	30.6045	C01079	Protoporphyrinogen IX	C34H40N4O4	132160	225183
568.4	24.8265	C06098	Zeaxanthin	C40H56O2	377597	101438
575	43.1257	C16424	Isopentenyladenosine-5'-triphosphate	C15H24N5O13P3	217462	109605
577.15	15.876	C04896	5-(5-Phospho-D-ribosylaminoformimino)-1-(5-phosphoribosyl)-imidazole-4-carboxamide	C15H25N5O15P2	2.41495e+06	5.67321e+06
578.15	20.3242	C12644	Pelargonidin 3-O-rutinoside	C27H30O14	171064	108235
578.3	24.6442	C18063	C-132-Carboxypyropheophorbide a	C34H34N4O5	240439	2.31403e+06
579.1	20.9655	C16368	Pelargonidin 3-(6-p-coumaroyl)glucoside	C30H26O12	287038	9.00603e+06
579.95	38.367	C01284	1D-myo-Inositol-1,3,4,5,6-pentakisphosphate	C6H17O21P5	75772.1	198810
580.1	20.8845	C00167	UDP-glucuronate	C15H22N2O18P2	58282.9	1.32294e+06
582.3	29.4739	C00500	Biliverdin	C33H34N4O6	332791	325966
583.217	26.0685	C03516	Mg-protoporphyrin	C34H32MgN4O4	372277	486947
583.3	27.3071	C18069	N1,N5,N10-Tricoumaroyl spermidine	C34H37N3O6	168962	127872
584.325	28.0598	C00486	Bilirubin	C33H36N4O6	79491	169383
584.5	29.1803	C08579	Antheraxanthin	C40H56O3	114253	247855
587	39.9094	C03483	Adenosine tetraphosphate	C10H17N5O16P4	169767	148779
587.083	1.47825	C01222	GDP-4-dehydro-6-deoxy-D-mannose	C16H23N5O15P2	322041	196613
589	38.961	C04613	UDP-2-acetamido-4-dehydro-2,6-dideoxyglucose	C17H25N3O16P2	159727	72380.6
589.15	22.3627	C00498	ADP-glucose	C16H25N5O15P2	238175	1.42803e+06
590.367	30.294	C17568	Ubiquinone-6	C39H58O4	591234	410107
591	20.412	C16428	Trans-Zeatin riboside triphosphate	C15H24N5O14P3	179445	295310
592.15	22.0016	C04275	1,2-Bis-O-sinapoyl-beta-D-glucoside	C28H32O14	152276	89360.2
592.317	29.4165	C18021	Pheophorbide a	C35H36N4O5	258729	501483
594.1	22.7711	C16297	Pelargonidin 3-O-(6-caffeoyl-beta-D-glucoside)	C30H26O13	76158	92585.8
594.2	30.1657	C08725	Pelargonin	C27H30O15	214855	207986
597.183	17.7323	C04536	magnesium-protoporphyrin IX 13-monomethyl ester	C35H34MgN4O4	230635	1.24499e+06
600.5	33.318	C13431	9'-cis-Neoxanthin	C40H56O4	136228	138856
601.1	29.0452	C11436	2-Phospho-4-(cytidine 5'-diphospho)-2-C-methyl-D-erythritol	C14H26N3O17P3	434278	679036
605.1	21.897	C00096	GDP-mannose	C16H25N5O16P2	133732	437757
607	11.151	C00043	UDP-N-acetyl-D-glucosamine	C17H27N3O17P2	73482.8	100938
609.1	8.83238	C11831	divinyl protochlorophyllide a	C35H30MgN4O5	1.58777e+07	112979
610.117	1.19475	C12634	Kaempferol 3-O-beta-D-glucosyl-(1->2)-beta-D-glucoside	C27H30O16	78314.6	309410
611.3	22.3358	C02880	monovinyl protochlorophyllide a	C35H32MgN4O5	273758	177381
612.117	13.5405	C00127	Glutathione disulfide	C20H32N6O12S2	3.72933e+06	55289.2
612.3	30.2636	C11832	divinylchlorophyllide a	C35H32MgN4O5	767504	527933
613.2	25.3597	C02139	chlorophyllide a	C35H34MgN4O5	398771	322066
614.2	7.93125	C00128	CMP-N-acetylneuraminate	C20H31N4O16P	270626	67682
626.087	28.6942	C12667	Quercetin 3-O-beta-D-glucosyl-(1->2)-beta-D-glucoside	C27H30O17	104904	251768
626.25	27.891	C18022	Red chlorophyll catabolite	C35H38N4O7	147545	192713
627.3	25.9571	C16541	chlorophyllide b	C35H32MgN4O6	432647	725302
629.05	39.4132	C11521	UDP-6-sulfoquinovose	C15H23N2O19P2S	140517	228635
629.3	25.5487	C16540	7-hydroxy-chlorophyllide a	C35H34MgN4O6	2.87006e+06	831278
631.3	26.136	C18070	N1,N5,N10-Tricaffeoyl spermidine	C34H37N3O9	527405	900774
638.6	29.1465	C05810	2-Octaprenylphenol	C46H70O	253524	118015
654.4	28.701	C04216	All-trans-Heptaprenyl diphosphate	C35H60O7P2	384933	262274
659.933	13.9793	C01204	Phytate	C6H18O24P6	185843	225165
660.15	15.1639	C12381	Elloramycin A	C32H36O15	144775	66884.9
660.283	25.0155	C03263	Coproporphyrinogen III	C36H44N4O8	700383	238563
661.2	10.6616	C01138	Streptomycin-6-phosphate	C21H40N7O15P	197322	153135
664.117	21.0262	C00003	NAD	C21H28N7O14P2	106057	149678
665.01	18.603	C00857	Deamino-NAD+	C21H26N6O15P2	165641	159735
665.1	24.273	C00004	NADH	C21H29N7O14P2	73167.1	4.03865e+06
666.317	14.4113	C01613	Stachyose	C24H42O21	75877.6	84564.4
673.35	24.1211	C18071	N1,N5,N10-Triferuloyl spermidine	C37H43N3O9	132145	278466
682.6	29.1026	C05809	3-Octaprenyl-4-hydroxybenzoate	C47H70O3	138872	193517
683	8.3835	C04494	Guanosine-3'-diphosphate-5'-triphosphate	C10H18N5O20P5	210706	133892
683.1	19.4636	C04856	(6S)-6-Hydroxy-1,4,5,6-tetrahydronicotinamide-adenine dinucleotide	C21H31N7O15P2	237764	276766
687.1	3.48637	C00882	Dephospho-CoA	C21H35N7O13P2S	73025.3	688342
693.4	30.5134	C06228	ferrichrome	C27H51N9O12	399871	549961
703.3	25.6635	C04144	Tetrahydropteroyltri-L-glutamate	C29H37N9O12	722782	131315
711.35	27.9247	C04824	2,3-Bis(3-hydroxytetradecanoyl)-beta-D-glucosaminyl 1-phosphate	C34H66NO12P	198060	427613
717.183	1.06987	C04489	5-Methyltetrahydropteroyltri-L-glutamate	C30H39N9O12	95611.2	112944
719.087	35.8256	C02739	1-(5-Phospho-D-ribosyl)-ATP	C15H25N5O20P4	106228	93643.1
719.517	30.7935	C06616	Erythromycin C	C36H65NO13	441327	357452
721.317	26.3081	C18072	N1,N5,N10-Tri-(hydroxyferuloyl)-spermidine	C37H43N3O12	254665	270828
736.55	31.9916	C17570	2-Methyl-6-solanyl-1,4-benzoquinol	C52H80O2	319724	1.05496e+06
739.8	34.6748	C11174	1-Diphosinositol-pentakisphosphate	C6H19O27P7	129892	70273
740.283	14.2087	C12645	Pelargonidin 3-O-rutinoside 5-O-beta-D-glucoside	C33H40O19	73437.4	56841.8
744	14.1581	C00006	NADP+	C21H28N7O17P3	92053.7	133427
745.15	20.1487	C00005	NADPH	C21H30N7O17P3	212200	186085
749.4	29.3558	C16524	3'-N-Debenzoyltaxol	C40H47NO13	316883	418380
756.2	34.9515	C12096	Cyanidin 3-O-(6-O-p-coumaroyl)glucoside-5-O-glucoside	C36H36O18	381717	33803.5
760.65	11.097	C13875	1-Hexadecanoyl-2-(9Z-octadecenoyl)-sn-glycero-3-phosphocholine	C42H82NO8P	96425.4	96411.9
767.125	31.86	C00010	CoA	C21H36N7O16P3S	177515	243799
774.45	32.4068	C13871	1,2-Di-(9Z,12Z,15Z-octadecatrienoyl)-3-O-beta-D-galactosyl-sn-glycerol	C45H74O10	780720	102856
785.183	16.1662	C00016	FAD	C27H33N9O15P2	62416.6	103671
787.2	27.6514	C01352	FADH2	C27H35N9O15P2	435754	239446
788.2	6.696	C12668	Quercetin-3-O-beta-D-glucosyl-(1->2)-beta-D-glucosyl-(1->2)-beta-D-glucoside	C33H40O22	44197.6	69969.4
790.5	30.0341	C04145	All-trans-Nonaprenyl diphosphate	C45H76O7P2	231676	144855
795.2	25.1235	C00798	Formyl-CoA	C22H36N7O17P3S	233726	69982.4
809.083	14.148	C00024	Acetyl-CoA	C23H38N7O17P3S	568044	115934
814.25	30.321	C17513	Trans-Crocetin (beta-D-glucosyl) (beta-D-gentibiosyl) ester	C38H54O19	400153	468096
821.2	25.9706	C00894	Propenoyl-CoA	C24H38N7O17P3S	214847	222886
823.05	16.281	C00100	Propanoyl-CoA	C24H40N7O17P3S	75147.1	62001.7
833.2	20.7832	C04738	UDP-3-O-(3-hydroxytetradecanoyl)-N-acetylglucosamine	C31H53N3O19P2	103281	215782
835.067	41.607	C00877	Crotonoyl-CoA	C25H40N7O17P3S	92176	91379.7
836.2	19.3219	C01051	Uroporphyrinogen III	C40H44N4O16	140294	123273
837.1	9.10575	C00136	Butanoyl-CoA	C25H42N7O17P3S	122039	86904.1
842.23	28.2825	C12641	4'''-Demalonylsalvianin	C39H38O21	330837	155708
849.217	25.4036	C03069	3-Methylcrotonyl-CoA	C26H42N7O17P3S	130836	192483
850.2	27.648	C15527	Precorrin 1	C41H46N4O16	273502	1.08117e+06
851.05	8.7615	C00332	Acetoacetyl-CoA	C25H40N7O18P3S	105489	77048.4
853.2	25.2686	C01144	(S)-3-Hydroxybutanoyl-CoA	C25H42N7O18P3S	156251	442241
854.383	12.69	C01024	Hydroxymethylbilane	C40H46N4O17	61484.1	59559.7
862.2	26.7975	C05778	Sirohydrochlorin	C42H46N4O16	202533	291908
863.25	23.9557	C05271	trans-Hex-2-enoyl-CoA	C27H44N7O17P3S	101701	145361
864.4	26.325	C02463	Precorrin 2	C42H48N4O16	202928	90909.1
865.217	30.834	C05270	Hexanoyl-CoA	C27H46N7O17P3S	86379.2	155017
870.65	28.539	C05797	Pheophytin a	C55H74N4O5	125328	530103
871.217	27.7357	C00512	S-Benzoate coenzyme A	C28H40N7O17P3S	276207	1.00741e+06
875.3	29.6528	C16303	Ternatin C5	C36H42O25	530372	710265
878.45	28.2791	C06503	Hydrogenobyrinate a,c diamide	C45H62N6O12	1.21679e+06	412693
879.05	36.1834	C00531	Itaconyl-CoA	C26H40N7O19P3S	179785	44167.5
879.217	30.699	C05269	3-Oxohexanoyl-CoA	C27H44N7O18P3S	186719	231726
881.2	13.3852	C05268	(S)-Hydroxyhexanoyl-CoA	C27H46N7O18P3S	174117	83471.7
885.2	23.2099	C00582	Phenylacetyl-CoA	C29H42N7O17P3S	212770	227863
891.3	30.4492	C05276	trans-Oct-2-enoyl-CoA	C29H48N7O17P3S	359329	543564
893.213	35.9978	C01944	Octanoyl-CoA	C29H50N7O17P3S	75745.7	345547
893.517	44.9347	C05306	Chlorophyll a	C55H73N4O5.Mg	70263.9	51919
897.2	27.5738	C16256	(E)-Cinnamoyl-CoA	C30H42N7O17P3S	185763	222863
905.5	29.8215	C05307	chlorophyll b	C55H70MgN4O6	397057	214145
907.283	19.0114	C05267	3-Oxooctanoyl-CoA	C29H48N7O18P3S	70406.4	683180
909.217	30.6315	C05266	(S)-3-Hydroxyoctanoyl-CoA	C29H50N7O18P3S	203790	574155
909.583	29.1127	C18151	7-Hydroxychlorophyll a	C55H73N4O6.Mg	216207	278770
911.15	11.9273	C00356	(S)-3-Hydroxy-3-methylglutaryl-CoA	C27H44N7O20P3S	32628.4	73023.9
913.25	29.8957	C00223	P-Coumaroyl-CoA	C30H42N7O18P3S	338839	297877
915.183	19.8956	C06362	3-hydroxy-3-phenylpropionyl-CoA	C30H44N7O18P3S	212882	27733.6
916.217	16.1494	C00748	Siroheme	C42H46N4O16.Fe	94013.1	100925
919.275	20.3175	C05275	trans-Dec-2-enoyl-CoA	C31H52N7O17P3S	63347.7	105527
921.2	1.16775	C05274	Decanoyl-CoA	C31H54N7O17P3S	139374	59367.7
928.183	6.91875	C12647	Salvianin	C42H40O24	72341.1	37522.2
929.2	28.5053	C00323	Caffeoyl-CoA	C30H42N7O19P3S	537606	1.81337e+06
935.2	24.2662	C05265	3-Oxodecanoyl-CoA	C31H52N7O18P3S	120358	178115
936.433	29.6392	C06504	Cob(II)yrinate a,c diamide	C45H62N6O12.Co	96494.9	66856
937.317	19.6492	C05264	(S)-Hydroxydecanoyl-CoA	C31H54N7O18P3S	92453.6	108182
943.238	31.2052	C00406	Feruloyl-CoA	C31H44N7O19P3S	199308	62516.2
947.2	31.3267	C03221	2-trans-Dodecenoyl-CoA	C33H56N7O17P3S	525917	507560
949.3	27.9315	C01832	Lauroyl-CoA	C33H58N7O17P3S	485013	569415
953.1	15.2044	C15547	1,4-Dihydroxy-2-naphthoyl-CoA	C32H42N7O19P3S	27619.8	125398
963.3	21.0263	C05263	3-Oxododecanoyl-CoA	C33H56N7O18P3S	525851	371024
965.25	24.2595	C05262	(S)-3-Hydroxydodecanoyl-CoA	C33H58N7O18P3S	70995.3	418126
971.217	25.812	C03160	2-Succinylbenzoyl-CoA	C32H44N7O20P3S	129438	439367
976.317	29.835	C08589	Crocin	C44H64O24	63923	186339
989.483	25.3935	C05774	Cobinamide	C48H73N11O8.Co	131024	135724
991.3	23.5305	C05261	3-Oxotetradecanoyl-CoA	C35H60N7O18P3S	154870	85206.5
993.233	1.12725	C05260	(S)-3-Hydroxytetradecanoyl-CoA	C35H62N7O18P3S	115754	57639.6
1001.4	33.0142	C21981	(6Z,9Z)-Hexadecadienoyl-CoA	C37H62N7O17P3S	42480.2	211349
1005.3	22.8218	C00154	Palmitoyl-CoA	C37H66N7O17P3S	108444	151017
1017.43	39.663	C04652	UDP-2,3-bis(3-hydroxytetradecanoyl)glucosamine	C43H77N3O20P2	71910.6	17623.6
1019.3	31.3875	C05259	3-Oxopalmitoyl-CoA	C37H64N7O18P3S	448895	473191
1021.3	28.512	C05258	(S)-3-Hydroxyhexadecanoyl-CoA	C37H66N7O18P3S	425225	486719
1025.28	31.1175	C16163	(6Z,9Z,12Z,15Z)-Octadecatetraenoyl-CoA	C39H62N7O17P3S	121303	259741
1027.4	28.1543	C03035	gamma-Linolenoyl-CoA	C39H64N7O17P3S	72500.1	217400
1029.4	25.6837	C02050	Linoleoyl-CoA	C39H66N7O17P3S	34408.6	95763.9
1033.4	16.659	C00412	Stearoyl-CoA	C39H70N7O17P3S	87633.9	73137.1
1047.4	10.7021	C16216	3-Oxostearoyl-CoA	C39H68N7O18P3S	42943	42134.6
1049.43	26.865	C16217	3-Hydroxyoctadecanoyl-CoA	C39H70N7O18P3S	155474	342534
1051.22	22.7812	C04877	UDP-N-acetylmuramoyl-L-alanyl-D-gamma-glutamyl-meso-2,6-diaminopimelate	C35H55N7O26P2	82096.7	555587
1051.33	21.2321	C16165	(5Z,8Z,11Z,14Z,17Z)-Icosapentaenoyl-CoA	C41H64N7O17P3S	81608.7	225477
1053.33	25.5589	C02249	Arachidonyl-CoA	C41H66N7O17P3S	123550	121840
1055.32	21.1309	C03595	8,11,14-Eicosatrienoyl-CoA	C41H68N7O17P3S	62824.2	243811
1057.4	26.0888	C16180	(11Z,14Z)-Icosadienoyl-CoA	C41H70N7O17P3S	164136	82272.9
1059.45	36.5985	C16530	Icosenoyl-CoA	C41H72N7O17P3S	7220.95	44621.9
1061.43	24.7252	C02041	Eicosanoyl-CoA	C41H74N7O17P3S	238380	7.25329e+06
1077.3	32.0355	C16169	(4Z,7Z,10Z,13Z,16Z,19Z)-Docosahexaenoyl-CoA	C43H66N7O17P3S	564195	110709
1079.4	4.12425	C16166	(7Z,10Z,13Z,16Z,19Z)-Docosapentaenoyl-CoA	C43H68N7O17P3S	85894	39443.4
1085.38	4.81275	C16645	(13Z,16Z)-Docosadienoyl-CoA	C43H74N7O17P3S	24400.2	55955.2
1087.48	23.8714	C16531	Docosenoyl-CoA	C43H76N7O17P3S	63063.8	241666
1093.5	19.7809	C08926	Avenacin A-1	C55H83NO21	316559	31770.4
1103.38	26.3115	C16374	(2E,6Z,9Z,12Z,15Z,18Z,21Z)-Tetracosaheptaenoyl-CoA	C45H68N7O17P3S	302431	159316
1105.44	24.5903	C16168	(6Z,9Z,12Z,15Z,18Z,21Z)-Tetracosahexaenoyl-CoA	C45H70N7O17P3S	131219	171842
1107.42	14.2054	C16167	(9Z,12Z,15Z,18Z,21Z)-Tetracosapentaenoyl-CoA	C45H72N7O17P3S	81407.8	44449.2
1109.45	20.5538	C16171	(9Z,12Z,15Z,18Z)-Tetracosatetraenoyl-CoA	C45H74N7O17P3S	63475.4	23203.5
1115.42	22.545	C16532	Tetracosenoyl-CoA	C45H80N7O17P3S	84671.9	121964
1117.55	38.0632	C16529	Tetracosanoyl-CoA	C45H82N7O17P3S	69543.8	83096.5
1119.45	23.1289	C16376	(6Z,9Z,12Z,15Z,18Z,21Z)-3-Oxotetracosahexaenoyl-CoA	C45H68N7O18P3S	56698	147917
1123.4	27.5434	C16388	(3R,6Z,9Z,12Z,15Z,18Z)-3-Hydroxytetracosapentaenoyl-CoA	C45H72N7O18P3S	82121	109643
1133.38	20.7495	C21953	(8Z,11Z,14Z,17Z,20Z,23Z)-Hexacosahexaenoyl-CoA	C47H74N7O17P3S	56920.3	152078
1135.48	7.71863	C21949	(11Z,14Z,17Z,20Z,23Z)-Hexacosapentaenoyl-CoA	C47H76N7O17P3S	53076.9	27856.5
1137.37	20.655	C21961	(11Z,14Z,17Z,20Z)-Hexacosatetraenoyl-CoA	C47H78N7O17P3S	54067.7	201010
1145.47	22.2007	C21932	Cerotoyl-CoA	C47H86N7O17P3S	98102.3	203725
1149.43	12.0049	C04846	UDP-N-acetylmuramoyl-L-alanyl-D-glutamyl-L-lysyl-D-alanyl-D-alanine	C40H65N9O26P2	55116	70532.6
1161.42	35.0392	C21959	(10Z,13Z,16Z,19Z,22Z,25Z)-Octacosahexaenoyl-CoA	C49H78N7O17P3S	99239.2	183898
1165.55	10.3275	C21963	(13Z,16Z,19Z,22Z)-Octacosatetraenoyl-CoA	C49H82N7O17P3S	55547.8	25871.4
1215.38	22.3054	C05450	3alpha,7alpha,12alpha,24-Tetrahydroxy-5beta-cholestanoyl-CoA	C48H80N7O21P3S	74841.2	130090
1324.95	35.3025	C04932	2,3,2',3'-Tetrakis(3-hydroxytetradecanoyl)-D-glucosaminyl-1,6-beta-D-glucosamine 1-phosphate	C68H129N2O20P	56365.7	78895.6
1404.82	44.0134	C04919	2,3,2'3'-Tetrakis(3-hydroxytetradecanoyl)-D-glucosaminyl-1,6-beta-D-glucosamine 1,4'-bisphosphate	C68H130N2O23P2	111714	32776.2
1625	16.524	C06024	3-Deoxy-D-manno-octulosonyl-lipid IV(A)	C76H142N2O30P2	48727.2	57288.9
1845.02	7.44187	C06025	Di[3-deoxy-D-manno-octulosonyl]-lipid IV(A)	C84H154N2O37P2	71153.8	52420.4
