# Supplementary material for: Characterising the enzyme-driven metabolic shifts in rancid pearl millet flour using metabolomics approaches: a step towards improving quality and shelf-life
Source: Front Nutr. 2025 Oct 23;12:1691522. doi: 10.3389/fnut.2025.1691522 (PMC12588842; doi:10.3389/fnut.2025.1691522)
Supplement: Supplementary file 2 [file Table_2.XLSX]

## Sheet: PUSA_120I-FR
Table S2. Comprehensive list of identified metabolites in fresh flour of pearl millet cv. Pusa-1201.
m/z value	Retention time	IDs	Metabolites	Molecular formula	PUSA_120I-FR-R1 Peak area	PUSA_120I-FR-R2 Peak area
56.1	41.1615	C01471	Acrolein	C3H4O	319530	1.11172e+06
58.125	14.1952	C02001	Allyl alcohol	C3H6O	255051	439692
59.1	31.0027	C06244	Acetamide	C2H5NO	5.78271e+06	5.19552e+06
60.1	3.15225	C00033	Acetate	C2H4O2	966814	1.40035e+06
60.15	1.647	C01845	Propan-2-ol	C3H8O	3.20368e+06	2.65166e+06
61.1	34.641	C00189	Ethanolamine	C2H7NO	60773.9	1.22161e+06
62.0833	25.1505	C00580	Dimethyl sulfide	C2H6S	83496.2	40900.1
62.9333	24.138	C00244	Nitrate	HNO3	285285	194741
69.1	25.9267	C15668	1-Pyrroline	C4H7N	611058	277851
71.9333	40.3312	C00546	Methylglyoxal	C3H4O2	127766	161162
73.0667	1.07325	C01888	Aminoacetone	C3H7NO	1.70344e+06	7.72609e+06
74.0167	16.9222	C00048	Glyoxylate	C2H2O3	678799	506301
74.1167	29.4773	C00986	1,3-Diaminopropane	C3H10N2	916285	1.02066e+06
74.9833	2.0655	C00037	Glycine	C2H5NO2	3.05533e+06	5.55158e+06
75.1	29.133	C03939	Acetyl-[acyl-carrier protein]	C2H3OSR	61858.7	124975
76.0167	20.4626	C00160	Glycolate	C2H4O3	2.28398e+06	92009.9
76.1	25.9672	C02917	Propane-diol	C3H8O2	42937.9	20325.3
77.9167	41.0468	C11143	Dimethyl sulfoxide	C2H6OS	35507.6	47338.2
78.9	20.9587	C01324	Bromide	BrH	45919.1	69691.6
80.9333	23.1322	C11481	HSO3-	H2O3S	558403	534665
81.9	27.4657	C00094	Sulfite	H2O3S	522618	345680
84.1	30.4695	C07330	3-Methyl-2-butenal	C5H8O	959249	873421
85.1	33.0615	C02659	Acetone cyanohydrin	C4H7NO	82149.8	139396
86.1	28.485	C00741	Diacetyl	C4H6O2	223490	5.24578e+06
87.0167	5.2515	C02218	Dehydroalanine	C3H5NO2	1.36321e+06	2.48303e+06
87.1	22.9838	C00555	4-Aminobutyraldehyde	C4H9NO	1.07126e+06	422702
88	15.903	C00022	Pyruvate	C3H4O3	386963	139552
88.1167	8.16075	C00134	Putrescine	C4H12N2	525990	449876
89.05	16.9965	C00041	Alanine	C3H7NO2	3.95979e+06	266833
90.1	20.8845	C00186	(S)-Lactate	C3H6O3	219548	480639
92	9.88537	C00116	Glycerol	C3H8O3	355499	915761
92.0833	36.369	C01455	Toluene	C7H8	325472	501985
93.1	43.632	C00292	Aniline	C6H7N	192742	136580
94.1	30.1387	C11142	Sulfonylbismethane	C2H6O2S	230463	5.06632e+06
96.0667	9.37575	C11145	Methanesulfonic acid	CH4O3S	369739	144169
98.05	5.103	C00009	Phosphate	H3PO4	231897	132528
98.1	7.32375	C08497	(E)-2-Hexenal	C6H10O	152379	238996
100	19.8382	C08492	3-Hexenol	C6H12O	304559	726289
100.967	36.1395	C01234	1-Aminocyclopropane-1-carboxylate	C4H7NO2	520503	360161
101.117	39.5348	C04246	But-2-enoyl-[acyl-carrier protein]	C4H5OSR	498129	363990
102	23.9827	C00109	2-Oxobutanoate	C4H6O3	2.09496e+06	3.63677e+06
102.1	19.2577	C00576	Betaine aldehyde	C5H12NO	2.08293e+06	1.19195e+07
102.15	24.2662	C02723	N-Methylputrescine	C5H14N2	6.4882e+06	627069
102.95	9.03825	C02193	Pyruvate oxime	C3H5NO3	601538	738552
103.05	18.2993	C00334	4-Aminobutanoate	C4H9NO2	333543	282422
103.1	3.12525	C05745	Butyryl-[acp]	C4H7OSR	437431	326869
104.067	1.70775	C00383	Malonate	C3H4O4	651255	8.41491e+06
104.95	18.1777	C00065	Serine	C3H7NO3	1.86421e+07	8.53642e+06
106.1	44.091	C00258	D-Glycerate	C3H6O4	302255	284901
106.133	13.095	C00261	Benzaldehyde	C7H6O	962479	886050
107	20.7765	C15562	Benzylamine	C7H9N	66407.2	98607.2
108	33.2775	C02351	O-Benzoquinone	C6H4O2	413740	75396.4
108.083	29.484	C00556	Benzyl alcohol	C7H8O	355035	291581
110.05	26.6827	C00090	Catechol	C6H6O2	1.42867e+06	1.16546e+06
111	24.57	C00380	Cytosine	C4H5N3O	69340.3	323177
111.1	18.2115	C00388	1H-Imidazole-4-ethanamine	C5H9N3	242304	376325
111.983	40.959	C00106	Uracil	C4H4N2O2	288741	152857
112.95	2.11275	C00320	Thiosulfate	H2O3S2	463164	2.23847e+06
113.1	31.8127	C03912	(S)-1-Pyrroline-5-carboxylate	C5H7NO2	201977	504721
114	28.188	C00596	2-Hydroxy-2,4-pentadienoate	C5H6O3	2.20482e+06	770024
114.1	13.9185	C01387	Octane	C8H18	1.26033e+06	1.66331e+06
115.025	38.2522	C00148	Proline	C5H9NO2	1.6293e+06	775940
116.1	26.4465	C00122	Fumarate	C4H4O4	313658	754342
116.95	42.0019	C00441	L-Aspartate 4-semialdehyde	C4H7NO3	302120	496304
117.1	26.568	C00183	Valine	C5H11NO2	252206	294914
117.175	17.847	C05744	Acetoacetyl-[acp]	C4H5O2SR	450772	315201
118.1	28.8765	C00042	Succinate	C4H6O4	111621	230013
119	27.5197	C00188	Threonine	C4H9NO3	3.45841e+06	2.19206e+06
119.1	33.021	C01209	Malonyl-[acyl-carrier protein]	C3H3O3SR	471329	4.63428e+06
119.2	30.6045	C04618	(3R)-3-Hydroxybutanoyl-[acyl-carrier protein]	C4H7O2SR	225210	393170
120.1	31.1175	C15587	Purine	C5H4N4	78932.7	294903
121	20.4187	C00097	Cysteine	C3H7NO2S	640252	809276
122.1	16.443	C00153	Nicotinamide	C6H6N2O	1.50592e+06	918454
123.05	29.7405	C00253	Nicotinate	C6H5NO2	293576	475871
124	34.8907	C07295	Methanearsonous acid	CH5AsO2	289085	441042
124.1	29.1803	C02923	2,3-Dihydroxytoluene	C7H8O2	194571	320441
125.067	1.32975	C00245	Taurine	C2H7NO3S	566453	339617
125.983	39.5955	C11918	Maltol	C6H6O3	226816	146646
126.083	9.49387	C00178	Thymine	C5H6N2O2	209352	1.10851e+06
126.983	3.726	C00708	Iodide	HI	284476	1.82608e+06
127.1	36.9326	C00450	(S)-2,3,4,5-Tetrahydropyridine-2-carboxylate	C6H9NO2	122948	339989
128.1	29.0857	C01545	1-Octanal	C8H16O	1.14246e+06	460339
129.1	11.826	C00408	L-Pipecolate	C6H11NO2	323097	171578
129.117	2.62575	C05748	trans-Hex-2-enoyl-[acp]	C6H9OSR	276736	536846
130.017	1.512	C02214	(E)-Glutaconate	C5H6O4	2.29022e+06	1.18828e+06
130.067	13.0072	C00233	4-Methyl-2-oxopentanoate	C6H10O3	980694	759744
130.1	40.014	C00179	Agmatine	C5H14N4	1.2308e+06	1.08896e+06
130.2	13.5877	C00756	1-Octanol	C8H18O	1.0569e+06	1.53604e+06
130.967	1.44787	C05840	Iminoaspartate	C4H5NO4	620498	1.54388e+06
131.033	40.9522	C00407	Isoleucine	C6H13NO2	238130	340479
131.167	2.87213	C00123	Leucine	C6H13NO2	364553	1.48982e+06
131.2	1.17112	C05749	Hexanoyl-[acp]	C6H11OSR	450666	2.5979e+06
132.1	2.94975	C00152	Asparagine	C4H8N2O3	1.82411e+06	1.85357e+07
132.167	16.3755	C00077	L-Ornithine	C5H12N2O2	238491	252253
133.1	3.63825	C00049	Aspartic acid	C4H7NO4	456478	292215
134.033	40.0477	C00149	(S)-Malate	C4H6O5	42653	114274
134.1	17.1551	C01801	Deoxyribose	C5H10O4	35088.6	67144.5
135	4.563	C00155	L-Homocysteine	C4H9NO2S	564263	904530
135.1	12.987	C15561	N-Benzylformamide	C8H9NO	589074	801404
136.033	1.917	C01620	Threonate	C4H8O5	690139	1.61528e+06
136.1	26.3453	C04203	N,N-Dimethyl-1,4-phenylenediamine	C8H12N2	409482	656221
136.2	3.105	C06075	Terpinolene	C10H16	111524	1.61528e+06
137	1.85625	C00108	Anthranilate	C7H7NO2	615279	1.2673e+06
137.15	4.6305	C00483	Tyramine	C8H11NO	226173	910133
137.917	35.7952	C07308	Cacodylate	C2H7AsO2	154108	158847
138.1	3.38175	C00805	Salicylate	C7H6O3	314022	188936
139	2.81475	C01279	4-Amino-5-hydroxymethyl-2-methylpyrimidine	C6H9N3O	232763	142229
139.1	4.65075	C00783	Tropinone	C8H13NO	194047	387073
140	20.0407	C04431	Cis-4-Carboxymethylenebut-2-en-4-olide	C6H4O4	675247	560107
141	2.16	C00169	Carbamoyl phosphate	CH4NO5P	973099	1.75146e+06
141.05	14.6408	C00346	Ethanolamine phosphate	C2H8NO4P	3.59807e+06	3.08482e+06
141.1	32.4405	C00860	L-Histidinol	C6H11N3O	525744	1.01618e+06
141.2	16.9695	C00729	tropine	C8H15NO	2.39611e+06	1.90997e+06
142	14.5429	C00682	2-Hydroxymuconate semialdehyde	C6H6O4	196441	298965
142.05	24.5565	C03088	5-Hydroxymethyluracil	C5H6N2O3	177182	277991
142.1	30.4763	C19757	(Z)-3-Hexen-1-ol acetate	C8H14O2	178258	122309
143.1	4.0635	C04294	5-(2-Hydroxyethyl)-4-methylthiazole	C6H9NOS	1.44485e+06	2.43377e+06
144.1	1.30275	C06423	Octanoic acid	C8H16O2	467997	8.51107e+06
145	26.6827	C00940	2-Oxoglutaramate	C5H7NO4	193314	76708.6
145.1	39.3592	C04076	L-2-Aminoadipate 6-semialdehyde	C6H11NO3	618302	735121
145.15	1.4985	C05746	3-Oxohexanoyl-[acp]	C6H9O2SR	805843	358416
146	5.96025	C00026	2-Oxoglutarate	C5H6O5	1.9689e+06	1.39448e+06
146.05	40.8915	C00064	Glutamine	C5H10N2O3	2.10974e+06	600473
146.1	30.9555	C00047	Lysine	C6H14N2O2	1.47398e+06	1.05268e+06
146.95	41.0198	C05579	Indole-5,6-quinone	C8H5NO2	271269	314143
147.1	5.08275	C00025	Glutamic acid	C5H9NO4	489116	477034
148	34.6073	C01180	4-Methylthio-2-oxobutanoic acid	C5H8O3S	102270	125643
148.05	38.5695	C00423	Trans-Cinnamate	C9H8O2	88942	175280
148.117	0.99225	C10452	Estragole	C10H12O	840032	1.7249e+06
149.1	23.2942	C00073	Methionine	C5H11NO2S	141527	136319
149.933	5.32575	C02137	Alpha-Oxo-benzeneacetic acid	C8H6O3	142533	96209.2
150.15	23.463	C00121	D-Ribose	C5H10O5	1.62249e+06	90149.2
150.2	29.6797	C02485	(-)-Isopiperitenone	C10H14O	806316	649834
150.95	5.66662	C00242	Guanine	C5H5N5O	126010	67478.3
151.1	28.944	C04350	(E)-4-Hydroxyphenylacetaldehyde-oxime	C8H9NO2	154274	293355
152	13.0207	C12305	Methyl salicylate	C8H8O3	416048	594468
152.017	33.264	C00385	Xanthine	C5H4N4O2	1.33272e+06	899634
152.1	43.3417	C01014	3-Isopropylcatechol	C9H12O2	81881.5	237214
152.175	2.00475	C01123	(-)-trans-Isopiperitenol	C10H16O	338648	453484
153	5.346	C00606	3-Sulfino-L-alanine	C3H7NO4S	514130	1.19837e+06
153.1	11.9745	C03758	Dopamine	C8H11NO2	394005	228062
154.15	2.11275	C00843	(-)-Menthone	C10H18O	245223	215170
154.95	42.8625	C01210	N-Methylethanolamine phosphate	C3H10NO4P	583037	452206
155.1	4.89375	C00135	Histidine	C6H9N3O2	371115	318651
155.95	15.8625	C00988	2-Phosphoglycolate	C2H5O6P	665958	241940
156.05	38.6977	C06760	2-Hydroxy-5-methyl-cis,cis-muconic semialdehyde	C7H8O4	358377	501338
156.1	23.7127	C02938	3-Indoleacetonitrile	C10H8N2	141857	375638
156.15	3.564	C00400	(-)-Menthol	C10H20O	560440	297189
157.2	28.0496	C05751	trans-Oct-2-enoyl-[acp]	C8H13OSR	158864	256488
158	10.7865	C02222	2-Maleylacetate	C6H6O5	373280	708797
158.05	20.1825	C02350	(S)(+)-Allantoin	C4H6N4O3	341222	1.64922e+06
158.1	19.6155	C02631	2-Isopropylmaleate	C7H10O4	29673.9	608058
159.117	43.9763	C00637	Indole-3-acetaldehyde	C10H9NO	376524	296573
159.233	42.0862	C05752	Octanoyl-[acp]	C8H15OSR	163324	1.11119e+06
160.05	23.4799	C00322	2-Oxoadipate	C6H8O5	24343.3	41856.8
160.1	8.03925	C00398	Tryptamine	C10H12N2	60027.1	680945
161	2.376	C02791	3,4-Dichloroaniline	C6H5Cl2N	1.04456e+06	741227
161.05	42.4507	C00956	L-2-Aminoadipate	C6H11NO4	860333	483103
162	28.3702	C02625	2,4-Dichlorophenol	C6H4Cl2O	235674	400833
162.083	1.2825	C06358	Methyl cinnamate	C10H10O2	382667	1.18729e+06
162.1	29.4975	C00745	Nicotine	C10H14N2	519388	806884
163.15	5.70375	C19567	4-Oxo-1-(3-pyridyl)-1-butanone	C9H9NO2	198041	540131
164	19.2172	C00166	Phenylpyruvate	C9H8O3	220409	166623
164.15	35.9235	C10453	Eugenol	C10H12O2	209662	160115
165.1	17.442	C00079	Phenylalanine	C9H11NO2	301810	1.28464e+06
166.05	19.3725	C16353	7-Methylxanthine	C6H6N4O2	432537	328641
166.1	26.9291	C17622	10-Oxogeranial	C10H14O2	86273.1	358764
167	34.101	C03722	Quinolinate	C7H5NO4	501994	538032
167.1	31.9916	C00250	Pyridoxal	C8H9NO3	84634.3	537687
168.05	23.4394	C00074	Phosphoenolpyruvate	C3H5O6P	39934.6	46489.3
168.1	44.2935	C00534	Pyridoxamine	C8H12N2O2	156856	69592.6
168.9	5.75775	C05688	L-Selenocysteine	C3H7NO2Se	92005.7	98858.9
169	5.82525	C00506	L-Cysteate	C3H7NO5S	80380.6	128813
169.05	41.1075	C13482	Phosphodimethylethanolamine	C4H12NO4P	79168	204775
169.15	28.7111	C00314	Pyridoxine	C8H11NO3	194759	110566
170	35.2485	C00111	Glycerone phosphate	C3H7O6P	107248	121103
170.25	30.4492	C17621	10-Hydroxygeraniol	C10H18O2	120928	36046.2
171.05	4.2525	C03972	2,3,4,5-Tetrahydrodipicolinate	C7H9NO4	647631	498539
172.017	36.8483	C00093	Sn-Glycerol 3-phosphate	C3H9O6P	113150	135873
172.183	38.1848	C01571	Decanoic acid	C10H20O2	153358	135873
173	36.9967	C01250	2-Acetamido-5-oxopentanoate	C7H11NO4	244587	259168
173.2	21.1781	C05750	3-Oxooctanoyl-[acp]	C8H13O2SR	36209.6	116106
174	8.25525	C00417	cis-Aconitate	C6H6O6	133497	499640
174.1	23.7127	C00062	Arginine	C6H14N4O2	29119.9	43222.6
175	15.0255	C01041	Monodehydroascorbate	C6H7O6	98464.2	107976
175.133	1.2285	C00327	L-Citrulline	C6H13N3O3	651268	5.2213e+06
175.175	15.6161	C04620	(3R)-3-Hydroxyoctanoyl-[acyl-carrier protein]	C8H15O2SR	388795	251232
176	27.3173	C00072	Ascorbate	C6H8O6	478021	3.80526e+06
176.083	40.4325	C02504	Alpha-Isopropylmalate	C7H12O5	293507	1.89503e+06
176.1	15.2111	C00780	Serotonin	C10H12N2O	167087	864743
177.017	3.86775	C08295	S-[(E)-Prop-1-enyl]-L-cysteine S-oxide	C6H11NO3S	470777	7.93199e+06
178.1	27.8977	C00198	D-Glucono-1,5-lactone	C6H10O6	70835.1	65439.3
178.167	24.6645	C10454	Eugenol methyl ether	C11H14O2	192905	96907.8
180.1	13.8308	C00031	D-Glucose	C6H12O6	139643	113142
181.1	36.099	C00082	Tyrosine	C9H11NO3	149938	2.02948e+06
182	22.2548	C03964	(R)-3-(4-Hydroxyphenyl)lactate	C9H10O4	396228	394773
182.1	19.7167	C00392	Mannitol	C6H14O6	246466	1.42685e+06
183.95	33.7702	C03232	3-Phosphonooxypyruvate	C3H5O7P	323301	191287
184	7.32375	C15556	L-3,4-Dihydroxybutan-2-one 4-phosphate	C4H9O6P	229300	290930
184.05	7.8435	C11821	5-Hydroxyisourate	C5H4N4O4	308688	192024
184.1	26.9325	C00588	Choline phosphate	C5H14NO4P	94213.1	399482
185	40.581	C01005	O-Phospho-L-serine	C3H8NO6P	900795	381199
185.083	20.4187	C04409	2-Amino-3-carboxymuconate semialdehyde	C7H7NO5	416096	631643
186	37.395	C00197	3-Phospho-D-glycerate	C3H7O7P	186413	150119
186.1	33.3281	C02526	Biphenyl-2,3-diol	C12H10O2	109420	166683
187.033	7.8975	C01092	8-Amino-7-oxononanoate	C9H17NO3	4.35691e+06	3.66479e+06
187.15	28.6807	C00612	N1-Acetylspermidine	C9H21N3O	1.38705e+06	3.77986e+06
188.05	2.08575	C11515	(E)-2-(Methoxycarbonylmethyl)butenedioate	C7H8O6	285893	281896
188.1	9.45	C02774	10-Hydroxydecanoic acid	C10H20O3	98960.5	244273
188.2	24.6915	C01037	7,8-Diaminononanoate	C9H20N2O2	78409.2	406271
189	2.39625	C03871	L-2-Amino-6-oxoheptanedioate	C7H11NO5	1.50239e+06	407647
189.925	1.34325	C05379	Oxalosuccinate	C6H6O7	313229	495095
190.15	9.14625	C00666	LL-2,6-Diaminoheptanedioate	C7H14N2O4	121271	79245.3
191.1	2.90925	C16850	2-Amino-3,7-dideoxy-D-threo-hept-6-ulosonic acid	C7H13NO5	3.40614e+07	983952
192.05	28.404	C00158	Citrate	C6H8O7	31975.4	38004.8
192.25	28.6605	C12287	Beta-Ionone	C13H20O	70588.3	59231.9
193.05	15.255	C01693	L-Dopachrome	C9H7NO4	60898	326413
194.05	18.4883	C06473	2-Keto-D-gluconic acid	C6H10O7	68781.8	63105.5
195.033	0.806625	C03752	2-Amino-2-deoxy-D-gluconate	C6H13NO6	2.66909e+06	6.60844e+06
196.1	24.2797	C00257	D-Gluconic acid	C6H12O7	139671	80771.4
197	30.6653	C00355	3,4-Dihydroxy-L-phenylalanine	C9H11NO4	264531	200979
199	24.4552	C01102	O-Phospho-L-homoserine	C4H10NO6P	659732	1.29818e+06
200.1	21.1747	C00279	D-Erythrose 4-phosphate	C4H9O7P	205440	246544
201.967	1.3095	C00758	Bergaptol	C11H6O4	679298	3.10102e+06
202.05	15.741	C12248	5-Hydroxy-2-oxo-4-ureido-2,5-dihydro-1H-imidazole-5-carboxylate	C5H6N4O5	145774	131770
202.1	20.0407	C03569	2,2',3-Trihydroxybiphenyl	C12H10O3	104706	111785
203	30.0307	C00331	Indolepyruvate	C11H9NO3	666367	1.32736e+06
203	20.871	C04083	N6-(Delta2-Isopentenyl)-adenine	C10H13N5	1.35281e+06	1.81749e+06
203.95	23.652	C03657	1,4-Dihydroxy-2-naphthoate	C11H8O4	178465	302296
204.1	15.471	C00078	Tryptophan	C11H12N2O2	153214	160864
206.1	25.4002	C05662	Homoisocitrate	C7H10O7	41840.6	1.00003e+06
208	35.1405	C05610	Sinapoyl aldehyde	C11H12O4	1.01993e+06	378379
208.1	11.8867	C01718	3-Anthraniloylalanine	C10H12N2O3	226377	270869
210	20.3445	C00818	D-Glucarate	C6H10O8	96892	252228
210.117	10.26	C08491	(-)-Jasmonic acid	C12H18O3	126350	1.49166e+06
211.1	11.043	C04720	DIMBOA	C9H9NO5	158808	889075
212.1	9.396	C01745	Pinosylvin	C14H12O2	47071.1	38803.9
212.138	38.3468	C16309	Traumatin	C12H20O3	120785	112874
212.9	11.3839	C03082	4-Phospho-L-aspartate	C4H8NO7P	679168	287957
213.1	36.9225	C15503	N,N-Dihydroxy-L-tyrosine	C9H11NO5	100270	125452
214.117	2.268	C00672	2-Deoxy-D-ribose 1-phosphate	C5H11O7P	213172	1.01826e+06
214.15	26.7368	C02367	3-Oxododecanoic acid	C12H22O3	493299	119412
215.05	10.9957	C06055	O-Phospho-4-hydroxy-L-threonine	C4H10NO7P	390958	318154
215.1	25.0628	C08272	Kinetin	C10H9N5O	104379	64017.5
216	0.1755	C11434	2-C-Methyl-D-erythritol 4-phosphate	C5H13O7P	7.50447e+06	2.84994e+06
216.1	15.8625	C01557	Bergapten	C12H8O4	91547.8	112975
218.1	25.596	C00978	N-Acetylserotonin	C12H14N2O2	54122.4	199337
218.2	17.2665	C09737	Solavetivone	C15H22O	115882	228507
219	9.71325	C04556	4-Amino-2-methyl-5-phosphomethylpyrimidine	C6H10N3O4P	321607	284079
219.083	2.20725	C00371	Zeatin	C10H13N5O	324256	4.12784e+06
220	12.9802	C01267	3-(Imidazol-4-yl)-2-oxopropyl phosphate	C6H9N2O5P	125848	192441
220.083	9.1665	C00643	5-Hydroxy-L-tryptophan	C11H12N2O3	301533	54551.9
220.1	19.494	C01239	N-Acetyl-beta-D-glucosaminylamine	C8H16N2O5	95232.1	212991
221.1	5.62613	C02029	Dihydrozeatin	C10H15N5O	637471	322133
222	24.543	C02730	2-Succinylbenzoate	C11H10O5	1.26571e+06	3.24734e+06
222.1	40.5202	C02291	L-Cystathionine	C7H14N2O4S	886604	8.68546e+06
223.1	30.0105	C04327	4-Methyl-5-(2-phosphoethyl)-thiazole	C6H10NO4PS	307237	2.71683e+06
224.05	8.208	C00482	Sinapate	C11H12O5	326208	341194
224.1	30.7192	C02099	(2S)-Flavanone	C15H12O2	54206.2	46238.9
224.15	22.4471	C11512	Methyl jasmonate	C13H20O3	387125	414794
225.05	17.8605	C11355	4-Amino-4-deoxychorismate	C10H11NO5	317691	268459
225.1	24.8332	C11263	6-Benzylaminopurine	C12H11N5	226301	665619
225.2	25.5656	C03764	Para-(Dimethylamino)azobenzene	C14H15N3	496659	513556
226.05	12.6765	C00251	Chorismate	C10H10O6	318506	365942
226.1	17.3205	C00931	Porphobilinogen	C10H14N2O4	166257	194640
226.2	21.6202	C00386	Carnosine	C9H14N4O3	2.52923e+06	485290
226.967	2.9565	C03287	Glutamate-5-phosphate	C5H10NO7P	823250	250725
227.05	17.1619	C00826	L-Arogenate	C10H13NO5	90620.4	142674
227.1	31.0635	C00881	Deoxycytidine	C9H13N3O4	192640	170444
228	18.9877	C01107	(R)-5-Phosphomevalonate	C6H13O7P	554952	2.26385e+06
228.1	22.8825	C00526	Deoxyuridine	C9H12N2O5	225924	70754.9
229.05	31.3807	C03090	5-Phosphoribosylamine	C5H12NO7P	588689	2.47342e+06
230.1	13.9927	C00117	D-Ribose 5-phosphate	C5H11O8P	68458	123274
230.15	1.809	C18083	Demethylsuberosin	C14H14O3	121254	276642
232.1	10.2195	C15767	Gamma-Glutamyl-gamma-aminobutyrate	C9H16N2O5	49015.7	94373.9
232.117	42.2077	C01598	Melatonin	C13H16N2O2	43217.3	75118.6
236.1	44.6107	C02700	L-Formylkynurenine	C11H12N2O4	91694.6	107896
236.167	3.105	C09627	Capsidiol	C15H24O2	99415.4	1.33929e+06
237	27.999	C03684	6-Pyruvoyltetrahydropterin	C9H11N5O3	168103	67508.2
238	9.83475	C04666	D-erythro-1-(Imidazol-4-yl)glycerol 3-phosphate	C6H11N2O6P	766266	402662
238.1	16.8143	C01187	3-Deoxy-D-manno-octulosonate	C8H14O8	512465	1.14932e+06
239.1	4.15125	C02953	7,8-Dihydrobiopterin	C9H13N5O3	367384	502049
240	5.8725	C00491	L-Cystine	C6H12N2O4S2	106994	417228
240.05	29.6122	C05817	(1R,6R)-6-Hydroxy-2-succinylcyclohexa-2,4-diene-1-carboxylate	C11H12O6	742254	665202
240.1	16.7602	C01262	Beta-Alanyl-N(pi)-methyl-L-histidine	C10H16N4O3	241590	380092
242	37.1385	C15650	2,3-Diketo-5-methylthiopentyl-1-phosphate	C6H11O6PS	126525	160233
242.05	8.991	C04299	D-myo-Inositol 1,2-cyclic phosphate	C6H11O8P	250742	201598
242.1	39.5887	C00214	Thymidine	C10H14N2O5	74179.4	161999
243.1	36.9461	C00475	Cytidine	C9H13N3O5	61674	51021.9
244.05	1.27575	C02985	6-Deoxy-L-galactose-1-phosphate	C6H13O8P	622414	320001
244.1	25.866	C00120	Biotin	C10H16N2O3S	82141.1	85607.5
246	16.848	C00129	Isopentenyl diphosphate	C5H12O7P2	134555	97993.4
246.05	16.8682	C09276	Marmesin	C14H14O4	88916.7	102723
247	33.0817	C00018	Pyridoxal phosphate	C8H10NO6P	254735	522058
247.1	8.40375	C01594	Linamarin	C10H17NO6	498701	997815
247.917	2.3895	C11007	Linuron	C9H10N2O2Cl2	223196	391819
248.1	31.1985	C00647	Pyridoxamine-5-phosphate	C8H13N2O5P	170479	135412
248.183	6.39225	C13455	Abscisic aldehyde	C15H20O3	151325	124178
248.95	36.0686	C00627	Pyridoxine-5-phosphate	C8H12NO6P	1.28854e+06	181218
250.1	26.2912	C00669	Gamma-L-Glutamyl-L-cysteine	C8H14N2O5S	32548	73888.6
250.15	5.43375	C13453	Xanthoxin	C15H22O3	208509	61062.5
251.083	0.8775	C00559	Deoxyadenosine	C10H13N5O3	1.93027e+06	649316
254.1	39.8925	C05401	3-beta-D-Galactosyl-sn-glycerol	C9H18O8	46431.6	148430
254.2	24.5227	C08362	(9Z)-Hexadecenoic acid	C16H30O2	85858	176796
255.15	20.3884	C04874	2-Amino-4-hydroxy-6-(D-erythro-1,2,3-trihydroxypropyl)-7,8-dihydropteridine	C9H13N5O4	550174	237195
256	41.2155	C04271	3,9-Dihydroxypterocarpan	C15H12O4	472448	493250
256.275	31.563	C00249	Hexadecanoic acid	C16H32O2	160720	3.92323e+06
257.1	25.0897	C15522	4a-Hydroxytetrahydrobiopterin	C9H15N5O4	115092	165244
257.4	1.0125	C05759	3-Oxotetradecanoyl-[acp]	C14H25O2SR	798164	1.24946e+06
257.9	10.1857	C00536	Triphosphate	H5P3O10	61350.8	24646.7
258.1	12.852	C01236	D-Glucono-1,5-lactone 6-phosphate	C6H11O9P	35437.9	106561
260.1	5.97375	C00103	D-Glucose 1-phosphate	C6H13O9P	149781	154244
261.95	22.8285	C11811	1-Hydroxy-2-methyl-2-butenyl 4-diphosphate	C5H12O8P2	89582.6	36038.1
262.1	9.60525	C00644	D-mannitol-1-phosphate	C6H15O9P	118871	198173
264.2	27.3173	C06082	Abscisic acid	C15H20O4	1.49095e+06	701689
265.2	26.0347	C00378	Thiamine	C12H17N4OS	118091	366278
266	36.72	C00236	3-Phospho-D-glyceroyl phosphate	C3H8O10P2	99741	96829.6
267	21.9442	C03539	S-Ribosyl-L-homocysteine	C9H17NO6S	138792	194768
267.15	5.32575	C00212	Adenosine	C10H13N5O4	417310	758562
268.017	42.984	C01817	Homocystine	C8H16N2O4S2	91420.9	67463.1
268.1	2.52113	C00294	Inosine	C10H12N4O5	107149	3.14963e+06
269	12.4065	C04133	N-Acetylglutamate-5-phosphate	C7H12NO8P	585931	956366
270.05	1.809	C01477	Apigenin	C15H10O5	420599	203126
270.1	1.28587	C16419	Pinostrobin	C16H14O4	295947	1.40408e+06
270.175	9.4095	C00468	Estrone	C18H22O2	156590	190073
271.217	23.5271	C06160	(S)-Norcoclaurine	C16H17NO3	709243	8.38653e+06
271.983	43.47	C00509	Naringenin	C15H12O5	97985.3	82422
272.083	1.7685	C06186	Arbutin	C12H16O7	261222	1.05064e+06
272.2	0.65475	C00951	Estradiol-17beta	C18H24O2	52124.5	59665.2
272.25	23.1761	C06090	[PR] ent-Kaurene	C20H32	5.23347e+06	124494
273.1	23.1221	C16702	4'-O-Methylnorbelladine	C16H19NO3	30544.5	127998
274.1	2.82825	C01218	6-Phospho-2-dehydro-D-gluconate	C6H11O10P	117204	1.24638e+06
274.15	1.107	C00774	Phloretin	C15H14O5	542007	1.24638e+06
275.05	2.727	C20589	D-Glucosaminate-6-phosphate	C6H14NO9P	806375	3.30304e+06
276.1	9.34875	C00345	6-Phospho-D-gluconate	C6H13O10P	83093.2	45782.4
278.05	37.5907	C11453	2-C-Methyl-D-erythritol 2,4-cyclodiphosphate	C5H12O9P2	91913.9	137914
278.217	29.9261	C06426	(6Z,9Z,12Z)-Octadecatrienoic acid	C18H30O2	36615.8	6.43572e+06
280.188	27.5839	C01595	Linoleate	C18H32O2	2.22985e+06	6.10786e+06
281.3	29.1904	C19670	Oleamide	C18H35NO	784039	1.0577e+07
282.3	27.8606	C00712	(9Z)-Octadecenoic acid	C18H34O2	389219	73648
283.15	25.7816	C00387	Guanosine	C10H13N5O5	1.58157e+06	2.15978e+06
284.133	20.5267	C01762	Xanthosine	C10H12N4O6	291298	565977
284.3	31.0162	C01530	Octadecanoic acid	C18H36O2	2.51263e+06	5.75854e+06
285.05	30.3008	C01516	Morphine	C17H19NO3	380800	1.16372e+06
286	37.2533	C01514	Luteolin	C15H10O6	47369.2	131773
286.067	24.8805	C01451	Salicin	C13H18O7	174980	537557
286.25	21.7282	C00473	Retinol	C20H30O	150430	424351
287.1	7.32375	C05905	Cyanidin	C15H10O6	457442	218138
288	32.7645	C04691	2-Dehydro-3-deoxy-D-arabino-heptonate 7-phosphate	C7H13O10P	116260	441593
288.1	26.3047	C00974	Dihydrokaempferol	C15H12O6	1.0436e+06	71287.3
288.167	14.7622	C00535	Testosterone	C19H28O2	115802	585761
288.3	20.4052	C11872	Kaur-16-en-18-ol	C20H32O	232502	547898
289.95	18.63	C05382	Sedoheptulose 7-phosphate	C7H15O10P	43593	91499
290.217	31.806	C03917	Dihydrotestosterone	C19H30O2	72355.7	47734.5
292.2	15.8287	C01226	12-OPDA	C18H28O3	62420	56605.4
294.2	41.3302	C04780	8-[(1R,2R)-3-Oxo-2-{(Z)-pent-2-enyl}cyclopentyl]octanoate	C18H30O3	91062	61152.6
295	1.42087	C03373	Aminoimidazole ribotide	C8H14N3O7P	86243.9	110627
295.2	16.1325	C00844	(R)-Prunasin	C14H17NO6	101691	5.52862e+06
295.513	11.907	C16160	Linoleoyl-[acyl-carrier protein]	C18H31OSR	62804.8	100484
296.25	29.3321	C01389	Phytol	C20H40O	81928.5	34565.1
297.1	23.1863	C00170	5'-Methylthioadenosine	C11H15N5O3S	275738	345574
297.2	34.7861	C06171	7,8-Didehydro-4,5-epoxy-3-methoxy-17-methoxy-(5_)-morphinan-6-one	C18H19NO3	107227	862723
298	25.5352	C19787	5'-S-Methyl-5'-thioinosine	C11H14N4O4S	300126	138846
298.3	26.5545	C19616	18-Hydroxyoleate	C18H34O3	4.22664e+06	426856
299	16.1392	C04752	2-Methyl-4-amino-5-hydroxymethylpyrimidine diphosphate	C6H11N3O7P2	701964	825116
299.1	27.2835	C03492	D-4'-Phosphopantothenate	C9H18NO8P	320284	622724
299.2	27.2632	C05176	(S)-N-Methylcoclaurine	C18H21NO3	425518	520303
299.25	26.4161	C00319	Sphingosine	C18H37NO2	687613	142503
300.05	42.0761	C04293	Chrysoeriol	C16H12O6	88374.8	51141
300.1	7.00312	C03993	4-(beta-D-Glucosyloxy)benzoate	C13H16O8	125111	263433
300.2	23.5845	C00777	Retinoate	C20H28O2	108196	1.6202e+06
301	11.583	C04256	N-Acetyl-D-glucosamine-1-phosphate	C8H16NO9P	199890	253237
302	41.0805	C00389	Quercetin	C15H10O7	95939.2	53601.1
302.1	13.3245	C15486	3''-Deamino-3''-oxonicotianamine	C12H18N2O7	74524.9	297034
302.15	3.6315	C06428	(5Z,8Z,11Z,14Z,17Z)-Icosapentaenoic acid	C20H30O2	170532	155134
303.05	0.87075	C05324	Nicotianamine	C12H21N3O6	213720	3.12334e+06
304	22.3897	C01617	Taxifolin	C15H12O7	328612	966340
304.3	30.375	C00219	Arachidonate	C20H32O2	61209.7	510789
306.2	17.7019	C03242	Dihomo-gamma-linolenate	C20H34O2	224230	251914
307.017	8.06625	C00239	DCMP	C9H14N3O7P	177667	430090
307.1	28.8158	C00051	Glutathione	C10H17N3O6S	177766	93512.5
308	20.6955	C01143	(R)-5-Diphosphomevalonate	C6H14O10P2	123816	346759
308.05	12.42	C00365	DUMP	C9H13N2O8P	215595	56910.6
308.15	5.022	C17743	Bisdemethoxycurcumin	C19H16O4	262447	99783.3
308.2	14.6273	C16525	Icosadienoic acid	C20H36O2	88906	129860
309.133	23.3246	C00933	Sinapoylcholine	C16H23NO5	210111	6.25586e+06
310	37.0237	C01151	D-Ribose 1,5-bisphosphate	C5H12O11P2	72583.3	899356
310.1	25.8086	C04164	Trans-Cinnamoyl beta-D-glucoside	C15H18O7	104620	2.26374e+06
310.2	23.4563	C16526	Icosenoic acid	C20H38O2	1.00926e+06	281257
311.1	20.8035	C05143	Dhurrin	C14H17NO7	277383	343500
311.15	2.93288	C06173	Thebaine	C19H21NO3	219087	534854
311.2	14.931	C11810	Norajmaline	C20H25NO2	104239	145294
312.1	2.3895	C07582	Pteroic acid	C14H12N6O3	269453	27921.9
312.4	30.4425	C06425	Icosanoic acid	C20H40O2	303772	224777
313.1	39.2175	C04640	2-(Formamido)-N1-(5'-phosphoribosyl)acetamidine	C8H16N3O8P	62156.8	55031.4
313.15	23.8882	C02717	N-Feruloyltyramine	C18H19NO4	3.57719e+06	265998
313.517	42.5385	C16219	3-Oxostearoyl-[acp]	C18H33O2SR	39095.5	51355.2
314.05	29.6325	C04376	5'-Phosphoribosyl-N-formylglycinamide	C8H15N2O9P	408995	635783
314.15	21.3098	C00921	Dihydropteroate	C14H14N6O3	420495	664534
314.2	29.1229	C18015	Momilactone A	C20H26O3	409489	974850
314.333	0.644625	C19620	9,10-Epoxy-18-hydroxystearate	C18H34O4	677241	148632
316.233	30.6214	C11863	Gibberellin A9	C19H24O4	36313.9	6.95485e+06
316.25	19.9192	C01953	Pregnenolone	C21H32O2	125040	116684
316.3	20.9925	C15988	(9S,10S)-9,10-Dihydroxyoctadecanoate	C18H36O4	486858	2.37262e+07
317.2	20.7832	C12144	Phytosphingosine	C18H39NO3	215476	216544
317.983	7.9245	C04478	2-Dehydro-3-deoxy-D-octonate-8-phosphate	C8H15O11P	532970	28061
318.25	23.5575	C00909	Leukotriene A4	C20H30O3	3.06105e+06	4.18507e+06
320	17.9955	C02906	Dihydromyricetin	C15H12O8	342648	135191
320.083	38.367	C02947	4-Coumaroylshikimate	C16H16O7	176928	29177.4
320.15	20.115	C15500	Mugineic acid	C12H20N2O8	169395	1.82333e+06
322.1	38.2995	C00364	DTMP	C10H15N2O8P	25679	225008
322.983	34.3912	C00055	CMP	C9H14N3O8P	479737	670109
323.2	28.1205	C18699	(-)-Jasmonoyl-L-isoleucine	C18H29NO4	120338	2.81147e+06
324.05	5.886	C00105	UMP	C9H13N2O9P	78586	199547
326.1	20.2837	C04415	4-O-beta-D-Glucosyl-4-hydroxycinnamate	C15H18O8	129635	395295
326.2	24.4654	C04332	6,7-Dimethyl-8-(D-ribityl)lumazine	C13H18N4O6	86088.2	413340
327.1	21.4785	C17244	3-Methylthiopropyl-desulfoglucosinolate	C11H21NO6S2	421495	230338
327.183	22.8893	C02106	(S)-Scoulerine	C19H21NO4	710571	625270
328	12.8182	C16519	2-Succinyl-5-enolpyruvyl-6-hydroxy-3-cyclohexene-1-carboxylate	C14H16O9	373959	82752.6
328.2	27.9922	C06429	(4Z,7Z,10Z,13Z,16Z,19Z)-Docosahexaenoic acid	C22H32O2	123176	125097
329	40.6215	C00575	3',5'-Cyclic AMP	C10H12N5O6P	129866	280486
329.113	4.34025	C01069	Desulfoglucotropeolin	C14H19NO6S	277345	267642
329.183	19.9159	C02105	(S)-Reticuline	C19H23NO4	382601	5.12847e+06
330.15	2.727	C18037	5-Deoxystrigol	C19H22O5	263984	225791
330.3	22.0252	C16513	(7Z,10Z,13Z,16Z,19Z)-Docosapentaenoic acid	C22H34O2	1.64221e+06	690158
331	39.447	C00360	DAMP	C10H14N5O6P	189684	112323
331.167	23.2909	C06162	Sanguinarine	C20H13NO4	904967	3.55467e+06
332.2	23.301	C11864	Gibberellin A4	C19H24O5	324694	2.0024e+06
333.2	15.5655	C05191	Dihydrosanguinarine	C20H15NO4	136321	155429
334.1	23.598	C00455	Nicotinamide D-ribonucleotide	C11H15N2O8P	149698	78500.7
335.017	12.8453	C05925	Dihydroneopterin phosphate	C9H14N5O7P	126363	82996.2
335.2	26.2845	C16427	Isopentenyl adenosine	C15H21N5O4	207098	470897
336.05	14.8837	C01185	Nicotinate D-ribonucleotide	C11H14NO9P	348201	85405.4
336.088	2.0115	C10434	5-O-Caffeoylshikimic acid	C16H16O8	158016	171376
336.2	28.2353	C02165	Leukotriene B4	C20H32O4	229185	375772
336.283	25.434	C16533	(13Z,16Z)-Docosadienoic acid	C22H40O2	449724	710592
337.1	4.55288	C14180	S-(Hydroxymethyl)glutathione	C11H19N3O7S	185231	109438
337.2	27.2464	C04197	Indole-3-acetyl-beta-1-D-glucoside	C16H19NO7	510468	533781
338	1.89675	C04677	1-(5'-Phosphoribosyl)-5-amino-4-imidazolecarboxamide	C9H15N4O8P	172159	129295
338.133	32.5384	C12208	P-Coumaroyl quinic acid	C16H18O8	173289	835104
338.3	27.027	C08316	Erucic acid	C22H42O2	298462	6.2172e+07
339.05	37.179	C04751	1-(5-Phospho-D-ribosyl)-5-amino-4-imidazolecarboxylate	C9H14N3O9P	1.489e+06	516630
339.083	8.262	C17267	S-Sulfanylglutathione	C10H17N3O6S2	594184	563893
339.2	23.9861	C03329	(S)-Canadine	C20H21NO4	964201	850822
339.9	12.4875	C05378	beta-D-Fructose 1,6-bisphosphate	C6H14O12P2	59252.3	195249
340.2	27.486	C04698	Methyl-2-alpha-L-fucopyranosyl-beta-D-galactoside	C13H24O10	831453	785329
340.3	26.6929	C08281	Docosanoic acid	C22H44O2	404561	616588
342.1	22.9567	C00089	Sucrose	C12H22O11	95389.4	355986
342.217	13.149	C00761	Coniferin	C16H22O8	256833	625719
343.1	15.9165	C15772	DIBOA-glucoside	C14H17NO9	166891	174526
344.1	17.9887	C10101	(-)-Usnic acid	C18H16O7	163524	170310
345.017	34.1482	C00942	3',5'-Cyclic GMP	C10H12N5O7P	1.37349e+06	1.03367e+06
345.15	26.1427	C01081	Thiamin monophosphate	C12H17N4O4PS	295780	1.49464e+06
346.2	32.1536	C11861	Gibberellin A24	C20H26O5	140174	141670
346.987	36.5782	C00020	AMP	C10H14N5O7P	383488	199087
347.2	32.6869	C12227	Chelerythrine	C21H17NO4	205092	426998
347.25	25.7141	C11695	Anandamide	C22H37NO2	1.20456e+06	1.18014e+06
348	22.4842	C00130	IMP	C10H13N4O8P	86676.7	127443
348.1	17.7323	C00859	Gibberellin A1	C19H24O6	82817	79961.8
349	7.18875	C01302	1-(2-Carboxyphenylamino)-1-deoxy-D-ribulose 5-phosphate	C12H16NO9P	99680.4	130028
350.15	17.0066	C11632	Polyneuridine aldehyde	C21H22N2O3	166998	82919.7
351.1	13.0207	C04016	N-Acetyl-7-O-acetylneuraminate	C13H21NO10	1.51597e+06	857086
351.2	28.4917	C16431	Trans-Zeatin riboside	C15H21N5O5	972648	1.38458e+06
352.1	25.191	C06187	Arbutin 6-phosphate	C12H17O10P	381566	212413
352.2	24.7185	C00427	Prostaglandin H2	C20H32O5	681469	237087
353.1	21.0397	C01304	2,5-Diamino-6-(5-phospho-D-ribosylamino)pyrimidin-4(3H)-one	C9H16N5O8P	125269	86077.5
354.013	35.5117	C01268	5-Amino-6-(5'-phosphoribosylamino)uracil	C9H15N4O9P	20530.7	121509
354.1	31.4584	C00852	Chlorogenate	C16H18O9	176355	166003
354.2	10.5671	C11809	17-O-Acetylnorajmaline	C21H26N2O3	163971	43426.9
354.95	9.0315	C04807	2-Amino-7,8-dihydro-4-hydroxy-6-(diphosphooxymethyl)pteridine	C7H11N5O8P2	184997	52996.7
355.2	26.109	C01137	S-Adenosylmethioninamine	C14H23N6O3S	235887	343389
356.1	4.20525	C04454	5-Amino-6-(5'-phospho-D-ribitylamino)uracil	C9H17N4O9P	201024	200990
357.95	41.7082	C08427	Sinigrin	C10H16NO9S2	63334.9	52005.2
358.1	6.13575	C01134	4'-Phosphopantetheine	C11H23N2O7PS	60541.4	67785.9
358.2	6.6015	C05366	(+)-Pinoresinol	C20H22O6	72071.6	100296
360	10.1689	C01850	Rosmarinate	C18H16O8	110168	299164
360.2	33.696	C00762	Cortisone	C21H28O5	304620	42172.7
361.1	2.31525	C06327	Chelirubine	C21H15NO5	521639	258661
362.15	28.0159	C02034	Gibberellin A19	C20H26O6	168218	1.14446e+06
362.2	23.3212	C00735	Cortisol	C21H30O5	99328.3	222181
363.1	32.7578	C00144	GMP	C10H14N5O8P	753038	860282
363.2	25.1032	C05194	Dihydrochelirubine	C21H17NO5	454606	918101
364	5.616	C00655	Xanthosine 5'-phosphate	C10H13N4O9P	121603	99115.2
364.15	26.4566	C03579	Gibberellin A8	C19H24O7	8.92444e+06	39591.6
364.2	31.7959	C06095	Gibberellin A44 diacid	C20H28O6	132419	170362
366	16.5847	C06188	Salicin 6-phosphate	C13H19O10P	56867.5	71181.6
366.3	29.2309	C08323	(15Z)-Tetracosenoic acid	C24H46O2	250836	2.28878e+06
368.05	40.1153	C01103	Orotidine 5 '-phosphate	C10H13N2O11P	104656	104770
368.15	3.73275	C02572	5-O-Feruloylquinic acid	C17H20O9	91069.7	862439
368.2	20.0542	C15985	17-O-Acetylajmaline	C22H28N2O3	98507.3	128399
369.983	34.7692	C00447	D-altro-Heptulose-1,7-biphosphate	C7H16O13P2	76367.8	162219
372.083	17.604	C03062	2-O-Caffeoylglucarate	C15H16O11	396425	139780
373	33.8513	C08415	Gluconapin	C11H19NO9S2	163137	391677
373.083	42.1571	C16698	MurNAc 6-phosphate	C11H20NO11P	143792	94428.4
373.1	28.1137	C15768	(2R)-2-beta-D-Glucopyranosyloxy-4-hydroxy-7-methoxy-(2H)-1,4-benzoxazin-3(4H)-one	C15H19NO10	129732	217484
374.2	30.1928	C06071	Deoxyloganin	C17H26O9	75725.7	222347
376.2	19.3624	C00255	Riboflavin	C17H20N4O6	88441.3	86328.4
377.1	16.8547	C03998	7-Methylguanosine 5'-phosphate	C11H16N5O8P	56130.4	187810
378.25	25.0189	C01007	Reduced riboflavin	C17H22N4O6	1.24488e+06	170743
379.1	19.0755	C03451	(R)-S-Lactoylglutathione	C13H21N3O8S	140750	306280
379.3	29.3287	C06124	Sphing-4-enine-1-phosphate	C18H38NO5P	509224	461288
380.1	11.4953	C08608	Norbixin	C24H28O4	353478	424907
381.1	21.3469	C03423	O-beta-D-Glucosylzeatin	C16H23N5O6	56264	816687
381.3	26.6996	C01120	Sphinganine 1-phosphate	C18H40NO5P	467775	317996
382	9.69975	C00616	Quercetin 3-sulfate	C15H10O10S	75127.9	1.47324e+06
382.15	38.7281	C00448	Farnesyl diphosphate	C15H28O7P2	70332.5	94562
382.2	25.5352	C14044	C25-Allenic-apo-aldehyde	C25H34O3	279124	132576
383.25	32.1502	C16448	Dihydrozeatin-O-glucoside	C16H25N5O6	146586	228156
384.15	40.9084	C00021	S-Adenosyl-L-homocysteine	C14H20N6O5S	17218	45697.8
384.25	3.20288	C00599	Cholest-4-en-3-one	C27H44O	99308.4	197097
386.1	21.114	C01175	1-O-Sinapoyl-beta-D-glucose	C17H22O10	339825	278076
387	27.2295	C00705	DCDP	C9H15N3O10P2	762415	813759
387.1	1.73812	C08403	Glucobrassicanapin	C12H21NO9S2	353370	2.82982e+06
388.05	37.1554	C01346	DUDP	C9H14N2O11P2	226721	154963
388.2	31.7959	C01852	Secologanin	C17H24O10	81330.1	96752.5
390	37.5435	C00119	5-Phospho-alpha-D-ribose 1-diphosphate	C5H13O14P3	82021.6	28051.5
390.15	3.0645	C01433	Loganin	C17H26O10	231513	121086
394.3	17.7086	C05440	Ergosta-5,7,22,24(28)-tetraen-3beta-ol	C28H42O	695957	59286.1
395	9.54787	C05924	Molybdopterin	C10H14N5O6PS2	68750	103725
396.2	27.567	C15989	(9S,10S)-10-Hydroxy-9-(phosphonooxy)octadecanoate	C18H37O7P	321537	169623
396.4	28.4344	C15780	5-Dehydroepisterol	C28H44O	96972.2	133403
397.15	19.8821	C04425	S-Adenosyl-4-methylthio-2-oxobutanoate	C15H19N5O6S	150058	1.10338e+06
398.117	28.242	C10556	Deoxypodophyllotoxin	C22H22O7	735344	301007
398.2	27.216	C02673	Desacetoxyvindoline	C23H30N2O4	226702	430036
398.383	26.5849	C04525	Fecosterol	C28H46O	713800	278889
399.3	24.381	C02990	L-Palmitoylcarnitine	C23H45NO4	158293	434244
400.2	26.8852	C10557	Dihydroanhydropodorhizol	C22H24O7	82812.2	97512.9
400.3	14.6273	C01789	Campesterol	C28H48O	107339	47392.5
402	5.43037	C00363	DTDP	C10H16N2O11P2	72339.7	50410.6
402.3	31.3605	C15882	2-Methyl-6-phytylquinol	C27H46O2	100117	107859
403.1	23.0445	C00112	CDP	C9H15N3O11P2	388928	338228
404.05	2.32538	C00015	UDP	C9H14N2O12P2	7.07406e+06	69267.4
406	37.8203	C08412	Glucoiberverin	C11H20NO9S3	94576.6	86239.1
408	24.3	C02153	Glucotropeolin	C14H18NO9S2	29575.5	38563.1
408.3	28.3095	C01192	Palmitoylglycerone phosphate	C19H37O7P	580845	399483
410.2	24.1043	C04036	1-Palmitoylglycerol 3-phosphate	C19H39O7P	218445	208667
411.1	23.6857	C00206	DADP	C10H15N5O9P2	574508	831311
412.3	28.8562	C05442	Stigmasterol	C29H48O	414781	325211
414.2	18.6266	C01091	Deacetylvindoline	C23H30N2O5	69655.7	266602
415.1	26.2136	C04713	N6-(delta2-Isopentenyl)-adenosine 5'-monophosphate	C15H22N5O7P	125605	280751
416.3	22.2007	C15789	6-Oxocampestanol	C28H48O2	145762	331692
418.3	29.8586	C15788	6alpha-Hydroxycampestanol	C28H50O2	76228.3	93569.4
419.9	4.671	C01243	1D-myo-Inositol-1,3,4-trisphosphate	C6H15O15P3	46074.6	122279
420.025	30.5775	C08409	Glucoerucin	C12H22NO9S3	128644	534364
421.95	39.5887	C08411	Glucoiberin	C11H20NO10S3	169407	48056.1
422.15	28.2082	C00689	,-Trehalose 6-phosphate	C12H23O14P	313310	187046
424.25	27.9112	C14153	Alpha-Tocotrienol	C29H44O2	324343	140696
425.05	33.2707	C00068	Thiamin diphosphate	C12H19N4O7P2S	392969	309208
426.317	24.9345	C01054	(S)-2,3-Epoxysqualene	C30H50O	96426.9	222515
427.1	21.2355	C00008	ADP	C10H15N5O10P2	931766	1.06823e+06
430.3	27.6176	C02477	Alpha-Tocopherol	C29H50O2	1.05331e+06	231682
431.15	1.57275	C16430	Trans-Zeatin riboside monophosphate	C15H22N5O8P	463641	520993
432.2	31.4617	C01460	Vitexin	C21H20O10	184826	180280
432.325	29.8991	C15790	Cathasterone	C28H48O3	90063.1	319234
434	9.49725	C06229	Fe(III)dicitrate	2C6H8O7.Fe	60710.9	56193.1
434.15	26.4735	C08401	Glucoberteroin	C13H24NO9S3	249223	129283
434.3	26.8515	C15799	6-Deoxoteasterone	C28H50O3	109058	170747
435.98	3.4695	C08419	Glucoraphanin	C12H22NO10S3	132172	166352
436.1	21.9915	C01604	Phlorizin	C21H24O10	155789	220048
438.15	25.9402	C16071	Riboflavin cyclic-4',5'-phosphate	C17H19N4O8P	208607	272876
441.2	22.3897	C00504	Folate	C19H19N7O6	328050	215676
442.25	25.488	C15808	4alpha-Methylzymosterol-4-carboxylate	C29H46O3	244943	154466
443.017	1.32975	C00035	GDP	C10H15N5O11P2	2.16405e+06	997713
443.25	24.4519	C00415	Dihydrofolate	C19H21N7O6	422824	288547
445.217	29.2646	C00101	Tetrahydrofolate	C19H23N7O6	1.19251e+06	694143
446.05	35.4712	C00570	CDP-ethanolamine	C11H20N4O11P2	145903	84718.1
446.2	34.2968	C05376	Biochanin A-beta-D-glucoside	C22H22O10	175091	269684
446.25	25.893	C15792	3-Dehydroteasterone	C28H46O4	469225	196540
447.983	0.81675	C05837	Glucobrassicin	C16H20N2O9S2	131425	301816
448.188	30.7462	C12249	Astragalin	C21H20O11	241890	362469
448.383	28.9237	C15791	Teasterone	C28H48O4	299516	351114
450.2	28.3635	C00353	Geranylgeranyl diphosphate	C20H36O7P2	31735.6	206000
450.3	28.296	C15802	6-Deoxocastasterone	C28H50O4	966165	225346
452.2	25.4441	C07349	3'-Demethylstaurosporine	C27H24N4O3	222744	213291
454.1	20.0239	C04823	1-(5'-Phosphoribosyl)-5-amino-4-(N-succinocarboxamide)-imidazole	C13H19N4O12P	2.64874e+06	162722
456.15	19.3792	C00061	FMN	C17H21N4O9P	779032	98643.4
456.3	27.9585	C05427	Phytyl diphosphate	C20H42O7P2	182250	201507
459.1	21.5933	C04865	4-Deoxy-beta-D-gluc-4-enuronosyl-(1,3)-N-acetyl-D-galactosamine 6-sulfate	C14H21NO14S	191164	114777
460.1	1.1475	C03486	CDP-N-methylethanolamine	C12H22N4O11P2	4.97636e+06	6.83037e+06
463.15	24.2426	C03794	N6-(1,2-Dicarboxyethyl)-AMP	C14H18N5O11P	1.7174e+06	456848
464.15	17.8166	C05623	2-(3,4-Dihidroxyphenyl)-3-(beta-D-glucofuranosyloxy)-5,7-dihydroxy-4H-1-benzopyran-4-one	C21H20O12	283916	161956
464.3	27.0439	C15794	Castasterone	C28H48O5	544255	466467
466.083	1.89	C03430	Quercetin 7-O-glucoside	C21H22O12	101300	386516
466.267	28.0125	C02079	Staurosporine	C28H26N4O3	211163	290920
466.3	25.245	C15803	6alpha-Hydroxy-castasterone	C28H50O5	309271	187473
467.083	2.80463	C00458	DCTP	C9H16N3O13P3	154539	179765
468.017	10.6582	C00460	DUTP	C9H15N2O14P3	152633	725767
469.1	8.35988	C05125	2-(alpha-Hydroxyethyl)thiamine diphosphate	C14H23N4O8P2S	230634	613698
470.3	30.0071	C02283	Glycyrrhetinate	C30H46O4	141199	454636
477.1	20.4997	C00513	CDP-glycerol	C12H21N3O13P2	133263	152680
480.333	23.3955	C08814	Brassinolide	C28H48O6	320450	5.56729e+06
482.05	12.8722	C00459	DTTP	C10H17N2O14P3	77640.9	46220
483.05	11.6032	C00063	CTP	C9H16N3O14P3	169138	122266
483.3	28.9913	C00825	Kanamycin B	C18H37N5O10	359318	174266
484	11.6741	C00075	UTP	C9H15N2O15P3	66582.4	122429
488.2	27.5299	C00307	CDP-choline	C14H26N4O11P2	305503	91145.9
491.1	6.345	C00131	DATP	C10H16N5O12P3	127099	136839
495	23.733	C04895	2-Amino-4-hydroxy-6-(erythro-1,2,3-trihydroxypropyl)dihydropteridine triphosphate	C9H16N5O13P3	125419	87306.5
495.15	20.0947	C16426	Isopentenyladenosine-5'-diphosphate	C15H23N5O10P2	520347	210023
500	6.66225	C01272	1D-myo-Inositol-1,3,4,5-tetrakisphosphate	C6H16O18P4	70324.8	111601
504.2	28.3702	C00492	Raffinose	C18H32O16	133062	103384
507.05	25.1775	C00002	ATP	C10H16N5O13P3	175859	674506
511.1	23.1255	C16429	Trans-Zeatin-riboside-diphosphate	C15H23N5O11P2	330760	157247
518.017	5.46413	C12642	Pelargonidin 3-O-(6-O-malonyl-beta-D-glucoside)	C24H22O13	75702.8	387485
518.2	23.7937	C04217	All-trans-Pentaprenyl diphosphate	C25H44O7P2	2.03749e+06	3.42696e+06
521.1	24.6105	C11435	4-(Cytidine 5'-diphospho)-2-C-methyl-D-erythritol	C14H25N3O14P2	998336	391800
523.017	0.73575	C00044	GTP	C10H16N5O14P3	330039	111883
525.2	28.9339	C03154	N6'-Acetylkanamycin-B	C20H39N5O11	225118	664454
526.983	1.3905	C05381	3-Carboxy-1-hydroxypropyl-ThPP	C16H25N4O10P2S	8.43563e+06	8.43817e+06
528.05	12.2951	C11930	DTDP-2,6-dideoxy-D-glycero-hex-2-enos-4-ulose	C16H22N2O14P2	99274.2	113042
530.3	23.5474	C03470	3-alpha(S)-Strictosidine	C27H34N2O9	104126	1.95103e+06
532.1	34.9718	C12625	Biochanin A 7-O-(6-O-malonyl-beta-D-glucoside)	C25H24O13	154274	60250.4
534.3	21.249	C18064	Pyropheophorbide a	C33H34N4O3	44405	201574
535.017	33.5576	C16238	Lipoyl-AMP	C18H26N5O8PS2	112156	204908
536.1	17.9111	C00190	UDP-D-xylose	C14H22N2O16P2	110508	86310.4
536.4	30.3143	C05435	gamma-Carotene	C40H56	699390	581603
538.3	31.1209	C11903	Methanophenazine	C37H50N2O	352200	410796
538.45	30.2501	C19759	7,9,9'-tricis-Neurosporene	C40H58	228479	260232
540.383	42.0322	C11904	Dihydromethanophenazine	C37H52N2O	417396	169462
540.562	42.12	C05430	zeta-Carotene	C40H60	151225	94203.2
542.4	24.6713	C05414	All-trans-Phytofluene	C40H62	8.46115e+06	818930
543.1	24.2392	C04121	CMP-3-deoxy-D-manno-octulosonate	C17H26N3O15P	139574	503399
544.3	25.1842	C11700	10-Deacetylbaccatin III	C29H36O10	3.20743e+06	497877
544.6	6.48	C05421	[PR] cis-Phytoene	C40H64	111111	327974
546.05	15.0154	C00688	DTDP-4-dehydro-6-deoxy-L-mannose	C16H24N2O15P2	187108	35908.5
548.017	0.92475	C04089	UDP-4-dehydro-6-deoxy-D-glucose	C15H22N2O16P2	70920.6	249000
548.167	12.8385	C03319	DTDP-6-deoxy-L-mannose	C16H26N2O15P2	103946	114466
550.05	13.095	C02199	UDP-L-rhamnose	C15H24N2O16P2	45790.5	185277
550.4	28.4479	C08592	Echinenone	C40H54O	820132	297622
552.433	29.2207	C08590	Zeinoxanthin	C40H56O	1.85646e+06	1.0085e+06
559.1	44.064	C00301	ADP-ribose	C15H23N5O14P2	80067.1	85397.7
562.2	28.593	C02191	Protoporphyrin	C34H34N4O4	175633	211654
564.117	26.2845	C00842	DTDP-glucose	C16H26N2O16P2	162026	183915
564.383	24.4114	C08583	Canthaxanthin	C40H52O2	364209	279646
566	16.5645	C00029	UDP-glucose	C15H24N2O17P2	43726.4	116611
568.4	30.321	C06098	Zeaxanthin	C40H56O2	271910	143255
575.117	26.1292	C16424	Isopentenyladenosine-5'-triphosphate	C15H24N5O13P3	339216	840487
577.167	18.3634	C04896	5-(5-Phospho-D-ribosylaminoformimino)-1-(5-phosphoribosyl)-imidazole-4-carboxamide	C15H25N5O15P2	250377	1.14783e+06
578.075	0.80325	C12644	Pelargonidin 3-O-rutinoside	C27H30O14	101463	95752.1
578.25	22.3729	C18063	C-132-Carboxypyropheophorbide a	C34H34N4O5	2.36942e+07	196172
579.2	24.3742	C16368	Pelargonidin 3-(6-p-coumaroyl)glucoside	C30H26O12	177332	350153
580.1	20.6887	C00167	UDP-glucuronate	C15H22N2O18P2	82484.9	120817
582.15	22.464	C00500	Biliverdin	C33H34N4O6	62218.7	72286.8
583.325	26.4127	C18069	N1,N5,N10-Tricoumaroyl spermidine	C34H37N3O6	1.57961e+06	263794
584.31	25.7006	C00486	Bilirubin	C33H36N4O6	293392	193022
584.45	28.1408	C08579	Antheraxanthin	C40H56O3	227795	74413.9
586.4	26.8515	C01230	All-trans-Hexaprenyl diphosphate	C30H52O7P2	1.32451e+06	160153
586.95	43.362	C03483	Adenosine tetraphosphate	C10H17N5O16P4	245765	191069
587.017	11.8597	C01222	GDP-4-dehydro-6-deoxy-D-mannose	C16H23N5O15P2	145892	219537
589.025	19.494	C04613	UDP-2-acetamido-4-dehydro-2,6-dideoxyglucose	C17H25N3O16P2	223661	1.71389e+06
589.15	24.2359	C00498	ADP-glucose	C16H25N5O15P2	3.83048e+06	1.29953e+06
590.433	26.3959	C17568	Ubiquinone-6	C39H58O4	169726	2.17621e+06
591.15	22.464	C16428	Trans-Zeatin riboside triphosphate	C15H24N5O14P3	441628	181951
592.15	21.1545	C04275	1,2-Bis-O-sinapoyl-beta-D-glucoside	C28H32O14	148328	233491
592.35	29.6055	C18021	Pheophorbide a	C35H36N4O5	237342	279419
594.1	16.5274	C16297	Pelargonidin 3-O-(6-caffeoyl-beta-D-glucoside)	C30H26O13	1.3394e+06	88067.5
594.25	28.1002	C08725	Pelargonin	C27H30O15	195105	788022
597.3	29.7945	C04536	magnesium-protoporphyrin IX 13-monomethyl ester	C35H34MgN4O4	266859	1.04119e+06
600.4	30.3176	C13431	9'-cis-Neoxanthin	C40H56O4	152465	506054
601.05	2.53463	C11436	2-Phospho-4-(cytidine 5'-diphospho)-2-C-methyl-D-erythritol	C14H26N3O17P3	766030	107445
605	3.65175	C00096	GDP-mannose	C16H25N5O16P2	231623	146104
607.15	20.1082	C00043	UDP-N-acetyl-D-glucosamine	C17H27N3O17P2	212382	218315
609.2	14.5665	C11831	divinyl protochlorophyllide a	C35H30MgN4O5	9.74766e+06	4.96749e+06
610.1	16.8953	C12634	Kaempferol 3-O-beta-D-glucosyl-(1->2)-beta-D-glucoside	C27H30O16	54541.4	265101
611.3	24.5497	C02880	monovinyl protochlorophyllide a	C35H32MgN4O5	188182	479422
612.183	2.23425	C00127	Glutathione disulfide	C20H32N6O12S2	100530	345557
612.3	27.8708	C11832	divinylchlorophyllide a	C35H32MgN4O5	1.36066e+06	363680
613.167	18.2587	C02139	chlorophyllide a	C35H34MgN4O5	365624	327561
614.1	36.6052	C00128	CMP-N-acetylneuraminate	C20H31N4O16P	61762.1	124162
626.117	3.76987	C12667	Quercetin 3-O-beta-D-glucosyl-(1->2)-beta-D-glucoside	C27H30O17	125289	438996
626.25	25.3597	C18022	Red chlorophyll catabolite	C35H38N4O7	523904	2.83859e+06
627.3	25.7175	C16541	chlorophyllide b	C35H32MgN4O6	770131	568097
629.05	11.5189	C11521	UDP-6-sulfoquinovose	C15H23N2O19P2S	105704	122550
629.3	25.164	C16540	7-hydroxy-chlorophyllide a	C35H34MgN4O6	601036	858230
631.3	27.324	C18070	N1,N5,N10-Tricaffeoyl spermidine	C34H37N3O9	755653	611690
638.5	28.1273	C05810	2-Octaprenylphenol	C46H70O	297446	213831
654.35	16.5105	C04216	All-trans-Heptaprenyl diphosphate	C35H60O7P2	89778.2	1.51968e+06
654.6	12.2512	C05811	2-Octaprenyl-6-hydroxyphenol	C46H70O2	118082	139024
660.15	43.0414	C12381	Elloramycin A	C32H36O15	61665.9	41948.3
660.4	29.2815	C03263	Coproporphyrinogen III	C36H44N4O8	99994.5	609434
664.05	3.43913	C00003	NAD	C21H28N7O14P2	111766	99856.6
665.05	5.8455	C00004	NADH	C21H29N7O14P2	537666	1.2172e+06
673.3	24.2055	C18071	N1,N5,N10-Triferuloyl spermidine	C37H43N3O9	343642	183108
682.533	3.22987	C05809	3-Octaprenyl-4-hydroxybenzoate	C47H70O3	68421.7	935411
682.833	36.504	C04494	Guanosine-3'-diphosphate-5'-triphosphate	C10H18N5O20P5	139472	103438
683.2	1.31625	C04856	(6S)-6-Hydroxy-1,4,5,6-tetrahydronicotinamide-adenine dinucleotide	C21H31N7O15P2	6.66202e+06	3.88131e+06
687.05	2.3625	C00882	Dephospho-CoA	C21H35N7O13P2S	71892	166614
693.367	26.3959	C06228	ferrichrome	C27H51N9O12	479780	375013
703.3	24.624	C04144	Tetrahydropteroyltri-L-glutamate	C29H37N9O12	2.42964e+06	267870
711.4	26.6794	C04824	2,3-Bis(3-hydroxytetradecanoyl)-beta-D-glucosaminyl 1-phosphate	C34H66NO12P	337683	475463
712.5	30.5539	C05815	2-Octaprenyl-3-methyl-5-hydroxy-6-methoxy-1,4-benzoquinone	C48H72O4	245043	585297
717.25	23.9423	C04489	5-Methyltetrahydropteroyltri-L-glutamate	C30H39N9O12	331051	293075
718.933	0.97875	C02739	1-(5-Phospho-D-ribosyl)-ATP	C15H25N5O20P4	269734	370027
719.5	20.1015	C06616	Erythromycin C	C36H65NO13	54723.2	646516
721.367	28.5255	C18072	N1,N5,N10-Tri-(hydroxyferuloyl)-spermidine	C37H43N3O12	621453	422584
736.65	2.32875	C17570	2-Methyl-6-solanyl-1,4-benzoquinol	C52H80O2	107906	160201
739.85	36.6356	C11174	1-Diphosinositol-pentakisphosphate	C6H19O27P7	54785.6	16822.1
740.2	28.7955	C12645	Pelargonidin 3-O-rutinoside 5-O-beta-D-glucoside	C33H40O19	1.96384e+06	506207
744.117	19.9462	C00006	NADP+	C21H28N7O17P3	286509	97484.3
745.05	36.8854	C00005	NADPH	C21H30N7O17P3	68567.3	136694
749.25	20.4592	C16524	3'-N-Debenzoyltaxol	C40H47NO13	179932	111114
750.5	27.8438	C03885	3-Nonaprenyl-4-hydroxybenzoate	C52H78O3	94276.1	155250
750.717	5.38987	C16695	Plastoquinol-9	C53H82O2	839773	128552
756.1	4.14112	C06197	P1,P3-Bis(5'-adenosyl) triphosphate	C20H27N10O16P3	64308.3	81258.8
756.2	31.59	C12096	Cyanidin 3-O-(6-O-p-coumaroyl)glucoside-5-O-glucoside	C36H36O18	1.33002e+06	158505
774.6	30.7395	C13871	1,2-Di-(9Z,12Z,15Z-octadecatrienoyl)-3-O-beta-D-galactosyl-sn-glycerol	C45H74O10	379292	151601
785.067	6.318	C00016	FAD	C27H33N9O15P2	165110	483381
787.167	19.1362	C01352	FADH2	C27H35N9O15P2	226826	157256
788.283	10.4355	C12668	Quercetin-3-O-beta-D-glucosyl-(1->2)-beta-D-glucosyl-(1->2)-beta-D-glucoside	C33H40O22	76099.7	70782.3
790.433	25.4205	C04145	All-trans-Nonaprenyl diphosphate	C45H76O7P2	557532	277684
791.217	27.7222	C06022	UDP-3-O-(3-hydroxytetradecanoyl)-D-glucosamine	C29H51N3O18P2	135548	239575
795.025	9.126	C00798	Formyl-CoA	C22H36N7O17P3S	350647	54387
821.175	1.8225	C00894	Propenoyl-CoA	C24H38N7O17P3S	69580.8	96032
833.3	25.8188	C04738	UDP-3-O-(3-hydroxytetradecanoyl)-N-acetylglucosamine	C31H53N3O19P2	145050	343092
835.217	27.8843	C00877	Crotonoyl-CoA	C25H40N7O17P3S	203787	187087
836.2	30.7597	C01051	Uroporphyrinogen III	C40H44N4O16	133100	224755
839.017	1.2825	C00313	Oxalyl-CoA	C23H36N7O19P3S	107975	104373
842.1	0.81675	C12641	4'''-Demalonylsalvianin	C39H38O21	99420.2	64376.4
846.75	10.3106	C17556	Di-trans,poly-cis-Undecaprenyl phosphate	C55H91O4P	135807	105808
849.183	19.6391	C03069	3-Methylcrotonyl-CoA	C26H42N7O17P3S	77130.6	171782
850.3	30.402	C15527	Precorrin 1	C41H46N4O16	248279	193980
851.15	29.4739	C00332	Acetoacetyl-CoA	C25H40N7O18P3S	67759.3	199998
853.1	24.651	C00083	Malonyl-CoA	C24H38N7O19P3S	115136	129250
854.2	29.5751	C01024	Hydroxymethylbilane	C40H46N4O17	59603.6	37049.4
862.283	24.8603	C05778	Sirohydrochlorin	C42H46N4O16	224923	397036
863.2	17.4791	C05271	trans-Hex-2-enoyl-CoA	C27H44N7O17P3S	33585.2	99777.4
864.21	35.181	C02463	Precorrin 2	C42H48N4O16	48973.8	307696
865.188	25.6905	C05270	Hexanoyl-CoA	C27H46N7O17P3S	154545	180308
867.217	28.6571	C00091	Succinyl-CoA	C25H40N7O19P3S	146152	765802
870.583	39.4301	C05797	Pheophytin a	C55H74N4O5	73332.5	120087
871.2	15.9503	C00512	S-Benzoate coenzyme A	C28H40N7O17P3S	77444.9	33398.5
875.25	23.0445	C16303	Ternatin C5	C36H42O25	446470	205697
878.43	30.1151	C06503	Hydrogenobyrinate a,c diamide	C45H62N6O12	500522	910647
879.033	43.9425	C00531	Itaconyl-CoA	C26H40N7O19P3S	59231.5	111826
879.2	26.811	C05269	3-Oxohexanoyl-CoA	C27H44N7O18P3S	39595.6	168179
881.2	28.0057	C05268	(S)-Hydroxyhexanoyl-CoA	C27H46N7O18P3S	164731	81817.3
885.167	21.9442	C00582	Phenylacetyl-CoA	C29H42N7O17P3S	2.84992e+06	358029
893.083	12.1365	C03231	3-Methylglutaconyl-CoA	C27H42N7O19P3S	50162.5	163226
893.183	15.0255	C01944	Octanoyl-CoA	C29H50N7O17P3S	628045	351861
893.45	29.5954	C05306	Chlorophyll a	C55H73N4O5.Mg	453487	569526
897.25	28.0733	C16256	(E)-Cinnamoyl-CoA	C30H42N7O17P3S	92593.9	189754
905.6	25.569	C05307	chlorophyll b	C55H70MgN4O6	1.99907e+06	885037
907.267	19.1329	C05267	3-Oxooctanoyl-CoA	C29H48N7O18P3S	183723	171498
913.2	25.515	C00223	P-Coumaroyl-CoA	C30H42N7O18P3S	296433	69496
915.2	23.544	C06362	3-hydroxy-3-phenylpropionyl-CoA	C30H44N7O18P3S	80601.9	144424
916.05	17.7795	C04058	Bis(5'-adenosyl) pentaphosphate	C20H29N10O22P5	248855	138186
916.183	13.3144	C00748	Siroheme	C42H46N4O16.Fe	131506	365562
919.317	29.1262	C05275	trans-Dec-2-enoyl-CoA	C31H52N7O17P3S	148103	160464
921.3	44.4285	C05274	Decanoyl-CoA	C31H54N7O17P3S	70717.7	52320.3
928.1	12.7339	C12647	Salvianin	C42H40O24	50267.8	73269.6
929.217	27.162	C00323	Caffeoyl-CoA	C30H42N7O19P3S	119339	1.01405e+06
935.3	27.135	C05265	3-Oxodecanoyl-CoA	C31H52N7O18P3S	186428	232796
936.45	23.7971	C06504	Cob(II)yrinate a,c diamide	C45H62N6O12.Co	94485.3	216080
937.2	29.5852	C05264	(S)-Hydroxydecanoyl-CoA	C31H54N7O18P3S	219455	48812.8
947.3	25.2112	C03221	2-trans-Dodecenoyl-CoA	C33H56N7O17P3S	116788	759968
949.25	24.4755	C01832	Lauroyl-CoA	C33H58N7O17P3S	162809	298712
953.2	24.8906	C15547	1,4-Dihydroxy-2-naphthoyl-CoA	C32H42N7O19P3S	186777	374116
963.2	30.6382	C05263	3-Oxododecanoyl-CoA	C33H56N7O18P3S	176385	777492
965.317	27.162	C05262	(S)-3-Hydroxydodecanoyl-CoA	C33H58N7O18P3S	270502	336912
971.183	27.81	C03160	2-Succinylbenzoyl-CoA	C32H44N7O20P3S	385455	447208
975.2	25.6534	C05273	trans-Tetradec-2-enoyl-CoA	C35H60N7O17P3S	645573	250821
976.433	9.13275	C08589	Crocin	C44H64O24	59763	63456.2
977.217	29.7742	C02593	Tetradecanoyl-CoA	C35H62N7O17P3S	282626	138870
989.5	31.0297	C05774	Cobinamide	C48H73N11O8.Co	129916	158337
991.317	41.1007	C05261	3-Oxotetradecanoyl-CoA	C35H60N7O18P3S	51342.7	76586.7
1001.4	31.6237	C21981	(6Z,9Z)-Hexadecadienoyl-CoA	C37H62N7O17P3S	72549.7	341234
1005.25	4.89712	C00154	Palmitoyl-CoA	C37H66N7O17P3S	27205.9	68420.9
1017.55	39.3626	C04652	UDP-2,3-bis(3-hydroxytetradecanoyl)glucosamine	C43H77N3O20P2	71920.9	41508.9
1019.28	12.717	C05259	3-Oxopalmitoyl-CoA	C37H64N7O18P3S	58747.3	114450
1021.25	25.1842	C05258	(S)-3-Hydroxyhexadecanoyl-CoA	C37H66N7O18P3S	453220	64604.4
1027.3	30.996	C03035	gamma-Linolenoyl-CoA	C39H64N7O17P3S	85026.1	190658
1031.4	17.8335	C00510	Oleoyl-CoA	C39H68N7O17P3S	135069	42528.4
1033.42	14.8027	C00412	Stearoyl-CoA	C39H70N7O17P3S	41264	120583
1047.4	2.2815	C16216	3-Oxostearoyl-CoA	C39H68N7O18P3S	67372	53305.7
1049.4	27.1417	C16217	3-Hydroxyoctadecanoyl-CoA	C39H70N7O18P3S	88394.1	100789
1051.28	17.9145	C16165	(5Z,8Z,11Z,14Z,17Z)-Icosapentaenoyl-CoA	C41H64N7O17P3S	95802.1	76716.7
1055.32	26.19	C03595	8,11,14-Eicosatrienoyl-CoA	C41H68N7O17P3S	22518.4	152914
1059.49	24.3607	C16530	Icosenoyl-CoA	C41H72N7O17P3S	378639	145112
1061.35	15.8018	C02041	Eicosanoyl-CoA	C41H74N7O17P3S	62013.2	22443.9
1077.3	27.7222	C16169	(4Z,7Z,10Z,13Z,16Z,19Z)-Docosahexaenoyl-CoA	C43H66N7O17P3S	652569	396732
1077.5	41.094	C07343	2-Hydroxyphytanoyl-CoA	C41H74N7O18P3S	48476.7	52044.9
1079.41	22.0219	C16166	(7Z,10Z,13Z,16Z,19Z)-Docosapentaenoyl-CoA	C43H68N7O17P3S	148623	50298.2
1081.42	20.9385	C16170	(7Z,10Z,13Z,16Z)-Docosatetraenoyl-CoA	C43H70N7O17P3S	134799	203051
1083.32	29.7067	C21941	(7Z,10Z,13Z)-Docosatrienoyl-CoA	C43H72N7O17P3S	138796	107853
1085.5	29.1465	C16645	(13Z,16Z)-Docosadienoyl-CoA	C43H74N7O17P3S	56851.7	130573
1087.42	28.7314	C16531	Docosenoyl-CoA	C43H76N7O17P3S	73668.9	99949.1
1093.57	1.6335	C08926	Avenacin A-1	C55H83NO21	37945.5	47672.1
1103.35	17.6479	C16374	(2E,6Z,9Z,12Z,15Z,18Z,21Z)-Tetracosaheptaenoyl-CoA	C45H68N7O17P3S	30716.4	125810
1105.45	42.4845	C16168	(6Z,9Z,12Z,15Z,18Z,21Z)-Tetracosahexaenoyl-CoA	C45H70N7O17P3S	76042.8	35300.4
1109.45	21.3874	C16171	(9Z,12Z,15Z,18Z)-Tetracosatetraenoyl-CoA	C45H74N7O17P3S	63842.2	133419
1115.45	33.7635	C16532	Tetracosenoyl-CoA	C45H80N7O17P3S	127698	57735.4
1117.47	3.7665	C16529	Tetracosanoyl-CoA	C45H82N7O17P3S	26453.4	77179.2
1119.42	25.785	C16376	(6Z,9Z,12Z,15Z,18Z,21Z)-3-Oxotetracosahexaenoyl-CoA	C45H68N7O18P3S	82723.9	100795
1121.43	26.9797	C16375	(3R,6Z,9Z,12Z,15Z,18Z,21Z)-3-Hydroxytetracosahexaenoyl-CoA	C45H70N7O18P3S	173304	67956.6
1123.43	7.6545	C16388	(3R,6Z,9Z,12Z,15Z,18Z)-3-Hydroxytetracosapentaenoyl-CoA	C45H72N7O18P3S	70154.7	46707
1133.47	21.438	C21953	(8Z,11Z,14Z,17Z,20Z,23Z)-Hexacosahexaenoyl-CoA	C47H74N7O17P3S	102624	111682
1135.38	34.7254	C21949	(11Z,14Z,17Z,20Z,23Z)-Hexacosapentaenoyl-CoA	C47H76N7O17P3S	24569.5	53820.5
1137.5	33.2437	C21961	(11Z,14Z,17Z,20Z)-Hexacosatetraenoyl-CoA	C47H78N7O17P3S	13212.1	148890
1143.57	43.2608	C17279	Ximenoyl-CoA	C47H84N7O17P3S	12550.1	35889.9
1145.47	31.995	C21932	Cerotoyl-CoA	C47H86N7O17P3S	43792.2	82744.7
1161.53	18.063	C21959	(10Z,13Z,16Z,19Z,22Z,25Z)-Octacosahexaenoyl-CoA	C49H78N7O17P3S	44366.9	85996.9
1163.4	28.7179	C21951	(13Z,16Z,19Z,22Z,25Z)-Octacosapentaenoyl-CoA	C49H80N7O17P3S	113966	197339
1165.53	32.2717	C21963	(13Z,16Z,19Z,22Z)-Octacosatetraenoyl-CoA	C49H82N7O17P3S	125766	128694
1197.4	40.6283	C05460	3alpha,7alpha,12alpha-Trihydroxy-5beta-cholest-24-enoyl-CoA	C48H78N7O20P3S	36309.1	30958.6
1215.38	6.98625	C05450	3alpha,7alpha,12alpha,24-Tetrahydroxy-5beta-cholestanoyl-CoA	C48H80N7O21P3S	39853.4	56933.3
1324.85	26.2676	C04932	2,3,2',3'-Tetrakis(3-hydroxytetradecanoyl)-D-glucosaminyl-1,6-beta-D-glucosamine 1-phosphate	C68H129N2O20P	127734	254716
1329.51	21.2895	C00853	Cob(I)alamin	C62H90N13O14P.Co	233155	89946.2
1404.78	17.7323	C04919	2,3,2'3'-Tetrakis(3-hydroxytetradecanoyl)-D-glucosaminyl-1,6-beta-D-glucosamine 1,4'-bisphosphate	C68H130N2O23P2	62908.7	53158.5
1624.83	11.8193	C06024	3-Deoxy-D-manno-octulosonyl-lipid IV(A)	C76H142N2O30P2	96271.9	41700.4
1671.95	31.7081	C05888	Undecaprenyl-diphospho-N-acetylmuramoyl-L-alanyl-D-glutamyl-L-lysyl- D-alanyl-D-alanine	C86H143N7O21P2	88983.4	29423.5
