# Supplementary material for: Characterising the enzyme-driven metabolic shifts in rancid pearl millet flour using metabolomics approaches: a step towards improving quality and shelf-life
Source: Front Nutr. 2025 Oct 23;12:1691522. doi: 10.3389/fnut.2025.1691522 (PMC12588842; doi:10.3389/fnut.2025.1691522)
Supplement: Supplementary file 3 [file Table_3.XLSX]

## Sheet: PUSA_120I-RAN
Table S3. Comprehensive list of identified metabolites in rancid flour of pearl millet cv. Pusa-1201.
m/z value	Retention time	IDs	Metabolites	Molecular formula	PUSA_120I-RAN-R1 Peak area	PUSA_120I-RAN-R2 Peak area
56.0833	15.9975	C01471	Acrolein	C3H4O	1.14244e+06	964240
58.0667	21.8599	C02001	Allyl alcohol	C3H6O	162440	1.36773e+06
59.1	30.0847	C06244	Acetamide	C2H5NO	3.52014e+06	7.19708e+06
60.1	1.37363	C00033	Acetate	C2H4O2	1.25378e+06	768217
60.15	35.1878	C01845	Propan-2-ol	C3H8O	1.58268e+06	1.68054e+06
61.1	37.2802	C00189	Ethanolamine	C2H7NO	197607	2.9168e+07
62.1	13.1288	C00580	Dimethyl sulfide	C2H6S	95240	93501.1
68.025	12.3457	C16521	Isoprene	C5H8	75574	70396.3
69.1	30.3345	C15668	1-Pyrroline	C4H7N	779871	1.36178e+06
71.95	12.852	C00546	Methylglyoxal	C3H4O2	82996.6	116798
73.1	23.4832	C01888	Aminoacetone	C3H7NO	1.75571e+06	2.40372e+06
74.1	15.8827	C00986	1,3-Diaminopropane	C3H10N2	586559	617148
75	5.238	C00037	Glycine	C2H5NO2	364257	2.67668e+06
75.1	33.0885	C03939	Acetyl-[acyl-carrier protein]	C2H3OSR	124585	141142
76.05	38.853	C02917	Propane-diol	C3H8O2	40525.1	140071
78.0667	9.60525	C11143	Dimethyl sulfoxide	C2H6OS	37837.9	49016.1
78.9	26.4465	C01324	Bromide	BrH	64035.2	120211
80.9333	36.9495	C11481	HSO3-	H2O3S	661313	442354
81.9	29.754	C00094	Sulfite	H2O3S	790476	477006
84.1	32.1638	C07330	3-Methyl-2-butenal	C5H8O	1.23201e+06	1.08147e+06
85.1	13.527	C02659	Acetone cyanohydrin	C4H7NO	155508	193282
86.1	31.2255	C00741	Diacetyl	C4H6O2	2.91373e+06	6.28462e+06
87	15.6128	C02218	Dehydroalanine	C3H5NO2	2.06598e+06	1.23616e+06
87.1	20.3377	C00555	4-Aminobutyraldehyde	C4H9NO	560970	1.36237e+06
88.1	38.1172	C00022	Pyruvate	C3H4O3	195535	260859
88.1833	38.205	C00134	Putrescine	C4H12N2	432976	260859
89.0833	33.3383	C00041	Alanine	C3H7NO2	872978	3.4971e+06
90.1	16.011	C00186	(S)-Lactate	C3H6O3	102348	109325
91.95	5.86912	C00116	Glycerol	C3H8O3	723107	552430
92.1	2.1735	C01455	Toluene	C7H8	399571	402023
93	3.672	C00292	Aniline	C6H7N	585948	89981.7
94.1	25.1167	C11142	Sulfonylbismethane	C2H6O2S	293658	665494
96.0833	18.7245	C11145	Methanesulfonic acid	CH4O3S	142958	160776
98.05	36.7605	C00009	Phosphate	H3PO4	345487	290662
98.1	19.5953	C08497	(E)-2-Hexenal	C6H10O	192716	106310
100.05	4.25925	C08492	3-Hexenol	C6H12O	978761	361135
101	26.9528	C01234	1-Aminocyclopropane-1-carboxylate	C4H7NO2	483625	463746
101.1	10.6852	C04246	But-2-enoyl-[acyl-carrier protein]	C4H5OSR	399154	699313
101.983	43.5645	C00109	2-Oxobutanoate	C4H6O3	1.18961e+07	6.61573e+06
102.1	14.2088	C00576	Betaine aldehyde	C5H12NO	1.63579e+06	8.97102e+06
102.117	18.1777	C02723	N-Methylputrescine	C5H14N2	3.86926e+06	9.29676e+06
103	40.1355	C02193	Pyruvate oxime	C3H5NO3	479062	716856
103.05	30.024	C00334	4-Aminobutanoate	C4H9NO2	125870	455121
103.1	5.54175	C05745	Butyryl-[acp]	C4H7OSR	963320	229419
104.1	10.1925	C00383	Malonate	C3H4O4	5.21085e+06	2.41485e+06
105	40.7025	C00065	Serine	C3H7NO3	7.74976e+06	8.33962e+06
106.1	5.27175	C00258	D-Glycerate	C3H6O4	476954	661329
107.05	32.8118	C15562	Benzylamine	C7H9N	137779	90045.5
108.017	42.66	C02351	O-Benzoquinone	C6H4O2	129562	123832
108.1	31.86	C00556	Benzyl alcohol	C7H8O	391228	240557
110.1	33.1897	C00090	Catechol	C6H6O2	1.55429e+06	3.71727e+06
111	38.4615	C00380	Cytosine	C4H5N3O	755436	701503
111.1	34.263	C00388	1H-Imidazole-4-ethanamine	C5H9N3	626589	41980.5
112.1	15.363	C00106	Uracil	C4H4N2O2	97532.9	74000.8
112.95	2.89575	C00320	Thiosulfate	H2O3S2	1.30866e+06	1.05195e+06
113	6.44963	C03912	(S)-1-Pyrroline-5-carboxylate	C5H7NO2	209165	252997
114.017	4.32	C00596	2-Hydroxy-2,4-pentadienoate	C5H6O3	6.06664e+06	3.81571e+06
114.05	34.047	C00429	5,6-Dihydrouracil	C4H6N2O2	780449	8.90416e+06
114.1	31.536	C01387	Octane	C8H18	1.24581e+06	2.37663e+06
115.05	14.2155	C00148	Proline	C5H9NO2	911069	1.56994e+06
116.1	20.9115	C00122	Fumarate	C4H4O4	253204	850156
117.05	5.562	C00183	Valine	C5H11NO2	280786	365160
118.083	25.1842	C00042	Succinate	C4H6O4	438049	172683
119	37.4287	C00188	Threonine	C4H9NO3	5.09703e+06	3.78241e+06
119.1	31.4685	C01209	Malonyl-[acyl-carrier protein]	C3H3O3SR	381966	1.68671e+06
120.1	30.5505	C15587	Purine	C5H4N4	100179	72000.1
121	19.5817	C00097	Cysteine	C3H7NO2S	589667	1.37451e+06
122.1	2.646	C00153	Nicotinamide	C6H6N2O	833577	800762
123.05	30.9217	C00253	Nicotinate	C6H5NO2	200990	338023
124	21.7688	C07295	Methanearsonous acid	CH5AsO2	258438	390462
124.1	11.1037	C02923	2,3-Dihydroxytoluene	C7H8O2	316853	395195
125.067	3.105	C00245	Taurine	C2H7NO3S	474423	495177
126.033	15.0727	C11918	Maltol	C6H6O3	84576.4	127912
126.1	2.04525	C00178	Thymine	C5H6N2O2	321202	225448
126.85	33.4901	C00708	Iodide	HI	402095	177778
127	17.1754	C00450	(S)-2,3,4,5-Tetrahydropyridine-2-carboxylate	C6H9NO2	285051	184952
128.1	31.9815	C01545	1-Octanal	C8H16O	882655	549745
129.1	5.84887	C00408	L-Pipecolate	C6H11NO2	275863	622846
129.2	24.0368	C05748	trans-Hex-2-enoyl-[acp]	C6H9OSR	125061	194998
130.113	39.1298	C00179	Agmatine	C5H14N4	907680	859553
130.133	0.9315	C00756	1-Octanol	C8H18O	353880	860037
131	1.13738	C00407	Isoleucine	C6H13NO2	1.63934e+06	496582
131.14	40.0478	C00123	Leucine	C6H13NO2	344137	514709
131.17	8.44763	C05749	Hexanoyl-[acp]	C6H11OSR	790628	235690
131.917	1.96425	C00036	Oxaloacetate	C4H4O5	360619	1.46407e+06
133.1	1.42425	C00049	Aspartic acid	C4H7NO4	1.21721e+06	2.32178e+06
134	10.5536	C00149	(S)-Malate	C4H6O5	576137	68816.4
134.15	1.2285	C01801	Deoxyribose	C5H10O4	452047	558073
134.95	0.894375	C00155	L-Homocysteine	C4H9NO2S	2.93259e+06	450875
135.05	44.4555	C00147	Adenine	C5H5N5	2.47485e+06	1.03047e+06
135.067	3.24	C15561	N-Benzylformamide	C8H9NO	605721	1.72688e+06
136.017	28.3635	C01620	Threonate	C4H8O5	336119	260451
136.05	39.771	C03765	4-Hydroxyphenylacetaldehyde	C8H8O2	202557	300962
136.1	16.3148	C04203	N,N-Dimethyl-1,4-phenylenediamine	C8H12N2	161460	219694
136.15	16.8075	C06075	Terpinolene	C10H16	134090	122377
137	43.5915	C00108	Anthranilate	C7H7NO2	673414	447134
137.15	40.7903	C00483	Tyramine	C8H11NO	340588	1.01521e+06
138.1	41.8365	C00805	Salicylate	C7H6O3	154424	91810.9
139	32.2043	C01279	4-Amino-5-hydroxymethyl-2-methylpyrimidine	C6H9N3O	48520.2	225067
139.15	34.7827	C00783	Tropinone	C8H13NO	279456	286062
139.9	19.494	C07294	Methylarsonate	CH5AsO3	362127	423781
140.05	33.6623	C04431	Cis-4-Carboxymethylenebut-2-en-4-olide	C6H4O4	2.5641e+06	1.18025e+06
141	20.034	C00169	Carbamoyl phosphate	CH4NO5P	1.11519e+06	2.68962e+06
141.05	8.30925	C00346	Ethanolamine phosphate	C2H8NO4P	1.04037e+06	1.77962e+06
141.1	34.3575	C00860	L-Histidinol	C6H11N3O	1.41788e+06	1.65844e+06
141.15	21.9307	C00729	tropine	C8H15NO	3.48174e+06	3.75942e+06
142	17.7289	C00682	2-Hydroxymuconate semialdehyde	C6H6O4	138784	673641
142.05	22.5045	C03088	5-Hydroxymethyluracil	C5H6N2O3	365657	178708
142.1	6.15262	C19757	(Z)-3-Hexen-1-ol acetate	C8H14O2	172673	598611
143.1	25.7782	C04294	5-(2-Hydroxyethyl)-4-methylthiazole	C6H9NOS	464693	2.0896e+06
144.1	1.161	C06423	Octanoic acid	C8H16O2	8.26958e+06	1.519e+06
145.033	31.0433	C00940	2-Oxoglutaramate	C5H7NO4	152760	447556
145.2	13.0241	C05746	3-Oxohexanoyl-[acp]	C6H9O2SR	355356	1.23595e+06
146	7.3575	C00026	2-Oxoglutarate	C5H6O5	2.08483e+06	2.21457e+06
146.033	37.503	C00064	Glutamine	C5H10N2O3	4.44833e+06	3.68144e+06
146.1	14.8163	C00047	Lysine	C6H14N2O2	2.62683e+06	2.74174e+06
147.017	20.6955	C00025	Glutamic acid	C5H9NO4	255637	847203
147.15	15.8017	C05747	(3R)-3-Hydroxyhexanoyl-[acyl-carrier protein]	C6H11O2SR	419971	424232
148.017	15.93	C01180	4-Methylthio-2-oxobutanoic acid	C5H8O3S	190718	666850
148.133	2.4975	C10452	Estragole	C10H12O	82236.1	1.48309e+06
149.1	29.0587	C00073	Methionine	C5H11NO2S	73431	96324.6
150.1	26.3115	C00121	D-Ribose	C5H10O5	217864	551890
150.2	40.824	C02485	(-)-Isopiperitenone	C10H14O	41151.6	931484
151.05	40.4595	C00242	Guanine	C5H5N5O	202341	188878
151.15	0.874125	C04350	(E)-4-Hydroxyphenylacetaldehyde-oxime	C8H9NO2	344318	888535
151.95	26.7975	C00385	Xanthine	C5H4N4O2	163255	297600
152.05	15.579	C12305	Methyl salicylate	C8H8O3	201238	317489
152.1	27.4522	C01014	3-Isopropylcatechol	C9H12O2	255552	306304
152.212	1.31625	C01123	(-)-trans-Isopiperitenol	C10H16O	303547	673151
153.017	38.8192	C00606	3-Sulfino-L-alanine	C3H7NO4S	1.75094e+06	354230
153.05	7.3575	C03758	Dopamine	C8H11NO2	394722	488230
154.05	43.362	C00843	(-)-Menthone	C10H18O	269239	210970
155.1	7.71525	C00135	Histidine	C6H9N3O2	163243	356002
156	8.4105	C00988	2-Phosphoglycolate	C2H5O6P	164126	482307
156.05	27.081	C06760	2-Hydroxy-5-methyl-cis,cis-muconic semialdehyde	C7H8O4	242232	613458
156.1	31.1782	C02938	3-Indoleacetonitrile	C10H8N2	94295.1	180156
156.2	26.6254	C00400	(-)-Menthol	C10H20O	127873	107735
157.2	14.8298	C05751	trans-Oct-2-enoyl-[acp]	C8H13OSR	265350	554609
158	11.772	C02222	2-Maleylacetate	C6H6O5	524087	308849
158.033	2.53125	C00337	(S)-Dihydroorotate	C5H6N2O4	1.21027e+06	341830
158.05	12.771	C02350	(S)(+)-Allantoin	C4H6N4O3	396903	436282
158.05	32.1502	C02631	2-Isopropylmaleate	C7H10O4	35054.6	436824
159.15	14.9411	C00637	Indole-3-acetaldehyde	C10H9NO	182684	6.92887e+06
159.2	20.061	C05752	Octanoyl-[acp]	C8H15OSR	68230.1	182496
160.017	43.7602	C00322	2-Oxoadipate	C6H8O5	937786	701665
160.15	27.3645	C00398	Tryptamine	C10H12N2	40222.4	49774.3
161	43.632	C02791	3,4-Dichloroaniline	C6H5Cl2N	661774	454843
161.05	23.9085	C00956	L-2-Aminoadipate	C6H11NO4	157232	282814
162	5.64975	C02625	2,4-Dichlorophenol	C6H4Cl2O	143046	276238
162.017	35.0123	C09315	Umbelliferone	C9H6O3	392276	289699
162.15	1.863	C00745	Nicotine	C10H14N2	455602	1.24794e+06
163	41.9917	C19567	4-Oxo-1-(3-pyridyl)-1-butanone	C9H9NO2	99107.1	330766
163.117	15.0491	C03172	S-Methyl-L-methionine	C6H13NO2S	124798	2.04722e+06
164	18.7515	C00166	Phenylpyruvate	C9H8O3	181941	405721
164.15	5.4675	C10453	Eugenol	C10H12O2	385276	239611
165.1	27.6716	C00079	Phenylalanine	C9H11NO2	264138	617482
166	1.269	C16353	7-Methylxanthine	C6H6N4O2	338189	127952
166.113	2.916	C17622	10-Oxogeranial	C10H14O2	9.62648e+06	810533
166.95	21.0735	C03722	Quinolinate	C7H5NO4	193375	449936
167.1	27.1384	C00250	Pyridoxal	C8H9NO3	129956	130841
168.033	19.7032	C00074	Phosphoenolpyruvate	C3H5O6P	48907.4	318044
168.1	13.9522	C00534	Pyridoxamine	C8H12N2O2	158935	81679.6
168.983	0.08775	C05688	L-Selenocysteine	C3H7NO2Se	513835	262218
169.05	40.149	C13482	Phosphodimethylethanolamine	C4H12NO4P	149598	119675
169.15	15.6499	C00314	Pyridoxine	C8H11NO3	96779.2	2.33799e+06
170.05	38.016	C00111	Glycerone phosphate	C3H7O6P	120286	68781.4
170.1	22.626	C02499	2-Hydroxybiphenyl	C12H10O	17679.7	363056
170.983	43.3485	C03972	2,3,4,5-Tetrahydrodipicolinate	C7H9NO4	355682	231849
172.05	37.2735	C02637	3-Dehydroshikimate	C7H8O5	216904	74824.6
172.15	10.7393	C01571	Decanoic acid	C10H20O2	120536	152701
173	30.6686	C01250	2-Acetamido-5-oxopentanoate	C7H11NO4	243647	81258.8
173.25	22.6395	C05750	3-Oxooctanoyl-[acp]	C8H13O2SR	154051	280867
173.917	0.216	C00417	cis-Aconitate	C6H6O6	2.18997e+06	4.98801e+06
174.15	9.639	C00062	Arginine	C6H14N4O2	250171	272370
174.95	44.5838	C01041	Monodehydroascorbate	C6H7O6	139116	94605.4
175.125	32.0794	C00327	L-Citrulline	C6H13N3O3	128985	178807
176	17.658	C00072	Ascorbate	C6H8O6	370680	146121
176.067	2.80125	C02504	Alpha-Isopropylmalate	C7H12O5	6.88709e+06	1.3121e+06
176.1	29.5515	C00780	Serotonin	C10H12N2O	164908	602239
177.1	38.1915	C08295	S-[(E)-Prop-1-enyl]-L-cysteine S-oxide	C6H11NO3S	118333	204925
177.9	14.769	C00013	Diphosphate	H4P2O7	112206	156667
178.1	8.56575	C00198	D-Glucono-1,5-lactone	C6H10O6	72625.8	251538
179.95	36.5445	C01179	3-(4-Hydroxyphenyl)pyruvate	C9H8O4	117654	99656.1
180.1	4.81275	C00031	D-Glucose	C6H12O6	189830	520500
181.1	34.4993	C00082	Tyrosine	C9H11NO3	303505	2.78991e+06
182.05	30.456	C03964	(R)-3-(4-Hydroxyphenyl)lactate	C9H10O4	57970.9	35370.1
182.1	43.7602	C00392	Mannitol	C6H14O6	132819	227923
183.925	26.082	C03232	3-Phosphonooxypyruvate	C3H5O7P	155835	135043
184.017	23.1053	C15556	L-3,4-Dihydroxybutan-2-one 4-phosphate	C4H9O6P	52970.4	299415
184.05	20.1352	C11821	5-Hydroxyisourate	C5H4N4O4	261216	207720
184.1	17.145	C00588	Choline phosphate	C5H14NO4P	64400.1	247188
185	36.693	C01005	O-Phospho-L-serine	C3H8NO6P	567982	400484
185.1	17.7052	C04409	2-Amino-3-carboxymuconate semialdehyde	C7H7NO5	308353	398622
186	0.820125	C00197	3-Phospho-D-glycerate	C3H7O7P	875487	304026
186.1	40.419	C02526	Biphenyl-2,3-diol	C12H10O2	181296	366463
187.1	34.3035	C01092	8-Amino-7-oxononanoate	C9H17NO3	2.84613e+06	2.9483e+06
187.15	30.942	C00612	N1-Acetylspermidine	C9H21N3O	329284	646883
188	16.5712	C11515	(E)-2-(Methoxycarbonylmethyl)butenedioate	C7H8O6	288956	561444
188.1	30.9825	C02774	10-Hydroxydecanoic acid	C10H20O3	303017	515907
188.25	10.0575	C01037	7,8-Diaminononanoate	C9H20N2O2	412754	221351
189.1	13.3245	C03871	L-2-Amino-6-oxoheptanedioate	C7H11NO5	57221.2	461166
190	1.88325	C05379	Oxalosuccinate	C6H6O7	156670	239313
190.133	15.3833	C00666	LL-2,6-Diaminoheptanedioate	C7H14N2O4	134235	90740.7
191.1	26.8515	C16850	2-Amino-3,7-dideoxy-D-threo-hept-6-ulosonic acid	C7H13NO5	27956.9	29466.6
192.083	0.97875	C00158	Citrate	C6H8O7	701142	621008
192.233	27.1822	C12287	Beta-Ionone	C13H20O	35920.5	71006.6
193.1	5.967	C01693	L-Dopachrome	C9H7NO4	240933	171465
194.1	23.7937	C06473	2-Keto-D-gluconic acid	C6H10O7	159069	110759
195	11.0666	C03752	2-Amino-2-deoxy-D-gluconate	C6H13NO6	285224	676329
195.95	15.7747	C04045	3-(3,4-Dihydroxyphenyl)pyruvate	C9H8O5	119992	329509
196.1	22.41	C00257	D-Gluconic acid	C6H12O7	39788.6	218717
197	23.2605	C00355	3,4-Dihydroxy-L-phenylalanine	C9H11NO4	907009	1.27549e+06
199.1	30.9251	C01102	O-Phospho-L-homoserine	C4H10NO6P	405016	1.49261e+06
200.1	22.9365	C00279	D-Erythrose 4-phosphate	C4H9O7P	128211	186499
200.133	30.8543	C02679	Dodecanoic acid	C12H24O2	292732	357114
202	5.4135	C00758	Bergaptol	C11H6O4	163198	729878
202.05	38.9205	C12248	5-Hydroxy-2-oxo-4-ureido-2,5-dihydro-1H-imidazole-5-carboxylate	C5H6N4O5	166167	155541
202.1	31.1175	C03569	2,2',3-Trihydroxybiphenyl	C12H10O3	34672.3	230305
202.283	8.93362	C00750	Spermine	C10H26N4	248973	2.8716e+06
203	34.101	C00331	Indolepyruvate	C11H9NO3	605994	892702
203.1	18.3397	C04083	N6-(Delta2-Isopentenyl)-adenine	C10H13N5	391490	1.8845e+06
203.983	41.2493	C03657	1,4-Dihydroxy-2-naphthoate	C11H8O4	339488	221958
204	27.2767	C00078	Tryptophan	C11H12N2O2	106593	38942.8
204.2	18.6367	C06394	[PR] (+)-delta-Cadinene	C15H24	147931	182297
206.083	19.602	C16241	(R)-Lipoic acid	C8H14O2S2	847903	993372
206.1	6.60825	C05662	Homoisocitrate	C7H10O7	584580	1.37217e+06
208	11.9812	C05610	Sinapoyl aldehyde	C11H12O4	423916	648390
208.1	25.8997	C01718	3-Anthraniloylalanine	C10H12N2O3	317353	458439
209.95	1.22513	C00818	D-Glucarate	C6H10O8	85283.5	215705
210.187	37.5705	C08491	(-)-Jasmonic acid	C12H18O3	270691	195829
210.95	5.67675	C04720	DIMBOA	C9H9NO5	164097	218751
212.05	13.6282	C01745	Pinosylvin	C14H12O2	45907.2	138240
212.15	36.1125	C16309	Traumatin	C12H20O3	142144	60711.1
213	1.74825	C03082	4-Phospho-L-aspartate	C4H8NO7P	2.80567e+06	375696
213.1	12.5753	C15503	N,N-Dihydroxy-L-tyrosine	C9H11NO5	58644.8	81737.1
213.9	10.6515	C06054	2-Oxo-3-hydroxy-4-phosphobutanoate	C4H7O8P	209282	268996
214	36.882	C00672	2-Deoxy-D-ribose 1-phosphate	C5H11O7P	918299	374633
214.133	32.4405	C01909	Dethiobiotin	C10H18N2O3	309429	84987.2
214.167	19.8315	C02367	3-Oxododecanoic acid	C12H22O3	222273	523233
215	10.206	C06055	O-Phospho-4-hydroxy-L-threonine	C4H10NO7P	484482	390136
215.1	24.7556	C08272	Kinetin	C10H9N5O	62114.6	191531
216	5.32575	C11434	2-C-Methyl-D-erythritol 4-phosphate	C5H13O7P	3.9992e+06	112222
216.1	19.7505	C01557	Bergapten	C12H8O4	94093.4	82762.4
218.1	22.1164	C00978	N-Acetylserotonin	C12H14N2O2	237807	99032.6
218.1	32.7308	C09737	Solavetivone	C15H22O	43674.6	933517
219	31.7317	C04556	4-Amino-2-methyl-5-phosphomethylpyrimidine	C6H10N3O4P	88060.8	171238
219.1	32.211	C00371	Zeatin	C10H13N5O	385399	806241
220	1.66725	C01267	3-(Imidazol-4-yl)-2-oxopropyl phosphate	C6H9N2O5P	214101	968847
220.1	6.183	C01239	N-Acetyl-beta-D-glucosaminylamine	C8H16N2O5	113616	72518.5
220.15	29.538	C03461	2-trans,6-trans-Farnesal	C15H24O	42094.7	16542
221	15.2955	C01100	L-Histidinol phosphate	C6H12N3O4P	281174	196248
221.1	42.4305	C02029	Dihydrozeatin	C10H15N5O	198042	315145
222	34.047	C02730	2-Succinylbenzoate	C11H10O5	785065	2.02367e+06
222.1	30.1928	C02291	L-Cystathionine	C7H14N2O4S	70284.9	147343
222.183	1.0125	C01126	2-trans,6-trans-Farnesol	C15H26O	4.08531e+06	1.28277e+07
223.1	2.35912	C04327	4-Methyl-5-(2-phosphoethyl)-thiazole	C6H10NO4PS	806516	2.34528e+06
224	5.3595	C00482	Sinapate	C11H12O5	231943	438350
224.1	33.0547	C02099	(2S)-Flavanone	C15H12O2	117560	121866
224.15	25.9234	C11512	Methyl jasmonate	C13H20O3	272875	130737
225.05	5.211	C11355	4-Amino-4-deoxychorismate	C10H11NO5	494265	967572
225.1	40.311	C11263	6-Benzylaminopurine	C12H11N5	193659	319497
225.2	12.9701	C03764	Para-(Dimethylamino)azobenzene	C14H15N3	374645	576051
226.05	35.4982	C00251	Chorismate	C10H10O6	322999	1.01584e+06
226.1	2.92275	C00931	Porphobilinogen	C10H14N2O4	169352	212539
226.117	1.42425	C02345	(2S)-Flavan-4-ol	C15H14O2	674335	106043
226.15	39.9195	C00386	Carnosine	C9H14N4O3	333108	215560
226.967	40.7092	C03287	Glutamate-5-phosphate	C5H10NO7P	252103	161150
227.05	38.0363	C00826	L-Arogenate	C10H13NO5	210045	264656
227.1	34.7895	C00881	Deoxycytidine	C9H13N3O4	109563	74760.4
228.05	43.335	C01107	(R)-5-Phosphomevalonate	C6H13O7P	81569.6	139934
228.1	2.9025	C00526	Deoxyuridine	C9H12N2O5	93244.2	128042
228.125	7.0875	C03582	3,4',5-Trihydroxystilbene	C14H12O3	234326	340675
229.05	4.3335	C03090	5-Phosphoribosylamine	C5H12NO7P	236375	1.46935e+06
229.263	27.0675	C05756	3-Oxododecanoyl-[acp]	C12H21O2SR	832952	96309.4
230.117	2.03175	C00117	D-Ribose 5-phosphate	C5H11O8P	315359	292563
232.05	15.2381	C15767	Gamma-Glutamyl-gamma-aminobutyrate	C9H16N2O5	30652.8	236107
232.2	18.1507	C09382	Costunolide	C15H20O2	78373.6	1.27766e+06
236.1	8.343	C02700	L-Formylkynurenine	C11H12N2O4	74814	1.89855e+06
236.15	22.1737	C09627	Capsidiol	C15H24O2	150475	234493
237.1	20.2838	C03684	6-Pyruvoyltetrahydropterin	C9H11N5O3	297368	125530
238	4.752	C04666	D-erythro-1-(Imidazol-4-yl)glycerol 3-phosphate	C6H11N2O6P	436398	174178
238.1	40.9793	C01187	3-Deoxy-D-manno-octulosonate	C8H14O8	96239.9	1.08422e+06
239.15	23.1221	C02953	7,8-Dihydrobiopterin	C9H13N5O3	4.71037e+06	1.27345e+06
240	17.9078	C00491	L-Cystine	C6H12N2O4S2	148229	916673
240.067	41.6407	C05817	(1R,6R)-6-Hydroxy-2-succinylcyclohexa-2,4-diene-1-carboxylate	C11H12O6	386944	235663
240.1	27.7965	C01262	Beta-Alanyl-N(pi)-methyl-L-histidine	C10H16N4O3	283668	349565
242	17.4623	C15650	2,3-Diketo-5-methylthiopentyl-1-phosphate	C6H11O6PS	216140	233769
242.05	37.5435	C04299	D-myo-Inositol 1,2-cyclic phosphate	C6H11O8P	237263	371865
242.1	16.2135	C00214	Thymidine	C10H14N2O5	128267	429281
243.15	22.1468	C00475	Cytidine	C9H13N3O5	956503	3.7754e+06
243.35	20.5639	C05761	Tetradecanoyl-[acp]	C14H27OSR	147260	4.71516e+06
244.05	41.445	C02985	6-Deoxy-L-galactose-1-phosphate	C6H13O8P	137534	125544
244.1	9.67275	C00120	Biotin	C10H16N2O3S	291368	169648
245.917	12.1702	C00129	Isopentenyl diphosphate	C5H12O7P2	59014	535699
246.1	14.6205	C09276	Marmesin	C14H14O4	123937	83613.3
246.983	2.07225	C00018	Pyridoxal phosphate	C8H10NO6P	495430	1.45017e+06
247.1	20.7934	C01594	Linamarin	C10H17NO6	289633	2.45057e+06
248	39.8115	C11007	Linuron	C9H10N2O2Cl2	162482	162985
248.05	15.2685	C00647	Pyridoxamine-5-phosphate	C8H13N2O5P	99839	247928
248.167	1.20825	C13455	Abscisic aldehyde	C15H20O3	204441	240502
249	34.8368	C00627	Pyridoxine-5-phosphate	C8H12NO6P	1.2126e+06	2.05991e+06
250	12.987	C11536	(2R)-O-Phospho-3-sulfolactate	C3H7O9PS	108806	447886
250.05	15.228	C00669	Gamma-L-Glutamyl-L-cysteine	C8H14N2O5S	100642	218931
250.133	1.72463	C03002	N-Caffeoylputrescine	C13H18N2O3	266067	74092.3
250.15	30.5977	C13453	Xanthoxin	C15H22O3	81192.4	151638
251.1	23.1525	C00559	Deoxyadenosine	C10H13N5O3	185123	152031
254	1.11037	C03175	Shikimate-3-phosphate	C7H11O8P	23439.8	479778
254.1	20.5065	C05401	3-beta-D-Galactosyl-sn-glycerol	C9H18O8	42359.8	109216
254.217	18.6199	C08362	(9Z)-Hexadecenoic acid	C16H30O2	265725	429458
255	18.4612	C04874	2-Amino-4-hydroxy-6-(D-erythro-1,2,3-trihydroxypropyl)-7,8-dihydropteridine	C9H13N5O4	703257	457743
256.05	10.1452	C04271	3,9-Dihydroxypterocarpan	C15H12O4	337144	389757
256.3	28.3298	C00249	Hexadecanoic acid	C16H32O2	1.28571e+06	557547
257.1	40.797	C15522	4a-Hydroxytetrahydrobiopterin	C9H15N5O4	243724	178500
257.912	3.375	C00536	Triphosphate	H5P3O10	75547.7	6.82274e+06
258.1	7.1685	C01236	D-Glucono-1,5-lactone 6-phosphate	C6H11O9P	2.46715e+07	590299
259.917	43.7737	C04188	5-methylthio-d-ribose-1-phosphate	C6H13O7PS	244131	111892
260.05	4.35375	C00103	D-Glucose 1-phosphate	C6H13O9P	202485	158266
260.225	17.4555	C17744	1-(4-Hydroxyphenyl)-1-decene-3,5-dione	C16H20O3	379920	330461
262.017	26.5072	C11811	1-Hydroxy-2-methyl-2-butenyl 4-diphosphate	C5H12O8P2	133441	46926.9
262.1	9.22725	C00644	D-mannitol-1-phosphate	C6H15O9P	135577	179809
264.1	40.9522	C06082	Abscisic acid	C15H20O4	370288	296867
265.05	24.1785	C00378	Thiamine	C12H17N4OS	257374	187520
266	11.4548	C00236	3-Phospho-D-glyceroyl phosphate	C3H8O10P2	106958	69798.5
267	28.2589	C03539	S-Ribosyl-L-homocysteine	C9H17NO6S	135143	114320
267.1	23.9524	C00212	Adenosine	C10H13N5O4	238083	323402
268.1	1.70437	C00294	Inosine	C10H12N4O5	178951	3.68605e+06
269.05	39.9465	C04133	N-Acetylglutamate-5-phosphate	C7H12NO8P	4.40314e+06	1.40159e+06
270.017	25.056	C01477	Apigenin	C15H10O5	590113	370008
270.1	7.68825	C16419	Pinostrobin	C16H14O4	346961	256052
270.217	24.5734	C00468	Estrone	C18H22O2	3.1564e+06	203640
271.2	16.9155	C06160	(S)-Norcoclaurine	C16H17NO3	381324	554802
272	1.21837	C06186	Arbutin	C12H16O7	612774	1.38028e+06
272.2	6.318	C00951	Estradiol-17beta	C18H24O2	1.83735e+06	56069.2
272.3	25.5892	C06090	[PR] ent-Kaurene	C20H32	5.91735e+06	1.47905e+06
273.217	1.04625	C16702	4'-O-Methylnorbelladine	C16H19NO3	6.49533e+06	1.06303e+06
274.1	31.4887	C01218	6-Phospho-2-dehydro-D-gluconate	C6H11O10P	21974.5	32034.9
274.133	21.6202	C00774	Phloretin	C15H14O5	57251	429928
275.1	22.0624	C20589	D-Glucosaminate-6-phosphate	C6H14NO9P	156118	195328
276.1	2.295	C00345	6-Phospho-D-gluconate	C6H13O10P	105868	367055
276.15	12.447	C04498	P-Coumaroylagmatine	C14H20N4O2	29586.5	114591
277.9	24.381	C11453	2-C-Methyl-D-erythritol 2,4-cyclodiphosphate	C5H12O9P2	61444.6	56635.4
278.3	31.6507	C06426	(6Z,9Z,12Z)-Octadecatrienoic acid	C18H30O2	152933	170057
280.2	28.9069	C01595	Linoleate	C18H32O2	503688	2.38316e+06
281.25	27.0135	C19670	Oleamide	C18H35NO	1.68069e+06	2.9211e+06
282.2	27.0742	C00712	(9Z)-Octadecenoic acid	C18H34O2	104986	1.35102e+06
283	2.91262	C00387	Guanosine	C10H13N5O5	516563	281714
284.05	19.0822	C00814	Biochanin A	C16H12O5	152419	222672
284.1	1.93388	C01762	Xanthosine	C10H12N4O6	605000	169215
284.3	30.996	C01530	Octadecanoic acid	C18H36O2	3.73809e+06	2.71359e+06
285.05	25.6365	C01516	Morphine	C17H19NO3	584434	1.12779e+06
285.95	26.5275	C01514	Luteolin	C15H10O6	179825	129746
286.25	24.9615	C01451	Salicin	C13H18O7	131302	158118
286.267	7.48238	C00473	Retinol	C20H30O	224080	124673
287.05	4.17825	C05905	Cyanidin	C15H10O6	275178	196315
287.412	24.1616	C04633	(3R)-3-Hydroxypalmitoyl-[acyl-carrier protein]	C16H31O2SR	256274	218041
288	26.7907	C04691	2-Dehydro-3-deoxy-D-arabino-heptonate 7-phosphate	C7H13O10P	47029.2	331041
288.1	10.4085	C00974	Dihydrokaempferol	C15H12O6	233405	142192
288.2	23.6182	C00535	Testosterone	C19H28O2	719711	562683
290.05	43.362	C05382	Sedoheptulose 7-phosphate	C7H15O10P	120913	77700.7
290.15	9.5445	C03406	N-(L-Arginino)succinate	C10H18N4O6	57353.7	123166
290.238	20.115	C03917	Dihydrotestosterone	C19H30O2	272598	142405
292.15	21.9982	C11633	16-Epivellosimine	C19H20N2O	125558	256042
292.25	12.6866	C12525	5alpha-Androstan-3beta,17beta-diol	C19H32O2	88706.1	246565
294.2	16.8412	C04780	8-[(1R,2R)-3-Oxo-2-{(Z)-pent-2-enyl}cyclopentyl]octanoate	C18H30O3	874819	107367
295.2	21.897	C00844	(R)-Prunasin	C14H17NO6	236475	2.02366e+07
296.3	26.6861	C01389	Phytol	C20H40O	508625	2.85676e+06
297	25.866	C00170	5'-Methylthioadenosine	C11H15N5O3S	214104	207850
297.2	29.403	C06171	7,8-Didehydro-4,5-epoxy-3-methoxy-17-methoxy-(5_)-morphinan-6-one	C18H19NO3	2.63572e+06	205823
298	15.6735	C19787	5'-S-Methyl-5'-thioinosine	C11H14N4O4S	289370	414103
298.25	26.5613	C19616	18-Hydroxyoleate	C18H34O3	3.58995e+06	4.60158e+06
299	44.3745	C04752	2-Methyl-4-amino-5-hydroxymethylpyrimidine diphosphate	C6H11N3O7P2	264879	334383
299.05	34.506	C03492	D-4'-Phosphopantothenate	C9H18NO8P	110147	681968
299.15	8.3835	C05176	(S)-N-Methylcoclaurine	C18H21NO3	391882	388654
299.233	27.0439	C00319	Sphingosine	C18H37NO2	2.95092e+06	996822
300.05	43.0751	C04293	Chrysoeriol	C16H12O6	70465.1	144070
300.1	41.2695	C03993	4-(beta-D-Glucosyloxy)benzoate	C13H16O8	99035.9	110199
300.267	26.2102	C00777	Retinoate	C20H28O2	1.38861e+06	173270
301	25.4205	C04256	N-Acetyl-D-glucosamine-1-phosphate	C8H16NO9P	368280	3.48467e+06
302	5.16375	C00389	Quercetin	C15H10O7	53700.6	101501
302.1	13.8443	C15486	3''-Deamino-3''-oxonicotianamine	C12H18N2O7	58492.3	129504
302.2	24.7961	C06428	(5Z,8Z,11Z,14Z,17Z)-Icosapentaenoic acid	C20H30O2	76632.1	467775
303.1	19.764	C05324	Nicotianamine	C12H21N3O6	182850	347127
304	17.685	C01617	Taxifolin	C15H12O7	674616	1.05385e+06
304.1	4.2255	C15485	2'-Deoxymugineic acid	C12H20N2O7	108615	395759
306.167	12.2951	C03242	Dihomo-gamma-linolenate	C20H34O2	186005	752113
307	36.3623	C00239	DCMP	C9H14N3O7P	920841	114077
307.1	30.4594	C00051	Glutathione	C10H17N3O6S	72013.9	321560
307.917	42.3157	C01143	(R)-5-Diphosphomevalonate	C6H14O10P2	78981.5	49666.8
308.05	35.8931	C00365	DUMP	C9H13N2O8P	173943	89478.5
308.083	2.9295	C17743	Bisdemethoxycurcumin	C19H16O4	97807.9	123831
308.2	14.6948	C16525	Icosadienoic acid	C20H36O2	116250	475974
309.2	30.3075	C00933	Sinapoylcholine	C16H23NO5	476292	436553
309.95	20.0475	C01151	D-Ribose 1,5-bisphosphate	C5H12O11P2	105665	204270
310.1	28.6875	C04164	Trans-Cinnamoyl beta-D-glucoside	C15H18O7	46525.2	199736
310.3	21.8903	C16526	Icosenoic acid	C20H38O2	174761	663716
311.1	20.0003	C05143	Dhurrin	C14H17NO7	460516	663396
311.133	7.32712	C06173	Thebaine	C19H21NO3	558875	70510.7
311.2	13.7632	C11810	Norajmaline	C20H25NO2	103062	883333
312.133	41.9175	C07582	Pteroic acid	C14H12N6O3	54278.1	67125.7
312.2	25.0054	C04717	(9Z,11E)-(13S)-13-Hydroperoxyoctadeca-9,11-dienoic acid	C18H32O4	138476	175770
312.4	29.0723	C06425	Icosanoic acid	C20H40O2	320423	288983
313.1	18.5625	C04640	2-(Formamido)-N1-(5'-phosphoribosyl)acetamidine	C8H16N3O8P	249539	330572
313.15	26.8515	C02717	N-Feruloyltyramine	C18H19NO4	1.18932e+06	1.23334e+06
313.983	2.13637	C04376	5'-Phosphoribosyl-N-formylglycinamide	C8H15N2O9P	129493	99902.8
314.1	25.6804	C00921	Dihydropteroate	C14H14N6O3	956525	1.94366e+06
314.2	26.3014	C18015	Momilactone A	C20H26O3	624301	536770
314.3	28.4479	C19620	9,10-Epoxy-18-hydroxystearate	C18H34O4	967558	286249
316.1	15.1875	C11863	Gibberellin A9	C19H24O4	101278	259683
316.2	28.269	C06093	Gibberellin A12 aldehyde	C20H28O3	262965	136036
316.25	22.1265	C01953	Pregnenolone	C21H32O2	8.08764e+06	575857
316.3	24.9952	C15988	(9S,10S)-9,10-Dihydroxyoctadecanoate	C18H36O4	8.08764e+06	257574
317.3	22.8656	C12144	Phytosphingosine	C18H39NO3	209700	668466
318	17.9314	C04478	2-Dehydro-3-deoxy-D-octonate-8-phosphate	C8H15O11P	201118	73931.9
318.117	24.4417	C10107	Myricetin	C15H10O8	8.19566e+06	104451
318.25	23.814	C00909	Leukotriene A4	C20H30O3	262402	323518
320	29.4907	C02906	Dihydromyricetin	C15H12O8	264371	120123
320.1	21.8025	C02947	4-Coumaroylshikimate	C16H16O7	225347	258132
322.15	22.8285	C00364	DTMP	C10H15N2O8P	224926	286093
323.1	12.4875	C00055	CMP	C9H14N3O8P	623054	433121
323.2	28.1745	C18699	(-)-Jasmonoyl-L-isoleucine	C18H29NO4	315869	2.92981e+06
324.1	11.556	C00105	UMP	C9H13N2O9P	91773	102370
326.1	15.3562	C04415	4-O-beta-D-Glucosyl-4-hydroxycinnamate	C15H18O8	123682	122309
326.2	31.5799	C04332	6,7-Dimethyl-8-(D-ribityl)lumazine	C13H18N4O6	78945.2	182096
327.1	17.9314	C17244	3-Methylthiopropyl-desulfoglucosinolate	C11H21NO6S2	396880	329689
327.2	20.8845	C02106	(S)-Scoulerine	C19H21NO4	405559	1.41506e+06
328.1	2.39288	C16519	2-Succinyl-5-enolpyruvyl-6-hydroxy-3-cyclohexene-1-carboxylate	C14H16O9	481648	67416.7
328.2	24.8535	C06429	(4Z,7Z,10Z,13Z,16Z,19Z)-Docosahexaenoic acid	C22H32O2	629210	245923
328.99	19.2814	C00575	3',5'-Cyclic AMP	C10H12N5O6P	279796	8.54589e+06
329.1	16.794	C01069	Desulfoglucotropeolin	C14H19NO6S	263525	523445
329.2	26.1394	C02105	(S)-Reticuline	C19H23NO4	147659	1.10546e+06
330.15	21.8295	C18037	5-Deoxystrigol	C19H22O5	307136	174419
330.25	23.8477	C16513	(7Z,10Z,13Z,16Z,19Z)-Docosapentaenoic acid	C22H34O2	1.7031e+06	2.21363e+06
331.017	8.8425	C00360	DAMP	C10H14N5O6P	1.02433e+06	469592
331.1	20.5538	C06162	Sanguinarine	C20H13NO4	248705	122214
332.05	15.2617	C01158	1-O-Galloyl-beta-D-glucose	C13H16O10	570696	179320
332.2	22.275	C11864	Gibberellin A4	C19H24O5	138890	574712
332.3	26.1562	C16527	Adrenic acid	C22H36O2	1.3079e+06	1.84236e+06
333.15	7.533	C05191	Dihydrosanguinarine	C20H15NO4	273546	201145
334.05	1.9035	C00455	Nicotinamide D-ribonucleotide	C11H15N2O8P	426613	195629
335.05	16.8244	C05925	Dihydroneopterin phosphate	C9H14N5O7P	45048.1	134062
335.1	11.475	C01031	S-Formylglutathione	C11H17N3O7S	131343	179567
335.2	19.2578	C16427	Isopentenyl adenosine	C15H21N5O4	167294	681945
336.05	14.742	C01185	Nicotinate D-ribonucleotide	C11H14NO9P	118849	142863
336.15	23.49	C00757	Berberine	C20H18NO4	247555	1.19791e+06
336.4	0.87075	C16533	(13Z,16Z)-Docosadienoic acid	C22H40O2	577332	179792
337.1	13.8645	C14180	S-(Hydroxymethyl)glutathione	C11H19N3O7S	44177.6	149084
337.2	26.649	C04197	Indole-3-acetyl-beta-1-D-glucoside	C16H19NO7	295858	428241
338.15	24.5362	C12208	P-Coumaroyl quinic acid	C16H18O8	170390	1.09565e+06
338.4	38.4008	C08316	Erucic acid	C22H42O2	192454	205288
339	36.2272	C04751	1-(5-Phospho-D-ribosyl)-5-amino-4-imidazolecarboxylate	C9H14N3O9P	487559	1.39288e+06
339.1	20.142	C17267	S-Sulfanylglutathione	C10H17N3O6S2	612636	957784
339.2	25.272	C03329	(S)-Canadine	C20H21NO4	950685	4.45929e+06
340	33.9322	C05378	beta-D-Fructose 1,6-bisphosphate	C6H14O12P2	1.49444e+06	1.12247e+06
340.1	9.558	C02887	Sinapoyl malate	C15H16O9	108395	167694
340.2	23.0647	C04698	Methyl-2-alpha-L-fucopyranosyl-beta-D-galactoside	C13H24O10	273087	306379
340.25	24.7658	C08281	Docosanoic acid	C22H44O2	146812	5.61748e+06
342.067	1.52887	C00089	Sucrose	C12H22O11	256011	1.19774e+06
342.2	35.6839	C00761	Coniferin	C16H22O8	88058.9	40363.9
343.1	14.9546	C15772	DIBOA-glucoside	C14H17NO9	136284	3.25648e+06
344.15	25.9402	C10101	(-)-Usnic acid	C18H16O7	334151	1.34094e+06
345	35.2013	C00942	3',5'-Cyclic GMP	C10H12N5O7P	161812	1.03364e+06
345.117	19.1295	C01081	Thiamin monophosphate	C12H17N4O4PS	1.00692e+06	1.65551e+06
346.1	34.6343	C11861	Gibberellin A24	C20H26O5	55407.2	309489
347	22.0523	C00020	AMP	C10H14N5O7P	229775	173999
347.2	24.6409	C12227	Chelerythrine	C21H17NO4	245264	1.18767e+06
347.25	29.9329	C11695	Anandamide	C22H37NO2	400719	160007
348.017	35.5523	C00130	IMP	C10H13N4O8P	29743.8	195003
348.2	26.9831	C00859	Gibberellin A1	C19H24O6	147741	674704
349.15	5.8185	C01302	1-(2-Carboxyphenylamino)-1-deoxy-D-ribulose 5-phosphate	C12H16NO9P	404733	115345
350.3	23.0108	C04707	(5Z,13E)-11alpha-Hydroxy-9,15-dioxoprost-13-enoate	C20H30O5	339998	387663
351.1	32.0085	C04016	N-Acetyl-7-O-acetylneuraminate	C13H21NO10	1.50676e+06	2.33084e+06
351.2	25.461	C16431	Trans-Zeatin riboside	C15H21N5O5	748410	2.35729e+06
352.15	24.867	C06187	Arbutin 6-phosphate	C12H17O10P	205783	1.03604e+06
352.25	24.9548	C00427	Prostaglandin H2	C20H32O5	594657	1.86831e+06
353.15	15.0188	C01304	2,5-Diamino-6-(5-phospho-D-ribosylamino)pyrimidin-4(3H)-one	C9H16N5O8P	118773	309859
354.025	29.2342	C01268	5-Amino-6-(5'-phosphoribosylamino)uracil	C9H15N4O9P	430506	49117.8
354.1	36.423	C00852	Chlorogenate	C16H18O9	128548	51084.5
354.2	20.2568	C11809	17-O-Acetylnorajmaline	C21H26N2O3	40259	147173
355.033	17.0708	C04807	2-Amino-7,8-dihydro-4-hydroxy-6-(diphosphooxymethyl)pteridine	C7H11N5O8P2	173115	502329
355.2	20.0003	C01137	S-Adenosylmethioninamine	C14H23N6O3S	321122	538764
356	36.099	C04454	5-Amino-6-(5'-phospho-D-ribitylamino)uracil	C9H17N4O9P	371438	67247.4
358	39.8756	C08427	Sinigrin	C10H16NO9S2	44846.5	146498
358.1	37.1014	C01134	4'-Phosphopantetheine	C11H23N2O7PS	65993.1	66202.7
358.2	21.2828	C05366	(+)-Pinoresinol	C20H22O6	163629	407962
360.017	27.135	C01850	Rosmarinate	C18H16O8	64211.5	336635
360.133	1.2015	C10646	Lariciresinol	C20H24O6	1.65048e+06	1.21226e+07
360.2	24.1852	C00762	Cortisone	C21H28O5	29875.6	124571
361.1	16.4025	C06327	Chelirubine	C21H15NO5	367936	437960
362.1	1.6065	C02034	Gibberellin A19	C20H26O6	308951	1.08728e+06
362.2	29.6932	C00735	Cortisol	C21H30O5	109254	172112
363	17.739	C00144	GMP	C10H14N5O8P	185130	511138
363.2	24.8231	C05194	Dihydrochelirubine	C21H17NO5	660706	858281
364	8.451	C00655	Xanthosine 5'-phosphate	C10H13N4O9P	148750	153764
364.15	24.7117	C03579	Gibberellin A8	C19H24O7	186016	625404
364.2	33.831	C06095	Gibberellin A44 diacid	C20H28O6	164790	53196.1
366.1	37.8169	C06188	Salicin 6-phosphate	C13H19O10P	320520	33207.4
366.3	28.9035	C08323	(15Z)-Tetracosenoic acid	C24H46O2	9.85993e+06	547598
368.033	0.988875	C01103	Orotidine 5 '-phosphate	C10H13N2O11P	384240	384556
368.1	25.6028	C16517	Indolylmethyl-desulfoglucosinolate	C16H20N2O6S	75336.5	56749.2
368.2	26.8245	C15985	17-O-Acetylajmaline	C22H28N2O3	111437	387413
368.433	22.8487	C08320	Tetracosanoic acid	C24H48O2	8.17629e+06	497029
370.017	9.02475	C00447	D-altro-Heptulose-1,7-biphosphate	C7H16O13P2	125559	87959.7
372.15	25.7377	C03062	2-O-Caffeoylglucarate	C15H16O11	719428	591064
373.05	14.5159	C08415	Gluconapin	C11H19NO9S2	197937	249924
373.083	2.96325	C16698	MurNAc 6-phosphate	C11H20NO11P	951832	114396
373.15	24.867	C15768	(2R)-2-beta-D-Glucopyranosyloxy-4-hydroxy-7-methoxy-(2H)-1,4-benzoxazin-3(4H)-one	C15H19NO10	572993	257853
374.25	13.0612	C06071	Deoxyloganin	C17H26O9	104187	121654
376.2	14.5192	C00255	Riboflavin	C17H20N4O6	119123	105450
377.1	13.2975	C03998	7-Methylguanosine 5'-phosphate	C11H16N5O8P	52894.6	51791.8
378.117	2.87212	C01007	Reduced riboflavin	C17H22N4O6	76966.6	4.90206e+06
379.1	18.2183	C03451	(R)-S-Lactoylglutathione	C13H21N3O8S	117119	700191
379.3	29.5414	C06124	Sphing-4-enine-1-phosphate	C18H38NO5P	630766	555495
380.2	24.6476	C08608	Norbixin	C24H28O4	23812.8	534108
381.1	26.892	C03423	O-beta-D-Glucosylzeatin	C16H23N5O6	346707	190970
381.333	27.459	C01120	Sphinganine 1-phosphate	C18H40NO5P	1.08974e+06	393574
382.033	33.912	C00616	Quercetin 3-sulfate	C15H10O10S	248949	200035
382.1	14.7825	C00448	Farnesyl diphosphate	C15H28O7P2	61135.4	121007
382.2	13.0106	C14044	C25-Allenic-apo-aldehyde	C25H34O3	88196.9	346734
382.3	30.3143	C05107	7-Dehydrodesmosterol	C27H42O	55957.2	226194
383.2	23.0445	C16448	Dihydrozeatin-O-glucoside	C16H25N5O6	201711	1.70809e+06
384.2	24.5227	C00021	S-Adenosyl-L-homocysteine	C14H20N6O5S	338371	1.39716e+06
384.3	23.3955	C00599	Cholest-4-en-3-one	C27H44O	271243	678995
386.2	26.0888	C01175	1-O-Sinapoyl-beta-D-glucose	C17H22O10	72811.3	277069
386.3	27.2362	C00187	Cholesterol	C27H46O	175597	487549
387	35.8931	C00705	DCDP	C9H15N3O10P2	783697	934360
387.1	37.9282	C08403	Glucobrassicanapin	C12H21NO9S2	922606	1.15578e+06
388.017	0.7695	C01346	DUDP	C9H14N2O11P2	116128	285921
388.2	33.6656	C01852	Secologanin	C17H24O10	81492.5	203354
390	41.5125	C00119	5-Phospho-alpha-D-ribose 1-diphosphate	C5H13O14P3	26507.3	84113.2
390.1	11.2354	C01433	Loganin	C17H26O10	75819.4	143535
394.4	27.9349	C05440	Ergosta-5,7,22,24(28)-tetraen-3beta-ol	C28H42O	216679	554974
395.1	24.3472	C05924	Molybdopterin	C10H14N5O6PS2	141955	59786.9
396.2	18.468	C15989	(9S,10S)-10-Hydroxy-9-(phosphonooxy)octadecanoate	C18H37O7P	64181.8	706780
396.3	21.9578	C14156	delta-Tocotrienol	C27H40O2	201074	516557
396.35	28.9642	C15780	5-Dehydroepisterol	C28H44O	66804.1	3.28191e+06
397.15	26.6321	C04425	S-Adenosyl-4-methylthio-2-oxobutanoate	C15H19N5O6S	177317	423570
398.083	1.21837	C10556	Deoxypodophyllotoxin	C22H22O7	90577	233229
398.283	29.9767	C02673	Desacetoxyvindoline	C23H30N2O4	129617	807196
399.35	31.698	C02990	L-Palmitoylcarnitine	C23H45NO4	64037.2	464471
400.2	29.4232	C10557	Dihydroanhydropodorhizol	C22H24O7	18457.9	87755
400.3	28.1273	C01789	Campesterol	C28H48O	288849	99665.2
402.038	15.876	C00363	DTDP	C10H16N2O11P2	104134	71578.3
402.15	29.7203	C04352	(R)-4'-Phosphopantothenoyl-L-cysteine	C12H23N2O9PS	509455	108099
402.4	29.511	C15787	Campestanol	C28H50O	324491	195918
403.1	18.0326	C00112	CDP	C9H15N3O11P2	402916	261475
404	15.8389	C00015	UDP	C9H14N2O12P2	86173.1	97408.6
406	19.8652	C08412	Glucoiberverin	C11H20NO9S3	75464.7	105779
408.05	20.9453	C02153	Glucotropeolin	C14H18NO9S2	83089.4	537144
408.2	26.379	C01192	Palmitoylglycerone phosphate	C19H37O7P	292993	186602
410.2	27.4387	C04036	1-Palmitoylglycerol 3-phosphate	C19H39O7P	84981.1	818495
410.417	42.6735	C00751	Squalene	C30H50	39543.4	59643.5
410.95	37.5435	C00206	DADP	C10H15N5O9P2	1.41233e+06	127388
414.2	21.4042	C01091	Deacetylvindoline	C23H30N2O5	244593	341685
414.3	25.7918	C15796	22alpha-Hydroxy-campest-4-en-3-one	C28H46O2	365806	1.44e+06
414.4	25.7512	C01753	Beta-Sitosterol	C29H50O	232739	311116
415.2	7.1415	C04713	N6-(delta2-Isopentenyl)-adenosine 5'-monophosphate	C15H22N5O7P	97121	53547.5
416.275	23.9288	C15789	6-Oxocampestanol	C28H48O2	321950	345854
419.887	1.70775	C01243	1D-myo-Inositol-1,3,4-trisphosphate	C6H15O15P3	198552	149956
420.05	3.3075	C08409	Glucoerucin	C12H22NO9S3	92523.5	51766.7
422.05	33.0581	C08411	Glucoiberin	C11H20NO10S3	121575	668299
422.15	28.215	C00689	,-Trehalose 6-phosphate	C12H23O14P	233183	220841
424.3	28.6605	C14153	Alpha-Tocotrienol	C29H44O2	95506.1	603701
425.1	10.7527	C00068	Thiamin diphosphate	C12H19N4O7P2S	175992	264482
426.3	26.784	C01054	(S)-2,3-Epoxysqualene	C30H50O	66935.6	516095
426.983	38.5358	C00008	ADP	C10H15N5O10P2	355674	421752
428.3	27.297	C11509	3beta-Hydroxy-4beta-methyl-5alpha-cholest-7-ene-4alpha-carbaldehyde	C29H48O2	146560	403668
431.2	23.8747	C16430	Trans-Zeatin riboside monophosphate	C15H22N5O8P	182890	169600
432.2	34.4115	C01460	Vitexin	C21H20O10	100553	283343
434	42.4035	C06229	Fe(III)dicitrate	2C6H8O7.Fe	128552	113353
434.1	22.9028	C08401	Glucoberteroin	C13H24NO9S3	394005	185195
434.3	29.5718	C15799	6-Deoxoteasterone	C28H50O3	851300	280657
436	30.132	C08419	Glucoraphanin	C12H22NO10S3	50063.3	382081
436.2	22.6935	C01604	Phlorizin	C21H24O10	75963.2	199542
436.25	28.6031	C13309	2-Phytyl-1,4-naphthoquinone	C30H44O2	1.05098e+06	262325
438.1	3.2805	C16071	Riboflavin cyclic-4',5'-phosphate	C17H19N4O8P	530960	66577.1
441.133	2.15325	C00504	Folate	C19H19N7O6	295137	446392
442.267	26.082	C15808	4alpha-Methylzymosterol-4-carboxylate	C29H46O3	237954	319172
443	11.934	C00035	GDP	C10H15N5O11P2	322703	167288
443.1	11.1037	C00415	Dihydrofolate	C19H21N7O6	179649	169721
444.317	27.9551	C04840	3beta-Hydroxy-4beta-methyl-5alpha-cholest-7-ene-4alpha-carboxylate	C29H48O3	228826	91171.6
445.15	24.1852	C00101	Tetrahydrofolate	C19H23N7O6	606358	530112
446	25.6162	C00570	CDP-ethanolamine	C11H20N4O11P2	26540.3	96740.7
446.2	22.1704	C05376	Biochanin A-beta-D-glucoside	C22H22O10	102885	348186
446.267	30.3514	C15792	3-Dehydroteasterone	C28H46O4	333906	414412
448.017	7.80638	C05837	Glucobrassicin	C16H20N2O9S2	142943	123907
448.2	35.7075	C12249	Astragalin	C21H20O11	37882.5	213124
450.2	29.2106	C00353	Geranylgeranyl diphosphate	C20H36O7P2	139676	195781
450.4	30.0341	C15802	6-Deoxocastasterone	C28H50O4	241687	267462
452.15	3.33113	C07349	3'-Demethylstaurosporine	C27H24N4O3	87685.7	46572.4
452.3	33.5812	C03313	Vitamin K hydroquinone	C31H48O2	48055.1	118672
454.05	13.7565	C04823	1-(5'-Phosphoribosyl)-5-amino-4-(N-succinocarboxamide)-imidazole	C13H19N4O12P	46118	318056
456.1	3.456	C00061	FMN	C17H21N4O9P	1.08506e+06	100530
456.283	26.7907	C05427	Phytyl diphosphate	C20H42O7P2	342300	263349
459.1	22.0995	C04865	4-Deoxy-beta-D-gluc-4-enuronosyl-(1,3)-N-acetyl-D-galactosamine 6-sulfate	C14H21NO14S	220921	413806
460.1	22.194	C03486	CDP-N-methylethanolamine	C12H22N4O11P2	119832	199792
463	37.8135	C03794	N6-(1,2-Dicarboxyethyl)-AMP	C14H18N5O11P	400837	873234
464.1	10.098	C05623	2-(3,4-Dihidroxyphenyl)-3-(beta-D-glucofuranosyloxy)-5,7-dihydroxy-4H-1-benzopyran-4-one	C21H20O12	266325	135331
464.3	28.0328	C15794	Castasterone	C28H48O5	579697	971439
466.15	1.728	C03430	Quercetin 7-O-glucoside	C21H22O12	511305	28649.5
466.2	35.424	C02079	Staurosporine	C28H26N4O3	86267.6	161226
467	22.221	C00458	DCTP	C9H16N3O13P3	94439.5	114268
468.025	14.5834	C00460	DUTP	C9H15N2O14P3	82632.6	5.93851e+06
469	34.5465	C05125	2-(alpha-Hydroxyethyl)thiamine diphosphate	C14H23N4O8P2S	592842	644813
470.3	26.8987	C02283	Glycyrrhetinate	C30H46O4	129582	356202
477.1	19.8652	C00513	CDP-glycerol	C12H21N3O13P2	175957	409456
480.25	14.094	C08814	Brassinolide	C28H48O6	73494.5	494617
482.05	31.2626	C00459	DTTP	C10H17N2O14P3	40622.3	294506
482.95	5.535	C00063	CTP	C9H16N3O14P3	463821	124312
483.3	26.3081	C00825	Kanamycin B	C18H37N5O10	660210	847100
483.875	4.18163	C00075	UTP	C9H15N2O15P3	130535	146753
485.783	10.5435	C01792	Chlordecone	C10Cl10O	40829.1	147483
488.05	17.0572	C00307	CDP-choline	C14H26N4O11P2	288776	165150
491.1	28.7719	C00131	DATP	C10H16N5O12P3	151992	138460
495	1.92375	C04895	2-Amino-4-hydroxy-6-(erythro-1,2,3-trihydroxypropyl)dihydropteridine triphosphate	C9H16N5O13P3	103084	144143
495.15	30.429	C16426	Isopentenyladenosine-5'-diphosphate	C15H23N5O10P2	312604	421506
499.987	18.0158	C01272	1D-myo-Inositol-1,3,4,5-tetrakisphosphate	C6H16O18P4	141063	166938
504.1	7.94475	C00492	Raffinose	C18H32O16	117497	204908
507	10.2937	C00002	ATP	C10H16N5O13P3	71318.1	284406
511.1	8.5995	C16429	Trans-Zeatin-riboside-diphosphate	C15H23N5O11P2	201932	163665
518.15	22.923	C12642	Pelargonidin 3-O-(6-O-malonyl-beta-D-glucoside)	C24H22O13	96386.4	186700
518.25	31.9342	C04217	All-trans-Pentaprenyl diphosphate	C25H44O7P2	151459	2.08042e+06
521.1	10.5098	C11435	4-(Cytidine 5'-diphospho)-2-C-methyl-D-erythritol	C14H25N3O14P2	476809	77910.7
523	9.27112	C00044	GTP	C10H16N5O14P3	84041.8	168851
525.25	28.8225	C03154	N6'-Acetylkanamycin-B	C20H39N5O11	273530	661436
527	40.9522	C05381	3-Carboxy-1-hydroxypropyl-ThPP	C16H25N4O10P2S	191936	213128
528.1	8.74125	C11930	DTDP-2,6-dideoxy-D-glycero-hex-2-enos-4-ulose	C16H22N2O14P2	74937.8	90275.7
530.3	20.9149	C03470	3-alpha(S)-Strictosidine	C27H34N2O9	208538	175969
532.083	7.17525	C12625	Biochanin A 7-O-(6-O-malonyl-beta-D-glucoside)	C25H24O13	62993.7	98931.2
534.3	22.2952	C18064	Pyropheophorbide a	C33H34N4O3	1.36061e+06	2.28676e+06
535.15	16.3856	C16238	Lipoyl-AMP	C18H26N5O8PS2	3.95931e+06	162573
536.1	22.7137	C00190	UDP-D-xylose	C14H22N2O16P2	89457.6	1.01374e+06
536.4	27.6176	C05435	gamma-Carotene	C40H56	370095	835137
538.3	28.2623	C11903	Methanophenazine	C37H50N2O	226389	382860
538.5	20.8575	C19759	7,9,9'-tricis-Neurosporene	C40H58	225185	2.22375e+06
540.4	28.3129	C11904	Dihydromethanophenazine	C37H52N2O	224627	680160
540.567	25.029	C05430	zeta-Carotene	C40H60	920692	7.76084e+06
543.1	17.3981	C04121	CMP-3-deoxy-D-manno-octulosonate	C17H26N3O15P	138465	96232.5
544.3	24.2933	C11700	10-Deacetylbaccatin III	C29H36O10	2.77598e+07	296549
544.6	7.69838	C05421	[PR] cis-Phytoene	C40H64	182629	250646
546.1	32.8927	C00688	DTDP-4-dehydro-6-deoxy-L-mannose	C16H24N2O15P2	302222	88080.2
548.05	21.1275	C04089	UDP-4-dehydro-6-deoxy-D-glucose	C15H22N2O16P2	131068	145331
550.03	27.4826	C02199	UDP-L-rhamnose	C15H24N2O16P2	132710	398802
550.333	31.1209	C08592	Echinenone	C40H54O	228388	5.93375e+06
552.4	26.0516	C08590	Zeinoxanthin	C40H56O	414155	619686
559.15	25.056	C00301	ADP-ribose	C15H23N5O14P2	1.98487e+06	276830
562.2	18.765	C02191	Protoporphyrin	C34H34N4O4	169737	106734
564.1	33.9829	C00842	DTDP-glucose	C16H26N2O16P2	56423	50110.2
564.35	30.5201	C08583	Canthaxanthin	C40H52O2	73352.4	456957
566.117	23.5508	C00029	UDP-glucose	C15H24N2O17P2	127796	99287.6
568.3	19.8517	C01079	Protoporphyrinogen IX	C34H40N4O4	973344	398235
568.4	25.9943	C06098	Zeaxanthin	C40H56O2	283087	381099
575.1	30.6855	C16424	Isopentenyladenosine-5'-triphosphate	C15H24N5O13P3	409459	581038
577	34.263	C04896	5-(5-Phospho-D-ribosylaminoformimino)-1-(5-phosphoribosyl)-imidazole-4-carboxamide	C15H25N5O15P2	140750	342789
578.117	14.7791	C12644	Pelargonidin 3-O-rutinoside	C27H30O14	743814	106836
578.3	25.0222	C18063	C-132-Carboxypyropheophorbide a	C34H34N4O5	384484	362831
579.1	17.2462	C16368	Pelargonidin 3-(6-p-coumaroyl)glucoside	C30H26O12	9.72137e+06	95498.4
579.817	9.2475	C01284	1D-myo-Inositol-1,3,4,5,6-pentakisphosphate	C6H17O21P5	83659	150667
580.1	25.9402	C00167	UDP-glucuronate	C15H22N2O18P2	193989	287980
582.2	23.0715	C00500	Biliverdin	C33H34N4O6	169449	223648
583.188	30.9217	C03516	Mg-protoporphyrin	C34H32MgN4O4	359303	208821
583.3	25.2889	C18069	N1,N5,N10-Tricoumaroyl spermidine	C34H37N3O6	252920	336373
584.325	30.4121	C00486	Bilirubin	C33H36N4O6	252219	114332
584.417	29.0419	C08579	Antheraxanthin	C40H56O3	251415	153973
586.4	29.4604	C01230	All-trans-Hexaprenyl diphosphate	C30H52O7P2	153724	125391
586.9	7.37775	C03483	Adenosine tetraphosphate	C10H17N5O16P4	290462	153979
587.1	21.249	C01222	GDP-4-dehydro-6-deoxy-D-mannose	C16H23N5O15P2	279486	257531
589	12.474	C04613	UDP-2-acetamido-4-dehydro-2,6-dideoxyglucose	C17H25N3O16P2	164942	172951
589.1	26.3891	C00498	ADP-glucose	C16H25N5O15P2	1.53703e+06	510652
590.5	27.8708	C17568	Ubiquinone-6	C39H58O4	1.93651e+06	432434
591.1	24.7286	C16428	Trans-Zeatin riboside triphosphate	C15H24N5O14P3	181797	210292
592.1	23.1728	C04275	1,2-Bis-O-sinapoyl-beta-D-glucoside	C28H32O14	97352.1	161188
592.317	25.8727	C18021	Pheophorbide a	C35H36N4O5	276025	254347
594.1	24.4654	C16297	Pelargonidin 3-O-(6-caffeoyl-beta-D-glucoside)	C30H26O13	89783.6	201379
594.15	1.74487	C08725	Pelargonin	C27H30O15	741992	62851.1
597.3	18.5625	C04536	magnesium-protoporphyrin IX 13-monomethyl ester	C35H34MgN4O4	158584	3.42743e+06
600.4	24.8197	C13431	9'-cis-Neoxanthin	C40H56O4	219221	527832
601.087	26.5613	C11436	2-Phospho-4-(cytidine 5'-diphospho)-2-C-methyl-D-erythritol	C14H26N3O17P3	390494	515203
605.1	27.3712	C00096	GDP-mannose	C16H25N5O16P2	631782	503370
607.114	28.9305	C00043	UDP-N-acetyl-D-glucosamine	C17H27N3O17P2	314993	926591
609.15	16.2304	C11831	divinyl protochlorophyllide a	C35H30MgN4O5	289815	224410
610.1	0.92475	C12634	Kaempferol 3-O-beta-D-glucosyl-(1->2)-beta-D-glucoside	C27H30O16	53513.3	265433
611.3	24.6071	C02880	monovinyl protochlorophyllide a	C35H32MgN4O5	143741	629053
612.1	41.8871	C00127	Glutathione disulfide	C20H32N6O12S2	43163.7	40853
612.283	14.1683	C11832	divinylchlorophyllide a	C35H32MgN4O5	118384	907228
613.2	20.493	C02139	chlorophyllide a	C35H34MgN4O5	238667	663963
626.1	34.2968	C12667	Quercetin 3-O-beta-D-glucosyl-(1->2)-beta-D-glucoside	C27H30O17	281797	69147.9
627.3	24.7927	C16541	chlorophyllide b	C35H32MgN4O6	1.07753e+07	6.03808e+06
629	41.229	C11521	UDP-6-sulfoquinovose	C15H23N2O19P2S	194854	98732.7
629.3	22.1535	C16540	7-hydroxy-chlorophyllide a	C35H34MgN4O6	271865	399526
631.2	15.6634	C18070	N1,N5,N10-Tricaffeoyl spermidine	C34H37N3O9	249207	102248
638.5	13.4932	C05810	2-Octaprenylphenol	C46H70O	234811	101040
654.317	19.8585	C04216	All-trans-Heptaprenyl diphosphate	C35H60O7P2	968532	231081
654.6	10.5941	C05811	2-Octaprenyl-6-hydroxyphenol	C46H70O2	278029	199091
659.8	37.5739	C01204	Phytate	C6H18O24P6	44230	66628.8
660.183	15.39	C12381	Elloramycin A	C32H36O15	161701	181697
660.317	25.4306	C03263	Coproporphyrinogen III	C36H44N4O8	969201	1.3285e+06
661.2	19.8011	C01138	Streptomycin-6-phosphate	C21H40N7O15P	116071	92735.3
665.1	6.36525	C00004	NADH	C21H29N7O14P2	377942	411468
666.15	3.69562	C01613	Stachyose	C24H42O21	895401	391005
673.317	30.0645	C18071	N1,N5,N10-Triferuloyl spermidine	C37H43N3O9	274461	398558
682.483	30.969	C05809	3-Octaprenyl-4-hydroxybenzoate	C47H70O3	448813	239528
682.85	38.6302	C04494	Guanosine-3'-diphosphate-5'-triphosphate	C10H18N5O20P5	148709	185339
683.2	21.762	C04856	(6S)-6-Hydroxy-1,4,5,6-tetrahydronicotinamide-adenine dinucleotide	C21H31N7O15P2	208424	276181
687.1	22.0117	C00882	Dephospho-CoA	C21H35N7O13P2S	111033	225115
693.35	22.005	C06228	ferrichrome	C27H51N9O12	338377	1.91101e+06
703.35	25.7242	C04144	Tetrahydropteroyltri-L-glutamate	C29H37N9O12	324963	1.05302e+06
711.5	29.3119	C04824	2,3-Bis(3-hydroxytetradecanoyl)-beta-D-glucosaminyl 1-phosphate	C34H66NO12P	84996.5	132531
712.5	30.8543	C05815	2-Octaprenyl-3-methyl-5-hydroxy-6-methoxy-1,4-benzoquinone	C48H72O4	1.82153e+06	589704
717.3	18.7346	C04489	5-Methyltetrahydropteroyltri-L-glutamate	C30H39N9O12	316600	135975
719	1.48162	C02739	1-(5-Phospho-D-ribosyl)-ATP	C15H25N5O20P4	41004.6	321135
719.5	28.4513	C06616	Erythromycin C	C36H65NO13	602322	1.7897e+06
721.3	26.2778	C18072	N1,N5,N10-Tri-(hydroxyferuloyl)-spermidine	C37H43N3O12	299750	398044
722.467	28.4175	C03427	Prephytoene diphosphate	C40H68O7P2	446585	797637
736.612	10.4692	C17570	2-Methyl-6-solanyl-1,4-benzoquinol	C52H80O2	112499	99078.4
739.85	37.665	C11174	1-Diphosinositol-pentakisphosphate	C6H19O27P7	60004	39010.2
740.2	23.7971	C12645	Pelargonidin 3-O-rutinoside 5-O-beta-D-glucoside	C33H40O19	34047.1	1.0667e+06
744.117	15.417	C00006	NADP+	C21H28N7O17P3	95916.8	237490
745.067	18.4545	C00005	NADPH	C21H30N7O17P3	121590	253086
749.4	30.5876	C16524	3'-N-Debenzoyltaxol	C40H47NO13	322617	288063
750.55	30.942	C03885	3-Nonaprenyl-4-hydroxybenzoate	C52H78O3	289964	323730
755.988	40.7025	C06197	P1,P3-Bis(5'-adenosyl) triphosphate	C20H27N10O16P3	85406.4	25583.8
760.5	30.4155	C13875	1-Hexadecanoyl-2-(9Z-octadecenoyl)-sn-glycero-3-phosphocholine	C42H82NO8P	2.19282e+06	590803
767.15	15.6904	C00010	CoA	C21H36N7O16P3S	152085	262465
774.55	27.5063	C13871	1,2-Di-(9Z,12Z,15Z-octadecatrienoyl)-3-O-beta-D-galactosyl-sn-glycerol	C45H74O10	170601	893113
785.15	4.482	C00016	FAD	C27H33N9O15P2	186614	172271
787.217	30.6382	C01352	FADH2	C27H35N9O15P2	94618.7	478328
788.217	29.1127	C12668	Quercetin-3-O-beta-D-glucosyl-(1->2)-beta-D-glucosyl-(1->2)-beta-D-glucoside	C33H40O22	196354	272667
790.5	30.6045	C04145	All-trans-Nonaprenyl diphosphate	C45H76O7P2	527688	341014
791.2	28.4513	C06022	UDP-3-O-(3-hydroxytetradecanoyl)-D-glucosamine	C29H51N3O18P2	196660	375182
795.15	6.86475	C00798	Formyl-CoA	C22H36N7O17P3S	48467	149604
809.183	3.66187	C00024	Acetyl-CoA	C23H38N7O17P3S	73848.1	53933.4
823.217	19.1396	C00100	Propanoyl-CoA	C24H40N7O17P3S	129697	121421
833.35	25.2281	C04738	UDP-3-O-(3-hydroxytetradecanoyl)-N-acetylglucosamine	C31H53N3O19P2	70220.9	172071
835.2	26.4465	C00877	Crotonoyl-CoA	C25H40N7O17P3S	155246	173381
837.2	22.1062	C00136	Butanoyl-CoA	C25H42N7O17P3S	132210	415394
839.217	26.406	C05668	3-Hydroxypropionyl-CoA	C24H40N7O18P3S	177507	183985
842.22	26.271	C12641	4'''-Demalonylsalvianin	C39H38O21	163431	455509
846.567	29.5785	C17556	Di-trans,poly-cis-Undecaprenyl phosphate	C55H91O4P	143501	302085
849.2	25.407	C03069	3-Methylcrotonyl-CoA	C26H42N7O17P3S	49729.3	181832
850.283	10.4861	C15527	Precorrin 1	C41H46N4O16	72952.9	57789.4
851.05	10.7257	C00332	Acetoacetyl-CoA	C25H40N7O18P3S	313954	95050.5
853.017	3.59775	C00083	Malonyl-CoA	C24H38N7O19P3S	166714	110075
853.15	19.0553	C01144	(S)-3-Hydroxybutanoyl-CoA	C25H42N7O18P3S	194236	173265
862.325	44.2057	C05778	Sirohydrochlorin	C42H46N4O16	50911.1	73114.7
863.217	10.4827	C05271	trans-Hex-2-enoyl-CoA	C27H44N7O17P3S	87669.9	93715.4
864.4	25.3597	C02463	Precorrin 2	C42H48N4O16	122281	306637
865.067	9.45	C03344	2-Methylacetoacetyl-CoA	C26H42N7O18P3S	102538	79579.7
867.117	16.8278	C00091	Succinyl-CoA	C25H40N7O19P3S	103489	114449
870.617	13.0511	C05797	Pheophytin a	C55H74N4O5	85022.1	90723
871.2	21.4043	C00512	S-Benzoate coenzyme A	C28H40N7O17P3S	251541	242368
875.075	10.1115	C09811	Cyclohex-1-ene-1-carboxyl-CoA	C28H44N7O17P3S	195067	84506.1
875.25	24.1481	C16303	Ternatin C5	C36H42O25	852332	75800.2
878.4	29.5987	C06503	Hydrogenobyrinate a,c diamide	C45H62N6O12	1.03674e+06	323649
879.033	16.848	C00531	Itaconyl-CoA	C26H40N7O19P3S	101220	121441
879.117	34.6646	C05269	3-Oxohexanoyl-CoA	C27H44N7O18P3S	106978	117311
885.2	17.9617	C00582	Phenylacetyl-CoA	C29H42N7O17P3S	284089	122973
893.2	25.8289	C01944	Octanoyl-CoA	C29H50N7O17P3S	313143	89771.5
897.217	25.5116	C16256	(E)-Cinnamoyl-CoA	C30H42N7O17P3S	302833	131650
905.5	19.8585	C05307	chlorophyll b	C55H70MgN4O6	82268.5	186143
907.188	1.64025	C05267	3-Oxooctanoyl-CoA	C29H48N7O18P3S	61217.2	65603.5
909.225	27.6953	C05266	(S)-3-Hydroxyoctanoyl-CoA	C29H50N7O18P3S	199127	260409
909.6	27.6986	C18151	7-Hydroxychlorophyll a	C55H73N4O6.Mg	63196	388371
911.217	20.8845	C00356	(S)-3-Hydroxy-3-methylglutaryl-CoA	C27H44N7O20P3S	86126.9	86033.7
913.1	17.226	C00223	P-Coumaroyl-CoA	C30H42N7O18P3S	100507	111631
916.012	4.43138	C04058	Bis(5'-adenosyl) pentaphosphate	C20H29N10O22P5	65284	49505.6
916.2	16.6792	C00748	Siroheme	C42H46N4O16.Fe	98763.3	53230.8
928.183	2.07225	C12647	Salvianin	C42H40O24	64686.6	55400.4
929.133	30.7192	C00323	Caffeoyl-CoA	C30H42N7O19P3S	269519	366745
935.317	1.053	C05265	3-Oxodecanoyl-CoA	C31H52N7O18P3S	53304.9	50435.1
937.183	27.3915	C05264	(S)-Hydroxydecanoyl-CoA	C31H54N7O18P3S	819233	265590
943.183	17.2226	C00406	Feruloyl-CoA	C31H44N7O19P3S	79478	53693.1
947.317	29.43	C03221	2-trans-Dodecenoyl-CoA	C33H56N7O17P3S	522197	368341
949.35	29.4367	C01832	Lauroyl-CoA	C33H58N7O17P3S	212725	520608
953.2	31.4078	C15547	1,4-Dihydroxy-2-naphthoyl-CoA	C32H42N7O19P3S	79016.1	144644
963.217	34.4925	C05263	3-Oxododecanoyl-CoA	C33H56N7O18P3S	114964	26098.8
965.2	32.6632	C05262	(S)-3-Hydroxydodecanoyl-CoA	C33H58N7O18P3S	362348	192713
971.2	27.729	C03160	2-Succinylbenzoyl-CoA	C32H44N7O20P3S	607561	346626
975.383	7.83	C05273	trans-Tetradec-2-enoyl-CoA	C35H60N7O17P3S	53234.4	47054.5
976.283	13.0106	C08589	Crocin	C44H64O24	60564.7	62647
977.3	39.609	C02593	Tetradecanoyl-CoA	C35H62N7O17P3S	48053.5	189162
989.567	27.5602	C05774	Cobinamide	C48H73N11O8.Co	145988	244581
993.317	19.278	C05260	(S)-3-Hydroxytetradecanoyl-CoA	C35H62N7O18P3S	103821	75485.7
1005.25	31.941	C00154	Palmitoyl-CoA	C37H66N7O17P3S	283016	308217
1017.45	35.7615	C04652	UDP-2,3-bis(3-hydroxytetradecanoyl)glucosamine	C43H77N3O20P2	65644	173218
1025.4	30.1388	C16163	(6Z,9Z,12Z,15Z)-Octadecatetraenoyl-CoA	C39H62N7O17P3S	180509	115124
1027.4	43.3282	C03035	gamma-Linolenoyl-CoA	C39H64N7O17P3S	59537	64527.8
1029.25	18.8831	C02050	Linoleoyl-CoA	C39H66N7O17P3S	66384.8	101532
1031.32	44.2597	C00510	Oleoyl-CoA	C39H68N7O17P3S	58279.5	22019
1047.4	30.1725	C16216	3-Oxostearoyl-CoA	C39H68N7O18P3S	62136.9	179975
1053.4	33.129	C02249	Arachidonyl-CoA	C41H66N7O17P3S	79643.5	206909
1057.35	14.283	C16180	(11Z,14Z)-Icosadienoyl-CoA	C41H70N7O17P3S	57252.4	62474.5
1059.42	4.95112	C16530	Icosenoyl-CoA	C41H72N7O17P3S	65034.5	47202.8
1077.5	23.3887	C07343	2-Hydroxyphytanoyl-CoA	C41H74N7O18P3S	626143	113196
1079.28	19.0046	C16166	(7Z,10Z,13Z,16Z,19Z)-Docosapentaenoyl-CoA	C43H68N7O17P3S	106616	122820
1081.43	20.925	C16170	(7Z,10Z,13Z,16Z)-Docosatetraenoyl-CoA	C43H70N7O17P3S	112614	141837
1083.5	13.7396	C21941	(7Z,10Z,13Z)-Docosatrienoyl-CoA	C43H72N7O17P3S	35481.8	136159
1085.43	21.8362	C16645	(13Z,16Z)-Docosadienoyl-CoA	C43H74N7O17P3S	136267	174092
1089.41	20.4525	C16528	Docosanoyl-CoA	C43H78N7O17P3S	75718.8	213963
1093.5	17.6074	C08926	Avenacin A-1	C55H83NO21	112806	128801
1105.28	34.4925	C16168	(6Z,9Z,12Z,15Z,18Z,21Z)-Tetracosahexaenoyl-CoA	C45H70N7O17P3S	80983.8	38379.2
1107.33	12.8014	C16167	(9Z,12Z,15Z,18Z,21Z)-Tetracosapentaenoyl-CoA	C45H72N7O17P3S	58320	112623
1109.45	34.0234	C16171	(9Z,12Z,15Z,18Z)-Tetracosatetraenoyl-CoA	C45H74N7O17P3S	57581.1	103102
1117.57	7.70512	C16529	Tetracosanoyl-CoA	C45H82N7O17P3S	74295	48387
1119.45	14.7622	C16376	(6Z,9Z,12Z,15Z,18Z,21Z)-3-Oxotetracosahexaenoyl-CoA	C45H68N7O18P3S	60929.2	55339.6
1123.4	25.353	C16388	(3R,6Z,9Z,12Z,15Z,18Z)-3-Hydroxytetracosapentaenoyl-CoA	C45H72N7O18P3S	221742	116982
1133.47	24.4282	C21953	(8Z,11Z,14Z,17Z,20Z,23Z)-Hexacosahexaenoyl-CoA	C47H74N7O17P3S	93931.4	146969
1137.52	41.229	C21961	(11Z,14Z,17Z,20Z)-Hexacosatetraenoyl-CoA	C47H78N7O17P3S	44090.7	38144.7
1143.43	4.54275	C17279	Ximenoyl-CoA	C47H84N7O17P3S	30918.3	58544.4
1145.6	29.9295	C21932	Cerotoyl-CoA	C47H86N7O17P3S	113395	85278.6
1149.4	32.6093	C04846	UDP-N-acetylmuramoyl-L-alanyl-D-glutamyl-L-lysyl-D-alanyl-D-alanine	C40H65N9O26P2	140106	67283.3
1163.52	16.1089	C21951	(13Z,16Z,19Z,22Z,25Z)-Octacosapentaenoyl-CoA	C49H80N7O17P3S	39129.3	59482.8
1165.5	17.9348	C21963	(13Z,16Z,19Z,22Z)-Octacosatetraenoyl-CoA	C49H82N7O17P3S	62682.3	62777.2
1173.43	22.4235	C21934	Montanoyl-CoA	C49H90N7O17P3S	143435	38971.3
1197.42	21.4279	C05460	3alpha,7alpha,12alpha-Trihydroxy-5beta-cholest-24-enoyl-CoA	C48H78N7O20P3S	71260.4	152836
1324.88	12.9127	C04932	2,3,2',3'-Tetrakis(3-hydroxytetradecanoyl)-D-glucosaminyl-1,6-beta-D-glucosamine 1-phosphate	C68H129N2O20P	72782.1	66300.9
1329.6	33.2134	C00853	Cob(I)alamin	C62H90N13O14P.Co	231929	25074.8
1404.8	23.7532	C04919	2,3,2'3'-Tetrakis(3-hydroxytetradecanoyl)-D-glucosaminyl-1,6-beta-D-glucosamine 1,4'-bisphosphate	C68H130N2O23P2	62291.2	175062
1625	21.8329	C06024	3-Deoxy-D-manno-octulosonyl-lipid IV(A)	C76H142N2O30P2	67325.6	217528
1844.98	35.3227	C06025	Di[3-deoxy-D-manno-octulosonyl]-lipid IV(A)	C84H154N2O37P2	26070.7	97202
