# Supplementary material for: Characterising the enzyme-driven metabolic shifts in rancid pearl millet flour using metabolomics approaches: a step towards improving quality and shelf-life
Source: Front Nutr. 2025 Oct 23;12:1691522. doi: 10.3389/fnut.2025.1691522 (PMC12588842; doi:10.3389/fnut.2025.1691522)
Supplement: Supplementary file 4 [file Table_4.XLS]

## Sheet: CHADI_BAJRI_vs_PUSA_120I-FR
Table S4. Comparative metabolomic analysis of fresh flour of pearl millet cvs. Chadhi Bajri and Pusa-1201.
m/z value	Retention time	IDs	Metabolites	Molecular formula	CHADHI_BAJRI-R1 Peak area	CHADHI_BAJRI-R2 Peak area	PUSA_120I-FR-R1 Peak area	PUSA_120I-FR-R2 Peak area
544.3	25.4407	C11700	10-Deacetylbaccatin III	C29H36O10	119010	2.00611e+06	3.20743e+06	497877
188.1	11.1645	C02774	10-Hydroxydecanoic acid	C10H20O3	119561	192307	98960.5	244273
170.158	4.60013	C17621	10-Hydroxygeraniol	C10H18O2	124355	87101.3	173945	486297
166.1	25.9352	C17622	10-Oxogeranial	C10H14O2	129608	202131	86273.1	358764
1161.4	33.8175	C21959	(10Z,13Z,16Z,19Z,22Z,25Z)-Octacosahexaenoyl-CoA	C49H78N7O17P3S	99239.2	183898	130280	82605
1135.46	8.87794	C21949	(11Z,14Z,17Z,20Z,23Z)-Hexacosapentaenoyl-CoA	C47H76N7O17P3S	53076.9	27856.5	41214.8	60358
1137.44	20.9115	C21961	(11Z,14Z,17Z,20Z)-Hexacosatetraenoyl-CoA	C47H78N7O17P3S	54067.7	201010	69618.7	166004
1057.42	26.1664	C16180	(11Z,14Z)-Icosadienoyl-CoA	C41H70N7O17P3S	164136	82272.9	337565	165734
592.15	21.5781	C04275	1,2-Bis-O-sinapoyl-beta-D-glucoside	C28H32O14	152276	89360.2	148328	233491
349.125	34.9245	C01302	1-(2-Carboxyphenylamino)-1-deoxy-D-ribulose 5-phosphate	C12H16NO9P	53727.3	367439	122180	180969
774.475	31.6879	C13871	1,2-Di-(9Z,12Z,15Z-octadecatrienoyl)-3-O-beta-D-galactosyl-sn-glycerol	C45H74O10	780720	102856	529522	259194
292.208	18.2722	C01226	12-OPDA	C18H28O3	67828.8	514129	62420	56605.4
74.1	19.6864	C00986	1,3-Diaminopropane	C3H10N2	850604	919013	560478	826882
1163.4	28.5036	C21951	(13Z,16Z,19Z,22Z,25Z)-Octacosapentaenoyl-CoA	C49H80N7O17P3S	121249	114803	113966	197339
1165.57	10.0609	C21963	(13Z,16Z,19Z,22Z)-Octacosatetraenoyl-CoA	C49H82N7O17P3S	55547.8	25871.4	40790	91821.2
336.4	0.838687	C16533	(13Z,16Z)-Docosadienoic acid	C22H40O2	1.88142e+06	440391	341216	187474
1085.4	5.15194	C16645	(13Z,16Z)-Docosadienoyl-CoA	C43H74N7O17P3S	24400.2	55955.2	82548.7	74756.5
203.962	36.2306	C03657	1,4-Dihydroxy-2-naphthoate	C11H8O4	103041	179162	137365	126143
953.15	20.0475	C15547	1,4-Dihydroxy-2-naphthoyl-CoA	C32H42N7O19P3S	27619.8	125398	186777	374116
338.975	24.1802	C04751	1-(5-Phospho-D-ribosyl)-5-amino-4-imidazolecarboxylate	C9H14N3O9P	431167	454149	321296	865181
719.052	34.3119	C02739	1-(5-Phospho-D-ribosyl)-ATP	C15H25N5O20P4	106228	93643.1	118080	209073
337.986	21.4245	C04677	1-(5'-Phosphoribosyl)-5-amino-4-imidazolecarboxamide	C9H15N4O8P	301505	485619	784012	823410
454.021	13.5236	C04823	1-(5'-Phosphoribosyl)-5-amino-4-(N-succinocarboxamide)-imidazole	C13H19N4O12P	73577.2	8.36155e+06	2.36414e+06	119832
366.275	27.9804	C08323	(15Z)-Tetracosenoic acid	C24H46O2	6.63566e+06	1.7267e+06	7.80379e+06	3.28201e+06
292.117	35.6957	C11633	16-Epivellosimine	C19H20N2O	68594.9	61298.4	155676	62365.5
368.192	30.5184	C15985	17-O-Acetylajmaline	C22H28N2O3	265907	336351	1.73809e+06	69540.9
354.242	21.8025	C11809	17-O-Acetylnorajmaline	C21H26N2O3	1.58036e+06	553464	208910	1.12485e+06
298.35	25.1859	C19616	18-Hydroxyoleate	C18H34O3	440450	772112	728423	711015
100.958	34.9009	C01234	1-Aminocyclopropane-1-carboxylate	C4H7NO2	693433	439108	520503	360161
739.825	35.6552	C11174	1-Diphosinositol-pentakisphosphate	C6H19O27P7	129892	70273	54785.6	16822.1
579.929	36.0416	C01284	1D-myo-Inositol-1,3,4,5,6-pentakisphosphate	C6H17O21P5	75772.1	198810	193364	192344
499.958	6.56775	C01272	1D-myo-Inositol-1,3,4,5-tetrakisphosphate	C6H16O18P4	108349	184827	70324.8	111601
419.925	7.1145	C01243	1D-myo-Inositol-1,3,4-trisphosphate	C6H15O15P3	40540.9	57658	46074.6	122279
760.671	12.96	C13875	1-Hexadecanoyl-2-(9Z-octadecenoyl)-sn-glycero-3-phosphocholine	C42H82NO8P	96425.4	96411.9	95986.6	104992
111.117	5.52825	C00388	1H-Imidazole-4-ethanamine	C5H9N3	1.41773e+06	793949	398475	1.04288e+06
261.926	40.8139	C11811	1-Hydroxy-2-methyl-2-butenyl 4-diphosphate	C5H12O8P2	75455.1	80143.6	91934.4	85299.5
128.133	35.289	C01545	1-Octanal	C8H16O	444647	1.32972e+06	1.76669e+06	781552
130.192	3.24675	C00756	1-Octanol	C8H18O	1.18435e+06	1.10575e+06	777392	1.18828e+06
332.008	39.5533	C01158	1-O-Galloyl-beta-D-glucose	C13H16O10	19604.8	32735.3	55127.8	63601.6
386.2	27.8286	C01175	1-O-Sinapoyl-beta-D-glucose	C17H22O10	154884	278652	164246	725976
410.2	17.8267	C04036	1-Palmitoylglycerol 3-phosphate	C19H39O7P	141676	117486	69760.8	85375.2
69.1	25.9774	C15668	1-Pyrroline	C4H7N	876400	926953	611058	277851
240.046	40.122	C05817	(1R,6R)-6-Hydroxy-2-succinylcyclohexa-2,4-diene-1-carboxylate	C11H12O6	186083	563463	427741	410954
202.1	19.9311	C03569	2,2',3-Trihydroxybiphenyl	C12H10O3	51223.8	191833	104706	111785
1404.82	42.3276	C04919	2,3,2'3'-Tetrakis(3-hydroxytetradecanoyl)-D-glucosaminyl-1,6-beta-D-glucosamine 1,4'-bisphosphate	C68H130N2O23P2	111714	32776.2	35659.8	50619.7
1324.9	30.7851	C04932	2,3,2',3'-Tetrakis(3-hydroxytetradecanoyl)-D-glucosaminyl-1,6-beta-D-glucosamine 1-phosphate	C68H129N2O20P	56365.7	78895.6	127734	254716
171.1	21.8818	C03972	2,3,4,5-Tetrahydrodipicolinate	C7H9NO4	205785	231315	208573	277240
464.12	36.2931	C05623	2-(3,4-Dihidroxyphenyl)-3-(beta-D-glucofuranosyloxy)-5,7-dihydroxy-4H-1-benzopyran-4-one	C21H20O12	256189	210004	107017	83852
711.375	28.2352	C04824	2,3-Bis(3-hydroxytetradecanoyl)-beta-D-glucosaminyl 1-phosphate	C34H66NO12P	198060	427613	300736	364099
124.1	26.2372	C02923	2,3-Dihydroxytoluene	C7H8O2	301820	284651	194571	320441
241.975	10.1588	C15650	2,3-Diketo-5-methylthiopentyl-1-phosphate	C6H11O6PS	149173	133812	130366	260159
161.994	1.25887	C02625	2,4-Dichlorophenol	C6H4Cl2O	371014	1.1419e+06	1.23595e+06	1.18729e+06
353	41.1345	C01304	2,5-Diamino-6-(5-phospho-D-ribosylamino)pyrimidin-4(3H)-one	C9H16N5O8P	117098	77817.9	99690.5	92799.9
173.114	5.01863	C01250	2-Acetamido-5-oxopentanoate	C7H11NO4	107115	266135	263318	195632
469.1	9.55969	C05125	2-(alpha-Hydroxyethyl)thiamine diphosphate	C14H23N4O8P2S	589035	712459	230634	613698
195	10.7106	C03752	2-Amino-2-deoxy-D-gluconate	C6H13NO6	275376	347638	407936	361310
191.092	2.78775	C16850	2-Amino-3,7-dideoxy-D-threo-hept-6-ulosonic acid	C7H13NO5	1.79108e+06	4.7294e+06	3.40614e+07	983952
185.092	17.6141	C04409	2-Amino-3-carboxymuconate semialdehyde	C7H7NO5	66151.9	753733	416096	631643
255.108	6.75675	C04874	2-Amino-4-hydroxy-6-(D-erythro-1,2,3-trihydroxypropyl)-7,8-dihydropteridine	C9H13N5O4	166235	394498	613318	677927
495.008	6.15263	C04895	2-Amino-4-hydroxy-6-(erythro-1,2,3-trihydroxypropyl)dihydropteridine triphosphate	C9H16N5O13P3	94972.9	143513	160901	165355
355	20.8811	C04807	2-Amino-7,8-dihydro-4-hydroxy-6-(diphosphooxymethyl)pteridine	C7H11N5O8P2	295191	691453	93550.5	63464.3
277.883	41.8298	C11453	2-C-Methyl-D-erythritol 2,4-cyclodiphosphate	C5H12O9P2	55729.2	61757.6	64489	97688.4
216.071	11.232	C11434	2-C-Methyl-D-erythritol 4-phosphate	C5H13O7P	2.32975e+06	118185	133173	124453
287.937	13.6418	C04691	2-Dehydro-3-deoxy-D-arabino-heptonate 7-phosphate	C7H13O10P	91375.3	155878	141371	171268
317.983	36.6052	C04478	2-Dehydro-3-deoxy-D-octonate-8-phosphate	C8H15O11P	49632.5	78052.2	109378	112577
214	38.0261	C00672	2-Deoxy-D-ribose 1-phosphate	C5H11O7P	190531	399544	717452	646657
1103.33	25.0914	C16374	(2E,6Z,9Z,12Z,15Z,18Z,21Z)-Tetracosaheptaenoyl-CoA	C45H68N7O17P3S	302431	159316	184491	35818
313.192	24.9176	C04640	2-(Formamido)-N1-(5'-phosphoribosyl)acetamidine	C8H16N3O8P	1.31893e+06	558976	7.12306e+06	5.10169e+06
114.025	4.47863	C00596	2-Hydroxy-2,4-pentadienoate	C5H6O3	7.68013e+06	8.94767e+06	6.30095e+06	659340
156.025	34.182	C06760	2-Hydroxy-5-methyl-cis,cis-muconic semialdehyde	C7H8O4	299764	267331	358377	501338
142.017	3.05437	C00682	2-Hydroxymuconate semialdehyde	C6H6O4	405723	2.70446e+06	4.08753e+06	359808
1077.52	41.2374	C07343	2-Hydroxyphytanoyl-CoA	C41H74N7O18P3S	127546	58834.8	48476.7	52044.9
158.1	33.3399	C02631	2-Isopropylmaleate	C7H10O4	88834.7	51098.4	186599	145744
194.008	42.6094	C06473	2-Keto-D-gluconic acid	C6H10O7	132180	214772	143693	129014
158.05	13.851	C02222	2-Maleylacetate	C6H6O5	373688	275981	330770	430492
299	13.959	C04752	2-Methyl-4-amino-5-hydroxymethylpyrimidine diphosphate	C6H11N3O7P2	251065	419474	701964	825116
402.283	31.5292	C15882	2-Methyl-6-phytylquinol	C27H46O2	205109	160043	100117	107859
736.575	35.6957	C17570	2-Methyl-6-solanyl-1,4-benzoquinol	C52H80O2	319724	1.05496e+06	108943	91275.1
372.075	8.54044	C03062	2-O-Caffeoylglucarate	C15H16O11	42941.3	155575	244614	114880
712.471	30.1354	C05815	2-Octaprenyl-3-methyl-5-hydroxy-6-methoxy-1,4-benzoquinone	C48H72O4	167814	1.36391e+06	245043	585297
654.606	13.4122	C05811	2-Octaprenyl-6-hydroxyphenol	C46H70O2	157440	227859	118082	139024
638.583	31.7081	C05810	2-Octaprenylphenol	C46H70O	253524	118015	173466	169042
213.892	23.4023	C06054	2-Oxo-3-hydroxy-4-phosphobutanoate	C4H7O8P	328866	419126	162727	214436
160.044	42.4372	C00322	2-Oxoadipate	C6H8O5	585304	89195	653673	705261
102	22.059	C00109	2-Oxobutanoate	C4H6O3	4.3719e+06	5.93709e+06	2.09496e+06	3.63677e+06
145	21.7688	C00940	2-Oxoglutaramate	C5H7NO4	248039	506386	193314	76708.6
146	14.391	C00026	2-Oxoglutarate	C5H6O5	1.34711e+06	2.49204e+06	2.6537e+06	4.38759e+06
601.1	26.4735	C11436	2-Phospho-4-(cytidine 5'-diphospho)-2-C-methyl-D-erythritol	C14H26N3O17P3	434278	679036	143800	152867
156	14.1143	C00988	2-Phosphoglycolate	C2H5O6P	317184	360884	335881	342381
436.26	30.5421	C13309	2-Phytyl-1,4-naphthoquinone	C30H44O2	226007	218019	539888	404002
373.2	28.107	C15768	(2R)-2-beta-D-Glucopyranosyloxy-4-hydroxy-7-methoxy-(2H)-1,4-benzoxazin-3(4H)-one	C15H19NO10	634187	681854	455029	263737
162.042	21.4414	C03652	(2R,3S)-2,3-Dimethylmalate	C6H10O5	270523	305093	207908	224687
249.908	42.6532	C11536	(2R)-O-Phospho-3-sulfolactate	C3H7O9PS	115603	124415	111565	57736
226.103	21.4886	C02345	(2S)-Flavan-4-ol	C15H14O2	235560	655313	1.06941e+06	1.01911e+06
224.083	43.1595	C02099	(2S)-Flavanone	C15H12O2	134083	193544	150270	258032
328.075	11.4649	C16519	2-Succinyl-5-enolpyruvyl-6-hydroxy-3-cyclohexene-1-carboxylate	C14H16O9	87029.8	45518.2	180297	36163.3
222.025	38.4716	C02730	2-Succinylbenzoate	C11H10O5	978320	7.93046e+06	7.31519e+06	7.19679e+06
971.211	26.5882	C03160	2-Succinylbenzoyl-CoA	C32H44N7O20P3S	129438	439367	432783	447208
220.217	24.6172	C03461	2-trans,6-trans-Farnesal	C15H24O	131205	23751	116456	138117
222.124	1.00913	C01126	2-trans,6-trans-Farnesol	C15H26O	3.56203e+06	4.89198e+06	4.73888e+06	4.50789e+06
947.225	30.726	C03221	2-trans-Dodecenoyl-CoA	C33H56N7O17P3S	525917	507560	327276	405284
195.975	16.6607	C04045	3-(3,4-Dihydroxyphenyl)pyruvate	C9H8O5	103935	125502	341933	304022
160.975	10.719	C02791	3,4-Dichloroaniline	C6H5Cl2N	248588	112599	163474	1.05758e+06
197.025	22.275	C00355	3,4-Dihydroxy-L-phenylalanine	C9H11NO4	985790	3.22521e+06	892858	1.72825e+06
179.967	35.4409	C01179	3-(4-Hydroxyphenyl)pyruvate	C9H8O4	76057.6	205878	175842	224861
329.025	40.7869	C00575	3',5'-Cyclic AMP	C10H12N5O6P	217397	149045	129866	280486
345.008	36.0922	C00942	3',5'-Cyclic GMP	C10H12N5O7P	640206	1.09227e+06	1.37349e+06	1.03367e+06
256.008	40.743	C04271	3,9-Dihydroxypterocarpan	C15H12O4	468325	495265	472448	493250
1215.41	22.2649	C05450	3alpha,7alpha,12alpha,24-Tetrahydroxy-5beta-cholestanoyl-CoA	C48H80N7O21P3S	74841.2	130090	132461	113549
1197.41	38.9543	C05460	3alpha,7alpha,12alpha-Trihydroxy-5beta-cholest-24-enoyl-CoA	C48H78N7O20P3S	48760.2	49731.2	36309.1	30958.6
530.258	25.1252	C03470	3-alpha(S)-Strictosidine	C27H34N2O9	2.79458e+06	68448.4	507622	405794
208.1	13.0849	C01718	3-Anthraniloylalanine	C10H12N2O3	260116	370017	226377	270869
254.1	37.8844	C05401	3-beta-D-Galactosyl-sn-glycerol	C9H18O8	31442.6	56437.4	46431.6	148430
428.256	26.8448	C11509	3beta-Hydroxy-4beta-methyl-5alpha-cholest-7-ene-4alpha-carbaldehyde	C29H48O2	193224	293938	413491	269568
527.052	40.7801	C05381	3-Carboxy-1-hydroxypropyl-ThPP	C16H25N4O10P2S	200506	138908	139415	256950
302.083	40.9387	C15486	3''-Deamino-3''-oxonicotianamine	C12H18N2O7	101889	46084.5	94068.9	77261.4
446.225	26.9055	C15792	3-Dehydroteasterone	C28H46O4	427510	437960	469225	196540
452.15	23.3196	C07349	3'-Demethylstaurosporine	C27H24N4O3	148719	64270.9	192734	3.0463e+06
238.1	17.9381	C01187	3-Deoxy-D-manno-octulosonate	C8H14O8	545013	650496	512465	1.14932e+06
1624.92	14.1716	C06024	3-Deoxy-D-manno-octulosonyl-lipid IV(A)	C76H142N2O30P2	48727.2	57288.9	96271.9	41700.4
336.15	35.9437	C15501	3-Epihydroxymugineic acid	C12H20N2O9	85910.4	49613.7	142932	79075
100.008	4.968	C08492	3-Hexenol	C6H12O	1.88903e+06	2.51993e+06	880089	1.17096e+06
915.192	21.7198	C06362	3-hydroxy-3-phenylpropionyl-CoA	C30H44N7O18P3S	212882	27733.6	80601.9	144424
1049.42	27.0034	C16217	3-Hydroxyoctadecanoyl-CoA	C39H70N7O18P3S	155474	342534	88394.1	100789
220.025	15.3259	C01267	3-(Imidazol-4-yl)-2-oxopropyl phosphate	C6H9N2O5P	46361.4	58206.6	125848	192441
156.1	21.0836	C02938	3-Indoleacetonitrile	C10H8N2	130669	231384	141857	375638
152.117	32.7206	C01014	3-Isopropylcatechol	C9H12O2	79313.4	796748	954747	899634
84.1	29.9329	C07330	3-Methyl-2-butenal	C5H8O	1.10708e+06	774344	959249	873421
849.2	22.5214	C03069	3-Methylcrotonyl-CoA	C26H42N7O17P3S	130836	192483	77130.6	171782
893.094	13.5742	C03231	3-Methylglutaconyl-CoA	C27H42N7O19P3S	231148	249915	50162.5	163226
327.025	32.5316	C17244	3-Methylthiopropyl-desulfoglucosinolate	C11H21NO6S2	438540	197316	2.32508e+06	2.98791e+06
749.408	28.6031	C16524	3'-N-Debenzoyltaxol	C40H47NO13	316883	418380	247955	336808
750.475	28.9136	C03885	3-Nonaprenyl-4-hydroxybenzoate	C52H78O3	166528	648498	94276.1	155250
682.575	31.3993	C05809	3-Octaprenyl-4-hydroxybenzoate	C47H70O3	138872	193517	95732.9	51806.4
935.25	25.7006	C05265	3-Oxodecanoyl-CoA	C31H52N7O18P3S	120358	178115	186428	232796
214.15	22.0388	C02367	3-Oxododecanoic acid	C12H22O3	318031	376219	493299	119412
963.308	16.7079	C05263	3-Oxododecanoyl-CoA	C33H56N7O18P3S	525851	371024	128161	33221.1
145.175	41.5665	C05746	3-Oxohexanoyl-[acp]	C6H9O2SR	439198	519456	360201	405428
879.208	28.755	C05269	3-Oxohexanoyl-CoA	C27H44N7O18P3S	186719	231726	39595.6	168179
173.192	17.9483	C05750	3-Oxooctanoyl-[acp]	C8H13O2SR	95111.2	48904	247125	186642
907.275	19.0721	C05267	3-Oxooctanoyl-CoA	C29H48N7O18P3S	70406.4	683180	183723	171498
1019.29	30.1792	C05259	3-Oxopalmitoyl-CoA	C37H64N7O18P3S	448895	473191	375847	306557
313.522	40.9725	C16219	3-Oxostearoyl-[acp]	C18H33O2SR	61027.8	54160.7	39095.5	51355.2
1047.4	6.49181	C16216	3-Oxostearoyl-CoA	C39H68N7O18P3S	42943	42134.6	67372	53305.7
257.35	3.321	C05759	3-Oxotetradecanoyl-[acp]	C14H25O2SR	349877	394803	798164	1.24946e+06
991.275	24.1616	C05261	3-Oxotetradecanoyl-CoA	C35H60N7O18P3S	154870	85206.5	2.40161e+06	1.46942e+06
186.058	35.3717	C00197	3-Phospho-D-glycerate	C3H7O7P	454539	119622	201938	247449
265.921	28.1812	C00236	3-Phospho-D-glyceroyl phosphate	C3H8O10P2	90100.4	79417.9	548472	124856
183.984	34.5938	C03232	3-Phosphonooxypyruvate	C3H5O7P	227919	210167	323301	191287
119.167	32.697	C04618	(3R)-3-Hydroxybutanoyl-[acyl-carrier protein]	C4H7O2SR	2.92201e+06	2.11822e+06	225210	393170
231.353	31.941	C05757	(3R)-3-Hydroxydodecanoyl-[acyl-carrier protein]	C12H23O2SR	38682.2	72160.1	86966.9	111292
147.142	33.5239	C05747	(3R)-3-Hydroxyhexanoyl-[acyl-carrier protein]	C6H11O2SR	248663	488303	783847	805449
175.187	12.2074	C04620	(3R)-3-Hydroxyoctanoyl-[acyl-carrier protein]	C8H15O2SR	78232.6	290240	388795	251232
1121.45	25.9504	C16375	(3R,6Z,9Z,12Z,15Z,18Z,21Z)-3-Hydroxytetracosahexaenoyl-CoA	C45H70N7O18P3S	108638	204876	173304	67956.6
1123.4	24.4198	C16388	(3R,6Z,9Z,12Z,15Z,18Z)-3-Hydroxytetracosapentaenoyl-CoA	C45H72N7O18P3S	82121	109643	24841.5	37132.6
153.021	22.6361	C00606	3-Sulfino-L-alanine	C3H7NO4S	250453	143428	262204	228569
257.117	14.0096	C15522	4a-Hydroxytetrahydrobiopterin	C9H15N5O4	591172	183928	123486	521916
442.25	28.782	C15808	4alpha-Methylzymosterol-4-carboxylate	C29H46O3	54659.8	87222	244943	154466
219	6.62175	C04556	4-Amino-2-methyl-5-phosphomethylpyrimidine	C6H10N3O4P	114227	769518	321607	284079
225.033	41.6779	C11355	4-Amino-4-deoxychorismate	C10H11NO5	336234	556881	328420	242426
139.025	3.4965	C01279	4-Amino-5-hydroxymethyl-2-methylpyrimidine	C6H9N3O	263574	196449	232763	142229
103.05	14.4045	C00334	4-Aminobutanoate	C4H9NO2	326858	339760	333543	282422
87.1	19.0654	C00555	4-Aminobutyraldehyde	C4H9NO	338064	2.14218e+06	1.07126e+06	422702
300.142	23.652	C03993	4-(beta-D-Glucosyloxy)benzoate	C13H16O8	175044	1.03022e+06	2.15638e+06	1.31903e+06
320.025	36.45	C02947	4-Coumaroylshikimate	C16H16O7	265612	187025	176928	29177.4
521.108	22.6598	C11435	4-(Cytidine 5'-diphospho)-2-C-methyl-D-erythritol	C14H25N3O14P2	169531	217734	93709.3	1.89036e+06
842.223	24.3101	C12641	4'''-Demalonylsalvianin	C39H38O21	330837	155708	120174	97306.5
459.139	31.1782	C04865	4-Deoxy-beta-D-gluc-4-enuronosyl-(1,3)-N-acetyl-D-galactosamine 6-sulfate	C14H21NO14S	137626	154605	162101	303314
130.081	12.258	C00233	4-Methyl-2-oxopentanoate	C6H10O3	1.26034e+06	1.12277e+06	980694	759744
223.1	32.9754	C04327	4-Methyl-5-(2-phosphoethyl)-thiazole	C6H10NO4PS	354107	3.95848e+06	2.385e+06	2.45393e+06
148	32.1435	C01180	4-Methylthio-2-oxobutanoic acid	C5H8O3S	63561.5	63788.7	102270	125643
326.092	39.2816	C04415	4-O-beta-D-Glucosyl-4-hydroxycinnamate	C15H18O8	46058.4	34345	81071.3	60667.4
273.142	7.03688	C16702	4'-O-Methylnorbelladine	C16H19NO3	421767	2.29728e+06	1.17448e+06	984025
163.05	28.7381	C19567	4-Oxo-1-(3-pyridyl)-1-butanone	C9H9NO2	217768	232475	134397	117807
212.967	42.4103	C03082	4-Phospho-L-aspartate	C4H8NO7P	144239	422740	285216	287451
358.1	7.63762	C01134	4'-Phosphopantetheine	C11H23N2O7PS	82264.8	147279	60541.4	67785.9
328.2	28.0462	C06429	(4Z,7Z,10Z,13Z,16Z,19Z)-Docosahexaenoic acid	C22H32O2	108840	204562	123176	125097
1077.36	31.4213	C16169	(4Z,7Z,10Z,13Z,16Z,19Z)-Docosahexaenoyl-CoA	C43H66N7O17P3S	564195	110709	163464	294259
143.042	3.3075	C04294	5-(2-Hydroxyethyl)-4-methylthiazole	C6H9NOS	511735	652565	3.47191e+06	453512
577.158	17.1197	C04896	5-(5-Phospho-D-ribosylaminoformimino)-1-(5-phosphoribosyl)-imidazole-4-carboxamide	C15H25N5O15P2	2.41495e+06	5.67321e+06	250377	1.14783e+06
356.058	15.9891	C04454	5-Amino-6-(5'-phospho-D-ribitylamino)uracil	C9H17N4O9P	55716.3	523275	190763	133454
354.1	20.0407	C01268	5-Amino-6-(5'-phosphoribosylamino)uracil	C9H15N4O9P	222669	80756.2	1.54846e+06	1.09206e+06
396.352	27.3746	C15780	5-Dehydroepisterol	C28H44O	340241	459200	96972.2	133403
330.125	18.7751	C18037	5-Deoxystrigol	C19H22O5	78403.3	181974	987188	960184
202.05	14.1379	C12248	5-Hydroxy-2-oxo-4-ureido-2,5-dihydro-1H-imidazole-5-carboxylate	C5H6N4O5	203117	47579.6	145774	131770
184.029	5.913	C11821	5-Hydroxyisourate	C5H4N4O4	423969	439687	308688	192024
220.035	33.9171	C00643	5-Hydroxy-L-tryptophan	C11H12N2O3	120898	15301.5	153101	130290
142.093	13.0157	C03088	5-Hydroxymethyluracil	C5H6N2O3	325207	194400	258393	297714
717.179	3.74119	C04489	5-Methyltetrahydropteroyltri-L-glutamate	C30H39N9O12	95611.2	112944	203469	134387
297.075	27.1772	C00170	5'-Methylthioadenosine	C11H15N5O3S	1.04208e+06	426045	5.37958e+06	7.22683e+06
259.917	11.9543	C04188	5-methylthio-d-ribose-1-phosphate	C6H13O7PS	112550	200184	136156	124623
336.125	30.7682	C10434	5-O-Caffeoylshikimic acid	C16H16O8	104593	96218.1	264643	402995
368.138	2.44856	C02572	5-O-Feruloylquinic acid	C17H20O9	161432	233099	91069.7	862439
389.969	15.444	C00119	5-Phospho-alpha-D-ribose 1-diphosphate	C5H13O14P3	26180.8	88427.5	49596.1	117872
229.042	29.754	C03090	5-Phosphoribosylamine	C5H12NO7P	834834	1.44514e+06	588689	2.47342e+06
313.982	10.6211	C04376	5'-Phosphoribosyl-N-formylglycinamide	C8H15N2O9P	119728	87921	117220	90050.5
298.083	38.2523	C19787	5'-S-Methyl-5'-thioinosine	C11H14N4O4S	259769	803428	251229	259742
302.2	22.1197	C06428	(5Z,8Z,11Z,14Z,17Z)-Icosapentaenoic acid	C20H30O2	462791	142810	113002	306188
1051.31	19.5733	C16165	(5Z,8Z,11Z,14Z,17Z)-Icosapentaenoyl-CoA	C41H64N7O17P3S	81608.7	225477	95802.1	76716.7
326.2	27.3712	C04332	6,7-Dimethyl-8-(D-ribityl)lumazine	C13H18N4O6	201807	1.47423e+06	86088.2	413340
418.325	26.2288	C15788	6alpha-Hydroxycampestanol	C28H50O2	171967	100620	76228.3	93569.4
466.333	28.4816	C15803	6alpha-Hydroxy-castasterone	C28H50O5	445571	142306	309271	187473
225.1	22.005	C11263	6-Benzylaminopurine	C12H11N5	188422	344438	226301	665619
450.283	26.0449	C15802	6-Deoxocastasterone	C28H50O4	387527	427932	966165	225346
434.3	27.6277	C15799	6-Deoxoteasterone	C28H50O3	226501	601572	109058	170747
244.05	1.998	C02985	6-Deoxy-L-galactose-1-phosphate	C6H13O8P	323384	76145.7	622414	320001
416.232	2.20894	C15789	6-Oxocampestanol	C28H48O2	88612.4	210466	198945	212390
274.117	18.5794	C01218	6-Phospho-2-dehydro-D-gluconate	C6H11O10P	156446	81060.3	6.72731e+06	1.85675e+06
276.092	6.98288	C00345	6-Phospho-D-gluconate	C6H13O10P	299629	318497	83093.2	45782.4
237.039	1.0125	C03684	6-Pyruvoyltetrahydropterin	C9H11N5O3	573653	499286	1.73202e+06	1.86429e+06
683.1	16.1544	C04856	(6S)-6-Hydroxy-1,4,5,6-tetrahydronicotinamide-adenine dinucleotide	C21H31N7O15P2	237764	276766	96611.3	99849.9
1119.43	24.4569	C16376	(6Z,9Z,12Z,15Z,18Z,21Z)-3-Oxotetracosahexaenoyl-CoA	C45H68N7O18P3S	56698	147917	82723.9	100795
1105.45	23.9051	C16168	(6Z,9Z,12Z,15Z,18Z,21Z)-Tetracosahexaenoyl-CoA	C45H70N7O17P3S	131219	171842	118992	118223
1025.29	30.1016	C16163	(6Z,9Z,12Z,15Z)-Octadecatetraenoyl-CoA	C39H62N7O17P3S	121303	259741	189663	168227
278.233	27.5687	C06426	(6Z,9Z,12Z)-Octadecatrienoic acid	C18H30O2	519374	316802	36615.8	6.43572e+06
1001.4	32.319	C21981	(6Z,9Z)-Hexadecadienoyl-CoA	C37H62N7O17P3S	42480.2	211349	72549.7	341234
188.2	24.2966	C01037	7,8-Diaminononanoate	C9H20N2O2	181322	324240	78409.2	406271
297.25	25.6652	C06171	7,8-Didehydro-4,5-epoxy-3-methoxy-17-methoxy-(5_)-morphinan-6-one	C18H19NO3	405426	3.62853e+06	5.55579e+06	7.5252e+06
239.1	5.90119	C02953	7,8-Dihydrobiopterin	C9H13N5O3	549243	526560	367384	502049
538.45	27.8353	C19759	7,9,9'-tricis-Neurosporene	C40H58	478943	577763	228479	260232
382.312	25.5724	C05107	7-Dehydrodesmosterol	C27H42O	95827.5	940098	2.24145e+06	1.48821e+06
909.562	28.323	C18151	7-Hydroxychlorophyll a	C55H73N4O6.Mg	216207	278770	198060	206788
629.3	25.3564	C16540	7-hydroxy-chlorophyllide a	C35H34MgN4O6	2.87006e+06	831278	601036	858230
377.083	32.9704	C03998	7-Methylguanosine 5'-phosphate	C11H16N5O8P	209100	418902	691830	652828
166.025	6.4395	C16353	7-Methylxanthine	C6H6N4O2	357097	261126	256460	110701
330.2	28.9643	C16513	(7Z,10Z,13Z,16Z,19Z)-Docosapentaenoic acid	C22H34O2	242325	190927	194869	421597
1079.43	5.71725	C16166	(7Z,10Z,13Z,16Z,19Z)-Docosapentaenoyl-CoA	C43H68N7O17P3S	85894	39443.4	54240.8	71080.3
1081.48	23.0648	C16170	(7Z,10Z,13Z,16Z)-Docosatetraenoyl-CoA	C43H70N7O17P3S	528181	488987	134799	203051
1083.31	29.4604	C21941	(7Z,10Z,13Z)-Docosatrienoyl-CoA	C43H72N7O17P3S	136749	196946	138796	107853
1055.32	23.6604	C03595	8,11,14-Eicosatrienoyl-CoA	C41H68N7O17P3S	62824.2	243811	22518.4	152914
294.292	26.2052	C04780	8-[(1R,2R)-3-Oxo-2-{(Z)-pent-2-enyl}cyclopentyl]octanoate	C18H30O3	232923	1.09076e+06	1.14256e+06	1.06334e+06
187.092	24.9413	C01092	8-Amino-7-oxononanoate	C9H17NO3	3.7566e+06	1.3851e+06	8.48244e+06	3.57945e+06
1133.38	22.9736	C21953	(8Z,11Z,14Z,17Z,20Z,23Z)-Hexacosahexaenoyl-CoA	C47H74N7O17P3S	56920.3	152078	53996.6	111682
314.25	26.1461	C19620	9,10-Epoxy-18-hydroxystearate	C18H34O4	1.23937e+06	682884	1.50757e+06	1.17113e+06
600.477	31.7149	C13431	9'-cis-Neoxanthin	C40H56O4	136228	138856	367205	330475
396.2	29.187	C15989	(9S,10S)-10-Hydroxy-9-(phosphonooxy)octadecanoate	C18H37O7P	201996	46983.4	321537	169623
316.283	30.4492	C15988	(9S,10S)-9,10-Dihydroxyoctadecanoate	C18H36O4	195864	341067	152810	207879
312.179	6.61162	C04717	(9Z,11E)-(13S)-13-Hydroperoxyoctadeca-9,11-dienoic acid	C18H32O4	71341.8	95592.1	206336	134996
1107.43	14.7707	C16167	(9Z,12Z,15Z,18Z,21Z)-Tetracosapentaenoyl-CoA	C45H72N7O17P3S	81407.8	44449.2	83958.9	50445.6
1109.45	20.9706	C16171	(9Z,12Z,15Z,18Z)-Tetracosatetraenoyl-CoA	C45H74N7O17P3S	63475.4	23203.5	63842.2	133419
254.2	26.4431	C08362	(9Z)-Hexadecenoic acid	C16H30O2	5.52047e+06	5.70802e+06	85858	176796
282.25	28.5643	C00712	(9Z)-Octadecenoic acid	C18H34O2	9.50794e+06	431075	389219	73648
264.144	4.185	C06082	Abscisic acid	C15H20O4	248804	226866	482379	1.01323e+06
248.192	7.51275	C13455	Abscisic aldehyde	C15H20O3	141812	101931	151325	124178
59.1	30.4594	C06244	Acetamide	C2H5NO	6.34135e+06	6.16342e+06	5.78271e+06	5.19552e+06
60.1	0.423563	C00033	Acetate	C2H4O2	2.03403e+06	2.3683e+06	1.51748e+06	1.52663e+06
117.112	19.6661	C05744	Acetoacetyl-[acp]	C4H5O2SR	363088	377273	450772	315201
851.042	7.81988	C00332	Acetoacetyl-CoA	C25H40N7O18P3S	105489	77048.4	108316	89304.1
85.075	19.0451	C02659	Acetone cyanohydrin	C4H7NO	193997	221881	457510	373024
75.1	31.2323	C03939	Acetyl-[acyl-carrier protein]	C2H3OSR	210790	288687	61858.7	124975
809.072	12.0555	C00024	Acetyl-CoA	C23H38N7O17P3S	568044	115934	713740	839273
56.1167	38.8159	C01471	Acrolein	C3H4O	988124	1.10497e+06	319530	1.11172e+06
267.125	27.2582	C00212	Adenosine	C10H13N5O4	2.37733e+06	98827.9	125465	162355
586.975	41.6357	C03483	Adenosine tetraphosphate	C10H17N5O16P4	169767	148779	245765	191069
426.975	12.8115	C00008	ADP	C10H15N5O10P2	380967	389038	611198	856777
589.15	23.2993	C00498	ADP-glucose	C16H25N5O15P2	238175	1.42803e+06	3.83048e+06	1.29953e+06
559.058	29.5549	C00301	ADP-ribose	C15H23N5O14P2	263259	816014	535327	178525
332.208	22.0624	C16527	Adrenic acid	C22H36O2	230816	132618	691418	857446
130.083	2.44688	C00179	Agmatine	C5H14N4	1.3234e+06	1.4961e+06	1.32609e+06	1.18828e+06
89.075	17.3981	C00041	Alanine	C3H7NO2	196401	5.54042e+06	3.95979e+06	266833
654.4	27.2346	C04216	All-trans-Heptaprenyl diphosphate	C35H60O7P2	384933	262274	97082.1	275655
586.442	28.8934	C01230	All-trans-Hexaprenyl diphosphate	C30H52O7P2	3.02983e+06	2.49954e+06	1.32451e+06	160153
790.475	30.4341	C04145	All-trans-Nonaprenyl diphosphate	C45H76O7P2	231676	144855	187253	99584.8
518.308	29.9143	C04217	All-trans-Pentaprenyl diphosphate	C25H44O7P2	247876	1.10798e+06	118842	168305
542.47	28.0074	C05414	All-trans-Phytofluene	C40H62	82631.5	454745	8.46115e+06	818930
58.1104	14.2628	C02001	Allyl alcohol	C3H6O	444086	254872	255051	439692
176.089	14.9344	C02504	Alpha-Isopropylmalate	C7H12O5	843506	1.81027e+06	405871	412723
149.972	3.27712	C02137	Alpha-Oxo-benzeneacetic acid	C8H6O3	644431	750931	142533	96209.2
430.333	29.6258	C02477	Alpha-Tocopherol	C29H50O2	368150	371427	298737	223726
424.25	30.0341	C14153	Alpha-Tocotrienol	C29H44O2	112350	151813	324343	140696
73.1	32.1638	C01888	Aminoacetone	C3H7NO	1.22594e+06	593295	847857	5.3448e+06
295.092	19.791	C03373	Aminoimidazole ribotide	C8H14N3O7P	135663	62266.5	1.52757e+06	1.1255e+06
347.092	34.8621	C00020	AMP	C10H14N5O7P	52003.2	776273	134548	154397
347.275	28.0057	C11695	Anandamide	C22H37NO2	257486	1.16342e+06	1.20456e+06	1.18014e+06
93.0667	3.43237	C00292	Aniline	C6H7N	306814	296802	136824	5.5045e+06
584.475	28.6605	C08579	Antheraxanthin	C40H56O3	114253	247855	227795	74413.9
137.058	21.1984	C00108	Anthranilate	C7H7NO2	312734	337927	319581	452239
270	34.7625	C01477	Apigenin	C15H10O5	292916	72630.7	91692.6	84129.4
304.322	39.0724	C00219	Arachidonate	C20H32O2	306874	280036	445422	580406
1053.34	26.2187	C02249	Arachidonyl-CoA	C41H66N7O17P3S	123550	121840	173996	150007
272.15	28.4175	C06186	Arbutin	C12H16O7	1.3761e+06	55604.5	45003.8	224798
352.125	23.1964	C06187	Arbutin 6-phosphate	C12H17O10P	243273	445377	381566	212413
174.175	22.2446	C00062	Arginine	C6H14N4O2	124660	98061.4	26432.3	66721.1
176.017	3.6585	C00072	Ascorbate	C6H8O6	1.20031e+06	532297	1.75018e+06	3.14932e+06
132.1	2.44687	C00152	Asparagine	C4H8N2O3	9.23612e+06	1.87585e+07	1.82411e+06	1.85357e+07
133.092	1.44787	C00049	Aspartic acid	C4H7NO4	1.19553e+06	857522	2.45052e+06	1.81787e+06
448.2	20.3023	C12249	Astragalin	C21H20O11	97833.6	117708	96156.1	133971
506.892	38.9576	C00002	ATP	C10H16N5O13P3	117219	127454	104618	109972
1093.48	22.1957	C08926	Avenacin A-1	C55H83NO21	316559	31770.4	108091	96447.9
106.131	13.7227	C00261	Benzaldehyde	C7H6O	755473	755478	962479	886050
108.092	29.2984	C00556	Benzyl alcohol	C7H8O	340452	289888	355035	291581
107.083	37.4102	C15562	Benzylamine	C7H9N	175286	56345.2	125508	832290
336.179	20.6685	C00757	Berberine	C20H18NO4	47027.2	153785	770630	710592
216.083	2.43	C01557	Bergapten	C12H8O4	92531.6	221542	2.97145e+06	3.04247e+06
201.958	16.0144	C00758	Bergaptol	C11H6O4	98153.6	105362	132077	269872
240.088	40.8274	C01262	Beta-Alanyl-N(pi)-methyl-L-histidine	C10H16N4O3	147729	110144	393557	404480
339.975	6.03112	C05378	beta-D-Fructose 1,6-bisphosphate	C6H14O12P2	113150	108648	42111.3	169952
102.075	32.3122	C00576	Betaine aldehyde	C5H12NO	597335	724142	8.46216e+06	8.52411e+06
192.163	15.4676	C12287	Beta-Ionone	C13H20O	218362	54447.6	115972	105451
584.317	26.8802	C00486	Bilirubin	C33H36N4O6	79491	169383	293392	193022
582.327	29.2191	C00500	Biliverdin	C33H34N4O6	332791	325966	1.59478e+06	2.02347e+06
284.141	6.07331	C00814	Biochanin A	C16H12O5	85054.1	883402	877135	760307
532.258	23.8882	C12625	Biochanin A 7-O-(6-O-malonyl-beta-D-glucoside)	C25H24O13	1.79541e+06	697012	877223	1.00199e+06
446.15	11.583	C05376	Biochanin A-beta-D-glucoside	C22H22O10	49855.1	61631.1	92343.4	76688
244.092	26.1529	C00120	Biotin	C10H16N2O3S	136331	125194	82141.1	85607.5
186.1	35.4527	C02526	Biphenyl-2,3-diol	C12H10O2	150205	250059	109420	166683
916.058	19.3286	C04058	Bis(5'-adenosyl) pentaphosphate	C20H29N10O22P5	67904.3	133160	248855	138186
308.104	37.1908	C17743	Bisdemethoxycurcumin	C19H16O4	351834	170149	134481	56469.2
480.3	29.9953	C08814	Brassinolide	C28H48O6	579034	465711	201902	396082
78.9333	43.038	C01324	Bromide	BrH	329864	829910	659308	628382
101.1	23.4664	C04246	But-2-enoyl-[acyl-carrier protein]	C4H5OSR	235340	911144	406944	468980
837.067	10.6549	C00136	Butanoyl-CoA	C25H42N7O17P3S	122039	86904.1	130955	90259.9
103.079	32.9096	C05745	Butyryl-[acp]	C4H7OSR	828624	95180.9	143167	791350
578.3	25.6686	C18063	C-132-Carboxypyropheophorbide a	C34H34N4O5	240439	2.31403e+06	8.06948e+06	247168
382.225	33.2707	C14044	C25-Allenic-apo-aldehyde	C25H34O3	92759.8	68762.1	143921	178525
137.899	35.8459	C07308	Cacodylate	C2H7AsO2	160976	180238	154108	158847
929.208	27.8336	C00323	Caffeoyl-CoA	C30H42N7O19P3S	537606	1.81337e+06	119339	1.01405e+06
400.292	13.8139	C01789	Campesterol	C28H48O	84330.3	77005.7	107339	47392.5
564.392	25.5302	C08583	Canthaxanthin	C40H52O2	833073	53683.6	364209	279646
236.2	25.0071	C09627	Capsidiol	C15H24O2	153504	83129.3	36621.7	284112
61.0431	41.4382	C01563	Carbamate	CH3NO2	736855	4.64334e+06	8.18774e+06	8.4625e+06
141	4.617	C00169	Carbamoyl phosphate	CH4NO5P	1.20945e+06	2.4384e+06	973099	1.75146e+06
226.175	17.7896	C00386	Carnosine	C9H14N4O3	265385	190864	2.52923e+06	485290
464.3	26.8279	C15794	Castasterone	C28H48O5	385745	413213	544255	466467
110.058	19.1633	C00090	Catechol	C6H6O2	540786	682812	1.06691e+06	1.18627e+06
432.335	28.3382	C15790	Cathasterone	C28H48O3	217710	124384	90063.1	319234
403.1	21.2861	C00112	CDP	C9H15N3O11P2	625797	3.84713e+06	388928	338228
488.167	15.7798	C00307	CDP-choline	C14H26N4O11P2	51154.7	267702	169600	59323
446.008	27.8775	C00570	CDP-ethanolamine	C11H20N4O11P2	265609	389240	242627	310527
477.025	4.59337	C00513	CDP-glycerol	C12H21N3O13P2	149688	68780.9	505710	411829
460.158	24.8619	C03486	CDP-N-methylethanolamine	C12H22N4O11P2	55350.9	94331.4	305923	278404
1145.47	27.0979	C21932	Cerotoyl-CoA	C47H86N7O17P3S	98102.3	203725	43792.2	82744.7
347.2	27.8319	C12227	Chelerythrine	C21H17NO4	299268	383679	205092	426998
361.008	19.8382	C06327	Chelirubine	C21H15NO5	168684	135318	382433	654855
354.096	1.36688	C00852	Chlorogenate	C16H18O9	330955	133787	359159	415565
893.512	43.4025	C05306	Chlorophyll a	C55H73N4O5.Mg	70263.9	51919	59888.6	73490.3
905.483	27.9315	C05307	chlorophyll b	C55H70MgN4O6	397057	214145	126563	516064
613.242	21.0802	C02139	chlorophyllide a	C35H34MgN4O5	398771	322066	200438	293576
627.3	25.8373	C16541	chlorophyllide b	C35H32MgN4O6	432647	725302	770131	568097
384.262	2.05031	C00599	Cholest-4-en-3-one	C27H44O	41163.6	172950	99308.4	197097
104.083	1.52887	C00114	Choline	C5H14NO	1.40828e+06	8.34042e+06	8.70436e+06	8.41491e+06
184.1	25.1167	C00588	Choline phosphate	C5H14NO4P	185400	177370	94213.1	399482
226.025	31.8532	C00251	Chorismate	C10H10O6	123772	697087	112921	715979
254.054	42.0728	C10028	Chrysin	C15H10O4	126006	114550	152141	146769
300.05	37.8759	C04293	Chrysoeriol	C16H12O6	462263	94498.4	88374.8	51141
140	19.2375	C04431	Cis-4-Carboxymethylenebut-2-en-4-olide	C6H4O4	512469	435753	675247	560107
174.008	19.6695	C00417	cis-Aconitate	C6H6O6	51179.6	258352	105035	112381
192.108	2.39962	C00158	Citrate	C6H8O7	307398	465191	1.05797e+06	582682
323.108	6.92887	C00055	CMP	C9H14N3O8P	342756	834313	443835	363206
543.095	9.126	C04121	CMP-3-deoxy-D-manno-octulosonate	C17H26N3O15P	66384.6	6.18095e+06	116205	282691
614.183	4.80262	C00128	CMP-N-acetylneuraminate	C20H31N4O16P	270626	67682	106219	1.1706e+06
61.0125	12.4841	C00288	CO2(total)	CH2O3	1.09612e+06	763407	1.01294e+06	847512
767.133	30.402	C00010	CoA	C21H36N7O16P3S	177515	243799	259813	256891
1329.52	22.518	C00853	Cob(I)alamin	C62H90N13O14P.Co	164483	270928	233155	89946.2
936.442	26.7182	C06504	Cob(II)yrinate a,c diamide	C45H62N6O12.Co	96494.9	66856	94485.3	216080
989.489	26.9696	C05774	Cobinamide	C48H73N11O8.Co	131024	135724	188656	158337
342.2	28.3821	C00761	Coniferin	C16H22O8	5.10097e+06	983156	272374	259987
660.283	21.0701	C03263	Coproporphyrinogen III	C36H44N4O8	700383	238563	879788	34407.8
362.2	24.8012	C00735	Cortisol	C21H30O5	116821	91993.1	99328.3	222181
360.2	31.8431	C00762	Cortisone	C21H28O5	95616	189005	304620	42172.7
232.183	25.1792	C09382	Costunolide	C15H20O2	65108.6	15885.9	100927	69572.9
976.358	28.4175	C08589	Crocin	C44H64O24	63923	186339	304698	340337
835.053	42.1436	C00877	Crotonoyl-CoA	C25H40N7O17P3S	92176	91379.7	90573.6	80916.2
483.015	3.43744	C00063	CTP	C9H16N3O14P3	201459	126876	268924	111096
287.108	21.8076	C05905	Cyanidin	C15H10O6	245777	604184	325803	299466
756.2	33.2707	C12096	Cyanidin 3-O-(6-O-p-coumaroyl)glucoside-5-O-glucoside	C36H36O18	381717	33803.5	1.33002e+06	158505
120.942	32.3595	C00097	Cysteine	C3H7NO2S	1.09608e+06	1.65585e+06	736168	765807
243.117	24.6409	C00475	Cytidine	C9H13N3O5	212286	437029	440776	374951
111.025	26.1461	C00380	Cytosine	C4H5N3O	93568.4	246240	69340.3	323177
299.075	2.76919	C03492	D-4'-Phosphopantothenate	C9H18NO8P	281636	1.13076e+06	700109	583395
411.092	2.70337	C00206	DADP	C10H15N5O9P2	168138	63156.9	224495	320484
370.025	6.80231	C00447	D-altro-Heptulose-1,7-biphosphate	C7H16O13P2	97603.6	95296.5	37072.1	179221
331.056	14.2526	C00360	DAMP	C10H14N5O6P	109299	1.40177e+06	227583	456952
491.017	11.3349	C00131	DATP	C10H16N5O12P3	281566	119578	346286	205414
386.994	25.1032	C00705	DCDP	C9H15N3O10P2	980477	864098	762415	813759
307.033	12.9009	C00239	DCMP	C9H14N3O7P	225469	194459	177667	430090
467.008	30.9116	C00458	DCTP	C9H16N3O13P3	154130	479427	61952.2	117245
414.2	20.1504	C01091	Deacetylvindoline	C23H30N2O5	105064	125414	69655.7	266602
665.018	19.3421	C00857	Deamino-NAD+	C21H26N6O15P2	165641	159735	137244	153676
172.158	4.34025	C01571	Decanoic acid	C10H20O2	90468.1	220720	69964.2	154201
921.183	1.87313	C05274	Decanoyl-CoA	C31H54N7O17P3S	139374	59367.7	152469	77569.7
87.0833	42.0322	C02218	Dehydroalanine	C3H5NO2	2.24532e+06	2.15029e+06	2.63927e+06	2.89755e+06
396.292	27.3982	C14156	delta-Tocotrienol	C27H40O2	284391	607938	563435	796570
230.117	1.45463	C18083	Demethylsuberosin	C14H14O3	1.88892e+06	2.58549e+06	121254	276642
251.092	6.18975	C00559	Deoxyadenosine	C10H13N5O3	91735.9	2.97008e+06	516128	444443
227.1	27.4995	C00881	Deoxycytidine	C9H13N3O4	145816	78588.8	192640	170444
374.192	25.6635	C06071	Deoxyloganin	C17H26O9	131290	369877	109456	2.76882e+06
398.117	28.1509	C10556	Deoxypodophyllotoxin	C22H22O7	317464	127371	735344	301007
134.125	15.8372	C01801	Deoxyribose	C5H10O4	97465.3	49780.4	35088.6	67144.5
228.108	4.69125	C00526	Deoxyuridine	C9H12N2O5	198948	91975.3	354256	440443
687.075	2.92444	C00882	Dephospho-CoA	C21H35N7O13P2S	73025.3	688342	71892	166614
238.025	3.07463	C04666	D-erythro-1-(Imidazol-4-yl)glycerol 3-phosphate	C6H11N2O6P	213563	367060	521394	490630
200.1	24.3591	C00279	D-Erythrose 4-phosphate	C4H9O7P	103528	87915.4	205440	246544
398.258	26.2406	C02673	Desacetoxyvindoline	C23H30N2O4	628533	55489.7	728182	175763
329.15	19.0721	C01069	Desulfoglucotropeolin	C14H19NO6S	143087	141424	4.60139e+06	5.12847e+06
210	17.0235	C00818	D-Glucarate	C6H10O8	94258.7	118391	96892	252228
196.004	39.1264	C00257	D-Gluconic acid	C6H12O7	68331	176793	172093	160302
178.1	25.1269	C00198	D-Glucono-1,5-lactone	C6H10O6	599820	62787.8	70835.1	65439.3
258.1	11.3265	C01236	D-Glucono-1,5-lactone 6-phosphate	C6H11O9P	2.12339e+07	164119	35437.9	106561
275.1	5.28356	C20589	D-Glucosaminate-6-phosphate	C6H14NO9P	102844	2.23663e+06	3.61835e+06	2.77028e+06
180.094	44.0134	C00031	D-Glucose	C6H12O6	194656	175045	388459	200764
260	36.882	C00103	D-Glucose 1-phosphate	C6H13O9P	135025	312001	115197	152305
106.1	3.591	C00258	D-Glycerate	C3H6O4	254419	762260	195649	950440
311.163	30.0527	C05143	Dhurrin	C14H17NO7	367743	418399	7.80281e+06	8.34389e+06
1845.02	6.25556	C06025	Di[3-deoxy-D-manno-octulosonyl]-lipid IV(A)	C84H154N2O37P2	71153.8	52420.4	41700.4	41700.4
86.1	31.9612	C00741	Diacetyl	C4H6O2	104789	798966	223490	5.24578e+06
343.1	17.7795	C15772	DIBOA-glucoside	C14H17NO9	303413	149319	166891	174526
306.2	13.9151	C03242	Dihomo-gamma-linolenate	C20H34O2	300473	73926.3	224230	251914
400.2	26.8886	C10557	Dihydroanhydropodorhizol	C22H24O7	239449	138752	82812.2	97512.9
363.222	31.6491	C05194	Dihydrochelirubine	C21H17NO5	766699	2.6636e+06	2.34041e+06	2.56198e+06
443.083	2.82488	C00415	Dihydrofolate	C19H21N7O6	1.11028e+06	172341	973925	997713
288.092	29.6325	C00974	Dihydrokaempferol	C15H12O6	418951	346931	1.0436e+06	71287.3
540.325	24.3759	C11904	Dihydromethanophenazine	C37H52N2O	439116	8.78501e+06	6.49371e+06	8.00493e+06
320.025	19.2814	C02906	Dihydromyricetin	C15H12O8	534756	477931	342648	135191
335.008	3.06787	C05925	Dihydroneopterin phosphate	C9H14N5O7P	225562	3.4135e+06	89690.7	291103
314.133	24.6358	C00921	Dihydropteroate	C14H14N6O3	420207	808226	420495	664534
333.2	17.145	C05191	Dihydrosanguinarine	C20H15NO4	835366	87064.5	136321	155429
290.236	32.3966	C03917	Dihydrotestosterone	C19H30O2	139037	118290	72355.7	47734.5
221.1	6.86306	C02029	Dihydrozeatin	C10H15N5O	155226	479096	637471	322133
383.2	24.8856	C16448	Dihydrozeatin-O-glucoside	C16H25N5O6	410685	4.42861e+06	238036	503068
211.1	14.4045	C04720	DIMBOA	C9H9NO5	114872	78033.4	158808	889075
62.1083	40.4055	C00580	Dimethyl sulfide	C2H6S	92065.4	111559	251306	75903.1
78.0611	6.90525	C11143	Dimethyl sulfoxide	C2H6OS	45197.4	27413.2	37273.8	45720
177.921	30.4526	C00013	Diphosphate	H4P2O7	60607.8	121805	192905	167270
846.758	9.51244	C17556	Di-trans,poly-cis-Undecaprenyl phosphate	C55H91O4P	78720.7	87785.2	135807	105808
612.3	29.0672	C11832	divinylchlorophyllide a	C35H32MgN4O5	767504	527933	1.36066e+06	363680
609.15	11.6994	C11831	divinyl protochlorophyllide a	C35H30MgN4O5	1.58777e+07	112979	9.74766e+06	4.96749e+06
262.117	11.7855	C00644	D-mannitol-1-phosphate	C6H15O9P	294996	393394	118871	198173
242.046	7.58362	C04299	D-myo-Inositol 1,2-cyclic phosphate	C6H11O8P	464490	554741	250742	201598
340.302	37.8641	C08281	Docosanoic acid	C22H44O2	42460.2	100777	593031	208665
1087.45	26.3014	C16531	Docosenoyl-CoA	C43H76N7O17P3S	63063.8	241666	73668.9	99949.1
153.1	8.12025	C03758	Dopamine	C8H11NO2	3.27246e+06	559666	394005	228062
150.15	25.9909	C00121	D-Ribose	C5H10O5	2.41916e+06	2.28502e+06	1.62249e+06	90149.2
310	38.3974	C01151	D-Ribose 1,5-bisphosphate	C5H12O11P2	14062	190570	72583.3	899356
230.101	27.1451	C00117	D-Ribose 5-phosphate	C5H11O8P	74759.4	123819	139517	147206
401.975	10.3056	C00363	DTDP	C10H16N2O11P2	101561	66739.9	72339.7	50410.6
528.075	13.635	C11930	DTDP-2,6-dideoxy-D-glycero-hex-2-enos-4-ulose	C16H22N2O14P2	42389.3	78902.9	99274.2	113042
546.056	15.3107	C00688	DTDP-4-dehydro-6-deoxy-L-mannose	C16H24N2O15P2	87342.5	98551.9	187108	35908.5
548.108	28.5221	C03319	DTDP-6-deoxy-L-mannose	C16H26N2O15P2	117466	203326	444748	259257
564.017	11.7214	C00842	DTDP-glucose	C16H26N2O16P2	87068.3	137549	76001.1	77291.4
322.088	4.023	C00364	DTMP	C10H15N2O8P	207901	209034	117187	344406
481.937	3.12862	C00459	DTTP	C10H17N2O14P3	97035.4	595377	54954.9	70586.6
388.038	35.0443	C01346	DUDP	C9H14N2O11P2	131340	158662	226721	154963
308.05	12.0015	C00365	DUMP	C9H13N2O8P	75479	92344.1	215595	56910.6
467.95	11.3603	C00460	DUTP	C9H15N2O14P3	62216.1	307056	85139.7	154502
98.0917	40.3076	C08497	(E)-2-Hexenal	C6H10O	259278	218923	240495	225062
188.025	25.5589	C11515	(E)-2-(Methoxycarbonylmethyl)butenedioate	C7H8O6	133694	402031	184529	192422
151.15	14.3286	C04350	(E)-4-Hydroxyphenylacetaldehyde-oxime	C8H9NO2	98586.5	115830	221386	207818
550.425	27.4776	C08592	Echinenone	C40H54O	809657	1.16638e+06	820132	297622
897.225	27.8235	C16256	(E)-Cinnamoyl-CoA	C30H42N7O17P3S	185763	222863	92593.9	189754
130.069	39.0589	C02214	(E)-Glutaconate	C5H6O4	1.28085e+06	931578	1.02997e+06	873912
1061.39	20.2635	C02041	Eicosanoyl-CoA	C41H74N7O17P3S	238380	7.25329e+06	62013.2	22443.9
660.167	13.9742	C12381	Elloramycin A	C32H36O15	144775	66884.9	331792	169569
204.23	13.1456	C15972	Enzyme N6-(lipoyl)lysine	C8H14NOS2R	174638	198768	127737	183194
394.283	29.9295	C05440	Ergosta-5,7,22,24(28)-tetraen-3beta-ol	C28H42O	505594	331060	240841	439332
338.4	11.097	C08316	Erucic acid	C22H42O2	101215	117282	154594	203135
719.517	30.0611	C06616	Erythromycin C	C36H65NO13	441327	357452	256651	190549
272.243	25.1488	C00951	Estradiol-17beta	C18H24O2	60866.4	5.18934e+06	5.74183e+06	5.6712e+06
148.119	37.9536	C10452	Estragole	C10H12O	1.16046e+06	162847	119848	115923
270.149	33.1104	C00468	Estrone	C18H22O2	287294	667861	1.00863e+06	822270
61.15	29.8755	C00189	Ethanolamine	C2H7NO	88063	178973	199924	780534
141.05	14.9006	C00346	Ethanolamine phosphate	C2H8NO4P	2.74217e+06	2.32637e+06	3.59807e+06	3.08482e+06
164.167	3.34631	C10453	Eugenol	C10H12O2	210168	236084	1.43511e+06	140384
178.171	20.3732	C10454	Eugenol methyl ether	C11H14O2	109846	65932.4	192905	96907.8
785.125	11.2421	C00016	FAD	C27H33N9O15P2	62416.6	103671	165110	483381
787.208	26.5697	C01352	FADH2	C27H35N9O15P2	435754	239446	161223	385823
382.125	40.1153	C00448	Farnesyl diphosphate	C15H28O7P2	82525.8	147061	70332.5	94562
398.375	26.7148	C04525	Fecosterol	C28H46O	320424	235213	713800	278889
434	13.1423	C06229	Fe(III)dicitrate	2C6H8O7.Fe	82535.6	136025	60710.9	56193.1
693.4	29.6376	C06228	ferrichrome	C27H51N9O12	399871	549961	427026	794062
943.277	29.7945	C00406	Feruloyl-CoA	C31H44N7O19P3S	199308	62516.2	243440	204049
456.2	22.9939	C00061	FMN	C17H21N4O9P	148439	229849	59200.3	99427.3
441.1	4.44994	C00504	Folate	C19H19N7O6	157719	91072.8	70852.9	160785
795.2	24.0941	C00798	Formyl-CoA	C22H36N7O17P3S	233726	69982.4	116224	87014.7
116.081	1.84275	C00122	Fumarate	C4H4O4	1.8578e+06	4.65948e+06	8.29183e+06	8.36122e+06
536.333	27.4185	C05435	gamma-Carotene	C40H56	641059	476274	1.06649e+06	658157
232.117	42.5216	C15767	Gamma-Glutamyl-gamma-aminobutyrate	C9H16N2O5	83958.1	114178	93362.6	75118.6
250.1	21.9527	C00669	Gamma-L-Glutamyl-L-cysteine	C8H14N2O5S	91599.3	114724	32548	73888.6
1027.35	29.5751	C03035	gamma-Linolenoyl-CoA	C39H64N7O17P3S	72500.1	217400	85026.1	190658
443.057	30.672	C00035	GDP	C10H15N5O11P2	420628	211351	861034	773181
587.065	1.296	C01222	GDP-4-dehydro-6-deoxy-D-mannose	C16H23N5O15P2	322041	196613	241388	302305
605.1	23.7313	C00096	GDP-mannose	C16H25N5O16P2	133732	437757	488005	324333
450.25	30.0983	C00353	Geranylgeranyl diphosphate	C20H36O7P2	335390	370506	489522	320067
348.242	28.7128	C00859	Gibberellin A1	C19H24O6	40562.4	325780	251648	57246.3
316.192	26.6811	C06093	Gibberellin A12 aldehyde	C20H28O3	163725	402065	825688	424763
362.092	7.52962	C02034	Gibberellin A19	C20H26O6	121116	1.03475e+06	163168	96731
346.183	25.3665	C11861	Gibberellin A24	C20H26O5	1.57677e+06	1.95098e+06	87355.9	114782
332.125	37.53	C11864	Gibberellin A4	C19H24O5	19698.8	27964	58110.4	35002.5
364.242	25.3952	C06095	Gibberellin A44 diacid	C20H28O6	114014	132955	808437	3.22343e+06
364.145	1.35337	C03579	Gibberellin A8	C19H24O7	226410	243693	1.35801e+06	1.75018e+06
316.196	20.7056	C11863	Gibberellin A9	C19H24O4	410244	8.24046e+06	8.2871e+06	6.95485e+06
434.133	16.8176	C08401	Glucoberteroin	C13H24NO9S3	639704	141027	267845	246397
387.075	30.807	C08403	Glucobrassicanapin	C12H21NO9S2	561123	937966	576608	877246
448.033	10.7662	C05837	Glucobrassicin	C16H20N2O9S2	273278	133648	39340.3	148541
420.045	29.8519	C08409	Glucoerucin	C12H22NO9S3	177143	255515	128644	534364
421.975	38.7416	C08411	Glucoiberin	C11H20NO10S3	170163	194456	169407	48056.1
406.083	15.0761	C08412	Glucoiberverin	C11H20NO9S3	68585.1	168945	106164	104074
373.008	32.3342	C08415	Gluconapin	C11H19NO9S2	598225	374511	163137	391677
436	35.0798	C08419	Glucoraphanin	C12H22NO10S3	64968.7	100970	61613.5	42552.7
408.058	26.0685	C02153	Glucotropeolin	C14H18NO9S2	172197	641049	29575.5	38563.1
227.033	16.7316	C03287	Glutamate-5-phosphate	C5H10NO7P	112177	129862	367512	274716
147.075	24.6038	C00025	Glutamic acid	C5H9NO4	510070	351926	583106	903307
146.05	41.9951	C00064	Glutamine	C5H10N2O3	895242	768248	2.10974e+06	600473
307.1	18.9101	C00051	Glutathione	C10H17N3O6S	382779	98340.3	359365	258327
612.108	12.7659	C00127	Glutathione disulfide	C20H32N6O12S2	3.72933e+06	55289.2	68687.4	67867.9
92.0083	21.789	C00116	Glycerol	C3H8O3	368950	471288	592498	325457
170.019	13.7498	C00111	Glycerone phosphate	C3H7O6P	67504.8	183481	99195.8	93651
75.025	36.6896	C00037	Glycine	C2H5NO2	813440	164496	754581	535896
76.0222	18.2706	C00160	Glycolate	C2H4O3	200739	215398	2.28398e+06	92009.9
470.3	31.0466	C02283	Glycyrrhetinate	C30H46O4	174540	34017.8	141199	454636
74.0389	15.7916	C00048	Glyoxylate	C2H2O3	743006	682649	678799	506301
362.992	23.5727	C00144	GMP	C10H14N5O8P	223134	257064	481827	441227
523.003	32.3561	C00044	GTP	C10H16N5O14P3	318542	303073	233437	190846
151.042	33.9525	C00242	Guanine	C5H5N5O	170439	971258	1.12476e+06	963021
283.029	17.8133	C00387	Guanosine	C10H13N5O5	334258	228062	173230	203778
682.992	10.395	C04494	Guanosine-3'-diphosphate-5'-triphosphate	C10H18N5O20P5	210706	133892	100519	82181.8
240.158	27.6784	C00517	Hexadecanal	C16H32O	705118	177990	474237	448564
256.287	31.4347	C00249	Hexadecanoic acid	C16H32O2	9.24152e+06	2.32463e+06	160720	3.92323e+06
116.139	32.0423	C01585	Hexanoic acid	C6H12O2	302280	787235	884756	763016
131.208	1.65375	C05749	Hexanoyl-[acp]	C6H11OSR	474594	2.32757e+06	450666	2.5979e+06
865.202	28.2623	C05270	Hexanoyl-CoA	C27H46N7O17P3S	86379.2	155017	154545	180308
155.133	22.5855	C00135	Histidine	C6H9N3O2	1.45108e+06	1.00033e+06	930458	341410
268.06	41.8028	C01817	Homocystine	C8H16N2O4S2	69610.6	102277	91420.9	67463.1
206.1	24.4721	C05662	Homoisocitrate	C7H10O7	433872	945369	41840.6	1.00003e+06
80.9333	3.51675	C11481	HSO3-	H2O3S	851736	550138	1.25996e+06	479503
878.44	29.1971	C06503	Hydrogenobyrinate a,c diamide	C45H62N6O12	1.21679e+06	412693	500522	910647
854.373	14.2931	C01024	Hydroxymethylbilane	C40H46N4O17	61484.1	59559.7	216848	70041.9
308.275	24.5683	C16525	Icosadienoic acid	C20H36O2	119186	92382.3	403554	587024
312.392	26.6777	C06425	Icosanoic acid	C20H40O2	311009	311653	1.5851e+06	171259
310.208	13.9725	C16526	Icosenoic acid	C20H38O2	30332.1	248852	173143	131940
1059.46	35.127	C16530	Icosenoyl-CoA	C41H72N7O17P3S	7220.95	44621.9	106770	59282.3
130.981	1.20319	C05840	Iminoaspartate	C4H5NO4	1.99675e+06	2.22844e+06	620498	1.54388e+06
347.975	17.8099	C00130	IMP	C10H13N4O8P	85741.9	139680	86676.7	127443
159.133	28.0091	C00637	Indole-3-acetaldehyde	C10H9NO	135464	190831	68437.9	122696
175.075	40.6333	C00954	Indole-3-acetate	C10H9NO2	364638	160622	183780	146394
337.2	31.3841	C04197	Indole-3-acetyl-beta-1-D-glucoside	C16H19NO7	101278	169539	510468	533781
146.987	38.5864	C05579	Indole-5,6-quinone	C8H5NO2	789486	810885	271269	314143
202.992	38.1578	C00331	Indolepyruvate	C11H9NO3	592611	1.91223e+06	710752	600798
368.1	40.1355	C16517	Indolylmethyl-desulfoglucosinolate	C16H20N2O6S	69178.5	88222.8	75489.6	78949.5
268.1	3.80194	C00294	Inosine	C10H12N4O5	173776	157888	107149	3.14963e+06
126.979	36.0079	C00708	Iodide	HI	217337	353428	229704	205311
131.019	2.77594	C00407	Isoleucine	C6H13NO2	319336	2.2542e+06	2.06482e+06	1.54388e+06
335.2	26.2103	C16427	Isopentenyl adenosine	C15H21N5O4	203217	1.2096e+06	207098	470897
495.092	7.67812	C16426	Isopentenyladenosine-5'-diphosphate	C15H23N5O10P2	55645.6	171087	131939	104193
574.992	43.8818	C16424	Isopentenyladenosine-5'-triphosphate	C15H24N5O13P3	217462	109605	124124	101897
246.042	17.9212	C00129	Isopentenyl diphosphate	C5H12O7P2	615228	763885	134555	97993.4
150.2	32.5316	C02485	(-)-Isopiperitenone	C10H14O	439408	105985	806316	649834
879.042	40.0629	C00531	Itaconyl-CoA	C26H40N7O19P3S	179785	44167.5	59231.5	111826
210.156	34.5094	C08491	(-)-Jasmonic acid	C12H18O3	38588.8	118072	163948	41634.2
323.2	27.9821	C18699	(-)-Jasmonoyl-L-isoleucine	C18H29NO4	2.88278e+06	4.20502e+06	120338	2.81147e+06
610.094	1.01925	C12634	Kaempferol 3-O-beta-D-glucosyl-(1->2)-beta-D-glucoside	C27H30O16	78314.6	309410	518382	432999
483.258	24.0232	C00825	Kanamycin B	C18H37N5O10	228499	133484	868784	568747
288.292	20.3816	C11872	Kaur-16-en-18-ol	C20H32O	558923	751360	232502	547898
215.125	10.9519	C08272	Kinetin	C10H9N5O	276292	176150	347188	206336
189.106	29.511	C03871	L-2-Amino-6-oxoheptanedioate	C7H11NO5	182529	126071	127148	173124
161.063	1.75838	C00956	L-2-Aminoadipate	C6H11NO4	1.20187e+06	275396	5.07811e+06	944481
145.1	39.852	C04076	L-2-Aminoadipate 6-semialdehyde	C6H11NO3	304081	668085	618302	735121
184.017	14.9378	C15556	L-3,4-Dihydroxybutan-2-one 4-phosphate	C4H9O6P	241611	302449	183162	244652
360.142	2.94637	C10646	Lariciresinol	C20H24O6	117031	262406	1.52222e+06	1.5689e+06
227.094	39.7929	C00826	L-Arogenate	C10H13NO5	163064	99086.1	1.18274e+06	183108
116.988	27.3274	C00441	L-Aspartate 4-semialdehyde	C4H7NO3	390684	220494	266979	241375
949.275	26.2035	C01832	Lauroyl-CoA	C33H58N7O17P3S	485013	569415	162809	298712
175.125	28.3989	C00327	L-Citrulline	C6H13N3O3	125760	155035	134038	91949.6
222.083	33.48	C02291	L-Cystathionine	C7H14N2O4S	216138	9.88102e+06	8.51533e+06	8.53732e+06
168.967	4.46006	C00506	L-Cysteate	C3H7NO5S	959127	214510	80380.6	128813
240.008	13.3785	C00491	L-Cystine	C6H12N2O4S2	408634	449131	955676	566769
254.025	13.4932	C08275	L-Djenkolic acid	C7H14N2O4S2	493348	104346	99079.2	139499
193	1.40569	C01693	L-Dopachrome	C9H7NO4	392144	563177	517469	1.19879e+06
131.15	2.9565	C00123	Leucine	C6H13NO2	414787	2.32691e+06	364553	1.48982e+06
318.292	21.3131	C00909	Leukotriene A4	C20H30O3	124887	714646	8.52174e+06	8.48939e+06
336.175	18.5456	C02165	Leukotriene B4	C20H32O4	132391	587332	462040	368170
236.092	15.5992	C02700	L-Formylkynurenine	C11H12N2O4	55486.6	4.98119e+06	481955	419881
141.1	33.7365	C00860	L-Histidinol	C6H11N3O	2.09524e+06	1.67363e+06	525744	1.01618e+06
221.033	12.7153	C01100	L-Histidinol phosphate	C6H12N3O4P	163067	183950	138531	161786
135	3.8475	C00155	L-Homocysteine	C4H9NO2S	2.40206e+06	2.98254e+06	564263	904530
247.142	1.8495	C01594	Linamarin	C10H17NO6	446390	1.13816e+06	216441	1.84307e+06
280.194	29.3828	C01595	Linoleate	C18H32O2	241553	641357	2.22985e+06	6.10786e+06
295.54	11.1375	C16160	Linoleoyl-[acyl-carrier protein]	C18H31OSR	55799.3	148893	62804.8	100484
1029.46	25.2349	C02050	Linoleoyl-CoA	C39H66N7O17P3S	34408.6	95763.9	535545	282448
248	16.2962	C11007	Linuron	C9H10N2O2Cl2	144825	207580	129923	241407
535.075	14.7049	C16238	Lipoyl-AMP	C18H26N5O8PS2	179177	2.06478e+06	128737	183502
190.142	6.82087	C00666	LL-2,6-Diaminoheptanedioate	C7H14N2O4	212849	443246	121271	79245.3
390.2	26.9814	C01433	Loganin	C17H26O10	161823	154122	171787	242009
132.164	16.7164	C00077	L-Ornithine	C5H12N2O2	165760	172718	238491	252253
399.258	26.6625	C02990	L-Palmitoylcarnitine	C23H45NO4	1.75852e+06	311063	1.34171e+06	369247
129.1	9.828	C00408	L-Pipecolate	C6H11NO2	289480	180397	323097	171578
168.925	4.43138	C05688	L-Selenocysteine	C3H7NO2Se	119688	434673	92005.7	98858.9
285.93	39.5246	C01514	Luteolin	C15H10O6	30560.5	65429.8	106877	186394
146.117	2.52112	C00047	Lysine	C6H14N2O2	2.0264e+06	579899	4.50128e+06	6.26714e+06
597.197	16.6118	C04536	magnesium-protoporphyrin IX 13-monomethyl ester	C35H34MgN4O4	230635	1.24499e+06	487613	354960
104.1	39.2344	C00383	Malonate	C3H4O4	4.12569e+06	717576	656901	723721
119.092	16.5847	C01209	Malonyl-[acyl-carrier protein]	C3H3O3SR	1.82318e+06	1.13282e+07	4.03867e+06	5.55391e+06
853.117	26.6152	C00083	Malonyl-CoA	C24H38N7O19P3S	418742	516236	115136	129250
125.944	23.3921	C11918	Maltol	C6H6O3	65555.3	43587.1	114165	78760.8
133.113	20.5909	C00561	Mandelonitrile	C8H7NO	238303	137032	129020	125778
182.108	2.89575	C00392	Mannitol	C6H14O6	356840	4.78199e+06	7.49881e+06	6.03716e+06
246.05	14.9681	C09276	Marmesin	C14H14O4	42833.6	66500	88916.7	102723
232.119	42.1672	C01598	Melatonin	C13H16N2O2	83958.1	92686.5	43217.3	75118.6
156.158	2.58863	C00400	(-)-Menthol	C10H20O	495014	6.74896e+06	560440	297189
154.15	4.67775	C00843	(-)-Menthone	C10H18O	247891	84666.1	245223	215170
123.978	1.59975	C07295	Methanearsonous acid	CH5AsO2	500242	396584	542633	368840
96.0736	39.3525	C11145	Methanesulfonic acid	CH4O3S	124684	199358	212881	150873
538.3	30.4121	C11903	Methanophenazine	C37H50N2O	500322	416942	352200	410796
149.075	32.4658	C00073	Methionine	C5H11NO2S	141465	108335	81055.9	130530
340.2	27.0894	C04698	Methyl-2-alpha-L-fucopyranosyl-beta-D-galactoside	C13H24O10	142029	385080	831453	785329
139.967	2.93625	C07294	Methylarsonate	CH5AsO3	942856	700665	2.17092e+06	7.62239e+06
162.083	1.87987	C06358	Methyl cinnamate	C10H10O2	324320	1.14093e+06	382667	1.18729e+06
71.9333	41.7488	C00546	Methylglyoxal	C3H4O2	133404	133121	127766	161162
224.2	9.98156	C11512	Methyl jasmonate	C13H20O3	406958	170355	300695	306138
152.033	15.0829	C12305	Methyl salicylate	C8H8O3	167813	315494	416048	594468
583.267	27.1924	C03516	Mg-protoporphyrin	C34H32MgN4O4	372277	486947	1.53563e+06	755514
395.033	31.5461	C05924	Molybdopterin	C10H14N5O6PS2	143876	145292	124489	378419
314.2	28.7989	C18015	Momilactone A	C20H26O3	783387	1.49538e+06	409489	974850
175.017	40.4274	C01041	Monodehydroascorbate	C6H7O6	313400	331886	183780	103458
611.3	23.4428	C02880	monovinyl protochlorophyllide a	C35H32MgN4O5	273758	177381	188182	479422
285.097	43.7974	C01516	Morphine	C17H19NO3	458502	360639	718103	521424
320.186	26.8987	C15500	Mugineic acid	C12H20N2O8	711589	1.13699e+06	577200	703451
373.057	41.5361	C16698	MurNAc 6-phosphate	C11H20NO11P	101227	122738	143792	94428.4
318.139	6.1965	C10107	Myricetin	C15H10O8	46568.3	295381	417270	339435
187.15	12.879	C00612	N1-Acetylspermidine	C9H21N3O	3.86675e+06	3.05587e+06	3.17413e+06	3.66479e+06
631.3	26.73	C18070	N1,N5,N10-Tricaffeoyl spermidine	C34H37N3O9	527405	900774	755653	611690
583.312	26.8599	C18069	N1,N5,N10-Tricoumaroyl spermidine	C34H37N3O6	168962	127872	1.57961e+06	263794
673.325	24.1633	C18071	N1,N5,N10-Triferuloyl spermidine	C37H43N3O9	132145	278466	343642	183108
721.315	26.1377	C18072	N1,N5,N10-Tri-(hydroxyferuloyl)-spermidine	C37H43N3O12	254665	270828	163536	451064
463.117	17.8588	C03794	N6-(1,2-Dicarboxyethyl)-AMP	C14H18N5O11P	199181	992092	726401	561447
525.3	28.62	C03154	N6'-Acetylkanamycin-B	C20H39N5O11	275003	293574	2.37587e+06	1.40176e+06
203.05	20.3141	C04083	N6-(Delta2-Isopentenyl)-adenine	C10H13N5	1.39074e+06	734806	575920	573686
415.054	10.8979	C04713	N6-(delta2-Isopentenyl)-adenosine 5'-monophosphate	C15H22N5O7P	137872	67503.2	254601	153619
276.142	26.4026	C00449	N6-(L-1,3-Dicarboxypropyl)-L-lysine	C11H20N2O6	110375	121144	91059.8	91366.2
351.033	17.9483	C04016	N-Acetyl-7-O-acetylneuraminate	C13H21NO10	726296	817532	1.06109e+06	1.06336e+06
220.1	20.9587	C01239	N-Acetyl-beta-D-glucosaminylamine	C8H16N2O5	188856	170413	95232.1	212991
301.163	19.0181	C04256	N-Acetyl-D-glucosamine-1-phosphate	C8H16NO9P	233653	176614	530168	400056
268.992	34.7456	C04133	N-Acetylglutamate-5-phosphate	C7H12NO8P	652177	1.33865e+06	4.79731e+06	2.79965e+06
218.033	2.77425	C00978	N-Acetylserotonin	C12H14N2O2	1.31871e+06	457526	1.00824e+06	956429
664.172	21.2912	C00003	NAD	C21H28N7O14P2	106057	149678	273101	386089
665.108	25.8424	C00004	NADH	C21H29N7O14P2	73167.1	4.03865e+06	292849	480523
744.006	11.8699	C00006	NADP+	C21H28N7O17P3	92053.7	133427	76335	83293.1
745.175	22.4438	C00005	NADPH	C21H30N7O17P3	212200	186085	344483	317325
271.979	42.7477	C00509	Naringenin	C15H12O5	84331.9	93611.3	97985.3	82422
135.083	1.67738	C15561	N-Benzylformamide	C8H9NO	439234	714402	2.05553e+06	1.55427e+06
176.021	40.4798	C00438	N-Carbamoyl-L-aspartate	C5H8N2O5	1.94605e+06	118838	1.96966e+06	1.89548e+06
313.183	29.5431	C02717	N-Feruloyltyramine	C18H19NO4	1.76384e+06	2.18423e+06	1.04753e+06	2.25376e+06
303.1	25.3142	C05324	Nicotianamine	C12H21N3O6	132973	110357	750373	177996
122.1	14.2526	C00153	Nicotinamide	C6H6N2O	831376	1.78176e+06	1.50592e+06	918454
334.15	19.1582	C00455	Nicotinamide D-ribonucleotide	C11H15N2O8P	21370.4	94196.5	167013	196123
123.025	30.2569	C00253	Nicotinate	C6H5NO2	420677	258641	293576	475871
336.025	12.636	C01185	Nicotinate D-ribonucleotide	C11H14NO9P	70014	148291	348201	85405.4
162.183	3.18938	C00745	Nicotine	C10H14N2	397435	1.14093e+06	299409	287786
62.9611	25.9031	C00244	Nitrate	HNO3	248558	225681	285285	194741
154.983	42.5486	C01210	N-Methylethanolamine phosphate	C3H10NO4P	527666	473424	583037	452206
102.167	24.0502	C02723	N-Methylputrescine	C5H14N2	2.65275e+06	1.01041e+06	6.4882e+06	627069
213.108	26.2794	C15503	N,N-Dihydroxy-L-tyrosine	C9H11NO5	71692.7	73685.1	64139.8	574760
136.092	33.3011	C04203	N,N-Dimethyl-1,4-phenylenediamine	C8H12N2	267720	513635	1.00947e+06	342447
311.2	18.6654	C11810	Norajmaline	C20H25NO2	135221	401451	104239	145294
380.2	29.2967	C08608	Norbixin	C24H28O4	132673	150800	174463	264398
108.036	3.27375	C02351	O-Benzoquinone	C6H4O2	291513	487961	1.24183e+06	973030
381.125	17.9601	C03423	O-beta-D-Glucosylzeatin	C16H23N5O6	230499	605288	2.48456e+06	2.68835e+06
284.3	30.9589	C01530	Octadecanoic acid	C18H36O2	3.18013e+06	5.93958e+06	2.51263e+06	5.75854e+06
114.125	24.3	C01387	Octane	C8H18	1.69138e+06	5.25917e+06	2.14632e+07	2.75188e+06
144.1	4.51913	C06423	Octanoic acid	C8H16O2	518416	282542	467997	8.51107e+06
159.2	31.1091	C05752	Octanoyl-[acp]	C8H15OSR	36332.3	120692	26678.4	69305.8
893.227	34.3811	C01944	Octanoyl-CoA	C29H50N7O17P3S	75745.7	345547	180525	100147
281.3	29.3068	C19670	Oleamide	C18H35NO	1.79793e+06	5.75373e+06	784039	1.0577e+07
1031.4	19.2645	C00510	Oleoyl-CoA	C39H68N7O17P3S	89908.4	146946	135069	42528.4
215.017	32.9957	C06055	O-Phospho-4-hydroxy-L-threonine	C4H10NO7P	55891.2	382217	162483	208470
199.06	38.8142	C01102	O-Phospho-L-homoserine	C4H10NO6P	822167	2.5052e+06	2.40253e+06	2.29573e+06
185.008	26.6422	C01005	O-Phospho-L-serine	C3H8NO6P	345537	539025	226068	10676
368.071	2.106	C01103	Orotidine 5 '-phosphate	C10H13N2O11P	304674	258461	396884	287978
190.092	18.954	C05379	Oxalosuccinate	C6H6O7	191886	86857.7	180104	120370
839.013	1.08337	C00313	Oxalyl-CoA	C23H36N7O19P3S	128963	146518	107975	104373
756.108	5.25656	C06197	P1,P3-Bis(5'-adenosyl) triphosphate	C20H27N10O16P3	120385	147318	64308.3	81258.8
1005.34	23.841	C00154	Palmitoyl-CoA	C37H66N7O17P3S	108444	151017	334356	87502.1
408.175	23.2757	C01192	Palmitoylglycerone phosphate	C19H37O7P	56910.6	455382	141520	127955
225.104	9.90731	C03764	Para-(Dimethylamino)azobenzene	C14H15N3	523558	373739	312971	312345
276.211	35.9471	C04498	P-Coumaroylagmatine	C14H20N4O2	133422	95903.4	137640	119876
913.225	27.7054	C00223	P-Coumaroyl-CoA	C30H42N7O18P3S	338839	297877	296433	69496
338.225	26.1934	C12208	P-Coumaroyl quinic acid	C16H18O8	90100.1	989142	1.43561e+06	8.53946e+06
579.112	22.2564	C16368	Pelargonidin 3-(6-p-coumaroyl)glucoside	C30H26O12	287038	9.00603e+06	178897	352650
594.092	24.9261	C16297	Pelargonidin 3-O-(6-caffeoyl-beta-D-glucoside)	C30H26O13	76158	92585.8	301390	122855
518.043	29.9666	C12642	Pelargonidin 3-O-(6-O-malonyl-beta-D-glucoside)	C24H22O13	117002	255107	162906	159509
578.133	18.7768	C12644	Pelargonidin 3-O-rutinoside	C27H30O14	171064	108235	416484	20920.5
740.283	12.6866	C12645	Pelargonidin 3-O-rutinoside 5-O-beta-D-glucoside	C33H40O19	73437.4	56841.8	76603.7	150090
594.225	29.133	C08725	Pelargonin	C27H30O15	214855	207986	195105	788022
885.183	22.5771	C00582	Phenylacetyl-CoA	C29H42N7O17P3S	212770	227863	2.84992e+06	358029
165.05	28.4209	C00079	Phenylalanine	C9H11NO2	512643	626764	482755	478292
164.033	30.4763	C00166	Phenylpyruvate	C9H8O3	385146	100318	402780	488273
592.333	29.511	C18021	Pheophorbide a	C35H36N4O5	258729	501483	237342	279419
870.637	28.0733	C05797	Pheophytin a	C55H74N4O5	125328	530103	227861	164341
274.15	4.15463	C00774	Phloretin	C15H14O5	1.49274e+06	388111	542007	1.24638e+06
436.1	20.8845	C01604	Phlorizin	C21H24O10	104856	257008	155789	220048
98.025	7.53975	C00009	Phosphate	H3PO4	286676	183639	231897	132528
169.046	39.7609	C13482	Phosphodimethylethanolamine	C4H12NO4P	104489	127427	79168	204775
168.033	39.5246	C00074	Phosphoenolpyruvate	C3H5O6P	80529.4	120243	94336.2	143997
659.973	14.8179	C01204	Phytate	C6H18O24P6	185843	225165	322620	223734
296.275	28.1796	C01389	Phytol	C20H40O	1.3273e+07	1.10713e+06	81928.5	34565.1
317.2	21.7367	C12144	Phytosphingosine	C18H39NO3	217427	138945	215476	216544
456.3	28.3736	C05427	Phytyl diphosphate	C20H42O7P2	141853	160508	182250	201507
128.986	0.864	C01879	Pidolic acid	C5H7NO3	506270	305287	619960	382030
358.217	27.4354	C05366	(+)-Pinoresinol	C20H22O6	147390	97466.9	141011	564652
270.115	26.6017	C16419	Pinostrobin	C16H14O4	302767	1.77373e+06	41295.2	1.11247e+06
212.025	15.1537	C01745	Pinosylvin	C14H12O2	32839.6	63531.7	134882	188530
750.713	5.66156	C16695	Plastoquinol-9	C53H82O2	118681	118911	839773	128552
350.142	32.2785	C11632	Polyneuridine aldehyde	C21H22N2O3	167151	191572	1.00727e+06	116686
226.1	41.6542	C00931	Porphobilinogen	C10H14N2O4	79452.7	152300	202894	223856
544.492	29.8046	C05421	[PR] cis-Phytoene	C40H64	363322	284852	293504	303535
850.2	25.8019	C15527	Precorrin 1	C41H46N4O16	273502	1.08117e+06	140843	104622
864.392	29.0824	C02463	Precorrin 2	C42H48N4O16	202928	90909.1	235381	343364
316.258	20.3276	C01953	Pregnenolone	C21H32O2	8.16625e+06	8.25488e+06	125040	116684
272.242	24.3624	C06090	[PR] ent-Kaurene	C20H32	5.04953e+06	5.18934e+06	5.23347e+06	124494
115	28.3129	C00148	Proline	C5H9NO2	137262	1.08757e+06	317159	195916
60.1417	18.144	C01845	Propan-2-ol	C3H8O	2.44842e+06	1.24572e+06	1.88547e+06	1.12065e+06
76.1083	8.20463	C02917	Propane-diol	C3H8O2	160568	103236	195063	229293
823.083	17.8942	C00100	Propanoyl-CoA	C24H40N7O17P3S	75147.1	62001.7	105772	118950
821.208	24.0486	C00894	Propenoyl-CoA	C24H38N7O17P3S	214847	222886	292222	137017
352.242	32.9366	C00427	Prostaglandin H2	C20H32O5	55707.1	321310	1.16627e+06	1.04691e+06
562.25	27.0405	C02191	Protoporphyrin	C34H34N4O4	1.91645e+06	525887	175633	211654
568.351	29.5397	C01079	Protoporphyrinogen IX	C34H40N4O4	132160	225183	271910	364035
312.125	32.0811	C07582	Pteroic acid	C14H12N6O3	427477	65058.4	323264	290131
120.083	27.5282	C15587	Purine	C5H4N4	117483	68464.2	149917	180694
88.15	19.3185	C00134	Putrescine	C4H12N2	109878	190276	207784	187704
167.1	28.1728	C00250	Pyridoxal	C8H9NO3	58346.7	75546.1	84634.3	537687
246.967	5.778	C00018	Pyridoxal phosphate	C8H10NO6P	779036	1.15825e+06	341181	488481
168.106	12.4605	C00534	Pyridoxamine	C8H12N2O2	69605.5	35071.2	79942.5	129810
248.075	4.09387	C00647	Pyridoxamine-5-phosphate	C8H13N2O5P	39479	138338	538139	417818
169.142	3.56738	C00314	Pyridoxine	C8H11NO3	135932	175176	151288	272881
248.975	32.3072	C00627	Pyridoxine-5-phosphate	C8H12NO6P	352015	241951	1.28854e+06	181218
534.3	23.6216	C18064	Pyropheophorbide a	C33H34N4O3	290072	1.6069e+06	44405	201574
88.1	29.1802	C00022	Pyruvate	C3H4O3	146948	127188	92551.8	87666.7
102.971	20.0812	C02193	Pyruvate oxime	C3H5NO3	777288	466361	287875	252592
302.008	4.36219	C00389	Quercetin	C15H10O7	127645	327442	784557	524918
626.094	29.0992	C12667	Quercetin 3-O-beta-D-glucosyl-(1->2)-beta-D-glucoside	C27H30O17	104904	251768	83644.2	122717
788.192	4.50563	C12668	Quercetin-3-O-beta-D-glucosyl-(1->2)-beta-D-glucosyl-(1->2)-beta-D-glucoside	C33H40O22	44197.6	69969.4	90792.7	55053.7
382.025	0.815062	C00616	Quercetin 3-sulfate	C15H10O10S	1.261e+06	1.6458e+06	129436	168839
466.075	36.7031	C03430	Quercetin 7-O-glucoside	C21H22O12	127912	182248	75966.5	59628.6
167.011	14.1463	C03722	Quinolinate	C7H5NO4	227936	356194	418448	791450
182.033	35.0021	C03964	(R)-3-(4-Hydroxyphenyl)lactate	C9H10O4	1.46431e+06	677565	1.33879e+06	1.49162e+06
402.158	30.4357	C04352	(R)-4'-Phosphopantothenoyl-L-cysteine	C12H23N2O9PS	251870	89356.8	239885	146083
307.903	38.6674	C01143	(R)-5-Diphosphomevalonate	C6H14O10P2	76557.8	79069.8	138398	85384.9
228.025	8.81888	C01107	(R)-5-Phosphomevalonate	C6H13O7P	353371	679090	231777	113084
504.225	24.2072	C00492	Raffinose	C18H32O16	236916	131228	133062	103384
626.25	26.6254	C18022	Red chlorophyll catabolite	C35H38N4O7	147545	192713	523904	2.83859e+06
378.071	1.26225	C01007	Reduced riboflavin	C17H22N4O6	5.57648e+06	262541	6.83442e+06	7.10581e+06
300.2	28.2926	C00777	Retinoate	C20H28O2	117648	188211	108196	1.6202e+06
286.25	18.5389	C00473	Retinol	C20H30O	48499	100233	150430	424351
376.217	27.5012	C00255	Riboflavin	C17H20N4O6	47242.8	363422	377229	95834.1
438.125	19.0687	C16071	Riboflavin cyclic-4',5'-phosphate	C17H19N4O8P	208901	1.04844e+06	2.7431e+06	134470
206.119	12.4605	C16241	(R)-Lipoic acid	C8H14O2S2	729609	891410	816898	753144
360.088	30.2063	C01850	Rosmarinate	C18H16O8	164247	162811	421427	441942
295.183	26.271	C00844	(R)-Prunasin	C14H17NO6	1.0043e+06	814676	8.55428e+06	8.51003e+06
379.061	1.49344	C03451	(R)-S-Lactoylglutathione	C13H21N3O8S	199160	8.47256e+06	8.47094e+06	8.51186e+06
113.1	28.8765	C03912	(S)-1-Pyrroline-5-carboxylate	C5H7NO2	338145	288288	201977	504721
127.1	37.6751	C00450	(S)-2,3,4,5-Tetrahydropyridine-2-carboxylate	C6H9NO2	120217	433790	122948	339989
426.292	25.3732	C01054	(S)-2,3-Epoxysqualene	C30H50O	303017	522016	96426.9	222515
911.158	13.9691	C00356	(S)-3-Hydroxy-3-methylglutaryl-CoA	C27H44N7O20P3S	32628.4	73023.9	62464.4	96691.7
853.215	26.5629	C01144	(S)-3-Hydroxybutanoyl-CoA	C25H42N7O18P3S	156251	442241	422609	213917
965.263	26.4971	C05262	(S)-3-Hydroxydodecanoyl-CoA	C33H58N7O18P3S	70995.3	418126	427664	336912
1021.32	29.6274	C05258	(S)-3-Hydroxyhexadecanoyl-CoA	C37H66N7O18P3S	425225	486719	78315.5	200331
909.241	30.2839	C05266	(S)-3-Hydroxyoctanoyl-CoA	C29H50N7O18P3S	203790	574155	174931	170683
993.253	1.485	C05260	(S)-3-Hydroxytetradecanoyl-CoA	C35H62N7O18P3S	115754	57639.6	46790.5	62936.2
397.15	2.29331	C04425	S-Adenosyl-4-methylthio-2-oxobutanoate	C15H19N5O6S	1.72461e+06	104053	1.05206e+06	1.02829e+06
384.208	27.4354	C00021	S-Adenosyl-L-homocysteine	C14H20N6O5S	902336	216803	1.11049e+06	1.06805e+06
355.225	26.5579	C01137	S-Adenosylmethioninamine	C14H23N6O3S	435464	1.45722e+07	235887	343389
286.1	15.9587	C01451	Salicin	C13H18O7	84869.2	61114.5	110365	121891
366.1	2.1735	C06188	Salicin 6-phosphate	C13H19O10P	1.03054e+06	2.51512e+06	78279.6	5.64967e+06
137.981	34.155	C00805	Salicylate	C7H6O3	160976	209666	197315	73095.4
158.033	3.15563	C02350	(S)(+)-Allantoin	C4H6N4O3	2.23856e+06	2.91086e+06	1.40431e+06	1.53501e+06
928.2	7.533	C12647	Salvianin	C42H40O24	72341.1	37522.2	54086.5	45844.6
331.117	34.4655	C06162	Sanguinarine	C20H13NO4	110089	177881	180108	192044
871.235	27.5332	C00512	S-Benzoate coenzyme A	C28H40N7O17P3S	276207	1.00741e+06	804132	525313
339.2	26.0432	C03329	(S)-Canadine	C20H21NO4	658100	2.12423e+06	964201	850822
158.058	41.0231	C00337	(S)-Dihydroorotate	C5H6N2O4	136219	2.16177e+06	1.83053e+06	1.60843e+06
388.1	17.4099	C01852	Secologanin	C17H24O10	134543	308950	289098	99122.3
290.058	16.875	C05382	Sedoheptulose 7-phosphate	C7H15O10P	437846	415911	143619	101607
161.867	16.038	C05172	Selenophosphoric acid	H3O3PSe	254157	197328	206887	213131
177.1	35.5624	C08295	S-[(E)-Prop-1-enyl]-L-cysteine S-oxide	C6H11NO3S	129883	150752	114319	100656
105	8.856	C00065	Serine	C3H7NO3	8.31316e+06	1.81395e+07	2.07044e+06	1.56018e+07
176.1	12.8874	C00780	Serotonin	C10H12N2O	556085	256048	167087	864743
335.125	21.9713	C01031	S-Formylglutathione	C11H17N3O7S	380764	125186	2.00398e+06	2.22955e+06
254.035	29.0621	C03175	Shikimate-3-phosphate	C7H11O8P	75873.1	27411.2	448720	1.88257e+06
937.306	19.3522	C05264	(S)-Hydroxydecanoyl-CoA	C31H54N7O18P3S	92453.6	108182	102316	118736
881.193	15.3833	C05268	(S)-Hydroxyhexanoyl-CoA	C27H46N7O18P3S	174117	83471.7	82778.4	72088.4
337.075	8.86613	C14180	S-(Hydroxymethyl)glutathione	C11H19N3O7S	180713	61298.4	153270	199880
224.033	41.5969	C00482	Sinapate	C11H12O5	125884	192330	178551	243139
208.042	4.66763	C05610	Sinapoyl aldehyde	C11H12O4	202384	401436	286908	1.10512e+06
309.092	16.0312	C00933	Sinapoylcholine	C16H23NO5	66528.3	176787	171462	442617
358.008	4.57987	C08427	Sinigrin	C10H16NO9S2	134264	164115	101762	40240.2
916.183	16.1342	C00748	Siroheme	C42H46N4O16.Fe	94013.1	100925	131506	138186
862.242	25.8289	C05778	Sirohydrochlorin	C42H46N4O16	202533	291908	224923	397036
90.0833	13.0241	C00186	(S)-Lactate	C3H6O3	59475.9	174967	1.29411e+06	177030
133.967	11.1915	C00149	(S)-Malate	C4H6O5	38101.4	70953.2	61823.7	55304.6
163.133	1.11037	C03172	S-Methyl-L-methionine	C6H13NO2S	850997	1.54167e+06	965436	730578
172.035	19.7437	C00093	Sn-Glycerol 3-phosphate	C3H9O6P	22713.8	60840.3	83694.1	99094.8
299.183	26.9916	C05176	(S)-N-Methylcoclaurine	C18H21NO3	270377	3.38952e+06	425518	520303
271.194	40.7599	C06160	(S)-Norcoclaurine	C16H17NO3	79457.2	253365	113900	129616
218.2	17.118	C09737	Solavetivone	C15H22O	325285	77434	115882	228507
379.208	20.3698	C06124	Sphing-4-enine-1-phosphate	C18H38NO5P	338191	169331	433459	273137
381.3	27.2177	C01120	Sphinganine 1-phosphate	C18H40NO5P	669764	356873	467775	317996
299.192	27.3932	C00319	Sphingosine	C18H37NO2	4.2574e+06	3.38952e+06	687613	142503
410.441	28.5221	C00751	Squalene	C30H50	125595	183793	474001	331452
329.2	26.1006	C02105	(S)-Reticuline	C19H23NO4	361897	2.10879e+06	648539	409179
267.008	5.06925	C03539	S-Ribosyl-L-homocysteine	C9H17NO6S	269973	944727	1.98152e+06	1.50598e+06
327.183	32.6633	C02106	(S)-Scoulerine	C19H21NO4	79574.8	3.26203e+06	783465	2.84036e+06
339.092	9.21037	C17267	S-Sulfanylglutathione	C10H17N3O6S2	482862	719776	594184	563893
666.321	16.7265	C01613	Stachyose	C24H42O21	75877.6	84564.4	87745.1	105387
466.233	34.6478	C02079	Staurosporine	C28H26N4O3	39452.1	100090	155912	96628.1
1033.41	15.7309	C00412	Stearoyl-CoA	C39H70N7O17P3S	87633.9	73137.1	41264	120583
412.392	15.9941	C05442	Stigmasterol	C29H48O	219177	82969.5	53905.7	179341
661.175	8.34469	C01138	Streptomycin-6-phosphate	C21H40N7O15P	197322	153135	887118	571489
118.025	33.2286	C00042	Succinate	C4H6O4	105163	236412	40981.7	68312.6
867.249	29.4182	C00091	Succinyl-CoA	C25H40N7O19P3S	291684	290416	146152	765802
342.142	1.69931	C00089	Sucrose	C12H22O11	422163	64795.5	750150	767234
81.9	27.4387	C00094	Sulfite	H2O3S	457952	483253	522618	345680
94.0583	16.3721	C11142	Sulfonylbismethane	C2H6O2S	991621	1.66743e+06	1.39159e+06	984514
125.092	9.00113	C00245	Taurine	C2H7NO3S	439392	90611.1	126512	152937
304.033	36.2812	C01617	Taxifolin	C15H12O7	2.94441e+06	46612.9	1.24283e+06	1.67453e+06
448.383	29.2376	C15791	Teasterone	C28H48O4	396262	477183	299516	351114
875.275	26.3486	C16303	Ternatin C5	C36H42O25	530372	710265	446470	205697
136.167	31.1344	C06075	Terpinolene	C10H16	127122	360618	1.00947e+06	917399
288.183	18.5254	C00535	Testosterone	C19H28O2	837425	119185	115802	585761
368.3	25.4576	C08320	Tetracosanoic acid	C24H48O2	1.21072e+06	677456	1.84318e+06	1.34774e+06
1117.56	35.7379	C16529	Tetracosanoyl-CoA	C45H82N7O17P3S	69543.8	83096.5	134552	69532.8
1115.43	21.5004	C16532	Tetracosenoyl-CoA	C45H80N7O17P3S	84671.9	121964	142365	78419.7
228.113	16.2844	C06424	Tetradecanoic acid	C14H28O2	495360	551617	555128	535242
977.213	30.3851	C02593	Tetradecanoyl-CoA	C35H62N7O17P3S	237955	1.3731e+06	282626	138870
445.15	30.8104	C00101	Tetrahydrofolate	C19H23N7O6	283362	932977	403695	754136
703.3	25.1438	C04144	Tetrahydropteroyltri-L-glutamate	C29H37N9O12	722782	131315	2.42964e+06	267870
311.125	1.96931	C06173	Thebaine	C19H21NO3	1.45354e+06	1.37612e+06	219087	534854
425.052	38.6977	C00068	Thiamin diphosphate	C12H19N4O7P2S	116181	239578	152440	117711
265.142	6.1695	C00378	Thiamine	C12H17N4OS	104619	1.09503e+06	391774	495744
345.139	23.7195	C01081	Thiamin monophosphate	C12H17N4O4PS	980097	790908	295780	1.49464e+06
112.969	43.281	C00320	Thiosulfate	H2O3S2	270831	215948	204899	154851
136	15.1065	C01620	Threonate	C4H8O5	239763	288784	66797.5	235800
119.025	17.8875	C00188	Threonine	C4H9NO3	7.18956e+06	8.24215e+06	4.84048e+06	9.32999e+06
242.117	13.8814	C00214	Thymidine	C10H14N2O5	114860	219375	220175	192494
126.083	21.2389	C00178	Thymine	C5H6N2O2	104082	174712	169714	44915.9
92.125	6.35006	C01455	Toluene	C7H8	249552	282013	319527	433034
148.071	20.8558	C00423	Trans-Cinnamate	C9H8O2	54785.6	59814.2	92779	77353
310.115	33.021	C04164	Trans-Cinnamoyl beta-D-glucoside	C15H18O7	96453	282915	494274	325704
814.271	29.3287	C17513	Trans-Crocetin (beta-D-glucosyl) (beta-D-gentibiosyl) ester	C38H54O19	400153	468096	731355	519679
919.296	24.7219	C05275	trans-Dec-2-enoyl-CoA	C31H52N7O17P3S	63347.7	105527	148103	160464
129.192	26.1056	C05748	trans-Hex-2-enoyl-[acp]	C6H9OSR	102962	129979	428285	185952
863.258	25.4947	C05271	trans-Hex-2-enoyl-CoA	C27H44N7O17P3S	101701	145361	188293	172286
152.192	22.9534	C01123	(-)-trans-Isopiperitenol	C10H16O	985611	355557	365912	448289
157.183	39.3744	C05751	trans-Oct-2-enoyl-[acp]	C8H13OSR	335872	798436	185477	297382
891.325	29.6865	C05276	trans-Oct-2-enoyl-CoA	C29H48N7O17P3S	359329	543564	361791	451420
975.192	25.6129	C05273	trans-Tetradec-2-enoyl-CoA	C35H60N7O17P3S	387014	309814	645573	250821
351.15	30.3379	C16431	Trans-Zeatin riboside	C15H21N5O5	2.25124e+06	3.81235e+06	5.96185e+06	2.15826e+06
511.05	29.7608	C16429	Trans-Zeatin-riboside-diphosphate	C15H23N5O11P2	246645	117632	58357.7	161353
431.125	29.7692	C16430	Trans-Zeatin riboside monophosphate	C15H22N5O8P	172272	78651.8	350792	229333
591	19.7707	C16428	Trans-Zeatin riboside triphosphate	C15H24N5O14P3	179445	295310	329823	230949
212.2	36.3825	C16309	Traumatin	C12H20O3	115275	125470	103277	112874
422.133	24.4755	C00689	,-Trehalose 6-phosphate	C12H23O14P	190081	190062	313310	187046
257.917	39.9769	C00536	Triphosphate	H5P3O10	45108.7	104363	77691.2	75656
141.183	16.9965	C00729	tropine	C8H15NO	1.93847e+06	4.43343e+06	2.39611e+06	1.90997e+06
139.1	34.3811	C00783	Tropinone	C8H13NO	204730	237964	205304	221234
160.11	21.9476	C00398	Tryptamine	C10H12N2	45990.6	76371.5	5.45795e+06	159079
204.008	17.2496	C00078	Tryptophan	C11H12N2O2	147795	124126	145102	179246
137.092	40.9354	C00483	Tyramine	C8H11NO	597516	376193	523399	635944
181.117	25.0189	C00082	Tyrosine	C9H11NO3	1.11851e+06	124097	2.74228e+06	2.78807e+06
590.4	28.3449	C17568	Ubiquinone-6	C39H58O4	591234	410107	169726	2.17621e+06
403.954	19.7353	C00015	UDP	C9H14N2O12P2	92952.4	157561	336757	69100.1
1017.49	39.5128	C04652	UDP-2,3-bis(3-hydroxytetradecanoyl)glucosamine	C43H77N3O20P2	71910.6	17623.6	71920.9	41508.9
588.992	38.7754	C04613	UDP-2-acetamido-4-dehydro-2,6-dideoxyglucose	C17H25N3O16P2	159727	72380.6	113694	104835
791.252	28.6133	C06022	UDP-3-O-(3-hydroxytetradecanoyl)-D-glucosamine	C29H51N3O18P2	509118	392307	135548	239575
833.2	21.9358	C04738	UDP-3-O-(3-hydroxytetradecanoyl)-N-acetylglucosamine	C31H53N3O19P2	103281	215782	237133	244708
548.008	1.72125	C04089	UDP-4-dehydro-6-deoxy-D-glucose	C15H22N2O16P2	567405	66215.1	70920.6	249000
629.025	38.6353	C11521	UDP-6-sulfoquinovose	C15H23N2O19P2S	140517	228635	134709	202860
536.097	12.8419	C00190	UDP-D-xylose	C14H22N2O16P2	190593	270876	584353	215074
566.046	7.3845	C00029	UDP-glucose	C15H24N2O17P2	70585.2	100754	39439.5	158090
580.1	20.7866	C00167	UDP-glucuronate	C15H22N2O18P2	58282.9	1.32294e+06	82484.9	120817
550.008	21.6456	C02199	UDP-L-rhamnose	C15H24N2O16P2	99615	95021.1	200689	305272
607.075	15.6296	C00043	UDP-N-acetyl-D-glucosamine	C17H27N3O17P2	73482.8	100938	212382	218315
1051.23	23.5676	C04877	UDP-N-acetylmuramoyl-L-alanyl-D-gamma-glutamyl-meso-2,6-diaminopimelate	C35H55N7O26P2	82096.7	555587	412179	427098
1149.43	12.2192	C04846	UDP-N-acetylmuramoyl-L-alanyl-D-glutamyl-L-lysyl-D-alanyl-D-alanine	C40H65N9O26P2	55116	70532.6	118230	62024.5
324.058	20.709	C00105	UMP	C9H13N2O9P	116538	366839	115472	184756
1671.95	32.2768	C05888	Undecaprenyl-diphospho-N-acetylmuramoyl-L-alanyl-D-glutamyl-L-lysyl- D-alanyl-D-alanine	C86H143N7O21P2	59992.7	138757	88983.4	29423.5
111.978	42.7815	C00106	Uracil	C4H4N2O2	400357	427104	288741	152857
836.217	19.6712	C01051	Uroporphyrinogen III	C40H44N4O16	140294	123273	92272.4	85989.2
344.125	32.4607	C10101	(-)-Usnic acid	C18H16O7	742312	78100.6	252691	193180
483.942	3.85088	C00075	UTP	C9H15N2O15P3	176076	754485	42570.6	102255
117.05	13.1119	C00183	Valine	C5H11NO2	339403	478534	273547	222151
432.125	28.9929	C01460	Vitexin	C21H20O10	102301	129793	111229	70402
152.017	15.7613	C00385	Xanthine	C5H4N4O2	192614	175799	365912	361415
284.117	23.274	C01762	Xanthosine	C10H12N4O6	87950	56879	291298	565977
364.1	8.3565	C00655	Xanthosine 5'-phosphate	C10H13N4O9P	2.35878e+06	143272	795658	382565
250.136	26.5579	C13453	Xanthoxin	C15H22O3	53222.9	275362	172190	221669
1143.61	41.8247	C17279	Ximenoyl-CoA	C47H84N7O17P3S	51295.3	48901.7	12550.1	35889.9
142.125	42.6904	C19757	(Z)-3-Hexen-1-ol acetate	C8H14O2	243057	697061	567416	524955
219.083	2.22075	C00371	Zeatin	C10H13N5O	736831	2.89512e+06	324256	4.12784e+06
568.4	27.5738	C06098	Zeaxanthin	C40H56O2	377597	101438	271910	143255
552.4	27.1958	C08590	Zeinoxanthin	C40H56O	950916	822145	854737	1.61187e+06
540.533	24.3371	C05430	zeta-Carotene	C40H60	6.4228e+06	1.11221e+06	5.27402e+06	3.68997e+06
