# Supplementary material for: Characterising the enzyme-driven metabolic shifts in rancid pearl millet flour using metabolomics approaches: a step towards improving quality and shelf-life
Source: Front Nutr. 2025 Oct 23;12:1691522. doi: 10.3389/fnut.2025.1691522 (PMC12588842; doi:10.3389/fnut.2025.1691522)
Supplement: Supplementary file 5 [file Table_5.XLS]

## Sheet: CHADI_BAJRI_vs_PUSA_120I-RAN
Table S5. Comparative metabolomic analysis of fresh flour of Chadhi Bajri versus rancid flour of Pusa-1201.
m/z value	Retention time	IDs	Metabolites	Molecular formula	CHADHI_BAJRI-R1 Peak area	CHADHI_BAJRI-R2 Peak area	PUSA_120I-RAN-R1 Peak area	PUSA_120I-RAN-R2 Peak area
56.0944	15.309	C01471	Acrolein	C3H4O	973067	739091	1.14244e+06	964240
58.0667	19.6509	C02001	Allyl alcohol	C3H6O	357398	254872	162440	1.36773e+06
59.1	30.0004	C06244	Acetamide	C2H5NO	6.34135e+06	6.16342e+06	3.52014e+06	7.19708e+06
60.1	0.8775	C00033	Acetate	C2H4O2	2.03403e+06	2.3683e+06	1.25378e+06	768217
60.1417	20.6415	C01845	Propan-2-ol	C3H8O	2.44842e+06	1.24572e+06	1.34468e+06	1.45713e+06
61.0306	13.3802	C00288	CO2(total)	CH2O3	1.09612e+06	763407	3.55375e+06	848072
61.0458	41.2054	C01563	Carbamate	CH3NO2	736855	4.64334e+06	8.28978e+06	8.33887e+06
61.0917	23.9085	C00189	Ethanolamine	C2H7NO	88063	178973	267839	515167
62.125	42.282	C00580	Dimethyl sulfide	C2H6S	92065.4	111559	298111	297247
68.0292	13.1338	C16521	Isoprene	C5H8	45837.9	382156	75574	70396.3
69.1	28.1812	C15668	1-Pyrroline	C4H7N	876400	926953	779871	1.36178e+06
71.9667	13.0309	C00546	Methylglyoxal	C3H4O2	131424	95761.4	82996.6	116798
73.1	26.4026	C01888	Aminoacetone	C3H7NO	1.22594e+06	593295	1.75571e+06	2.40372e+06
74.1	17.1146	C00986	1,3-Diaminopropane	C3H10N2	850604	919013	586559	617148
75.0167	37.0271	C00037	Glycine	C2H5NO2	813440	164496	571399	688345
75.1	33.21	C03939	Acetyl-[acyl-carrier protein]	C2H3OSR	210790	288687	124585	141142
76.1083	9.52088	C02917	Propane-diol	C3H8O2	160568	103236	179216	191139
78.075	8.37675	C11143	Dimethyl sulfoxide	C2H6OS	45197.4	27413.2	37837.9	49016.1
78.9167	40.7531	C01324	Bromide	BrH	329864	829910	429966	76514.8
80.9	2.24437	C11481	HSO3-	H2O3S	851736	550138	508190	688264
81.9	28.5829	C00094	Sulfite	H2O3S	457952	483253	790476	477006
84.1	30.78	C07330	3-Methyl-2-butenal	C5H8O	1.10708e+06	774344	1.23201e+06	1.08147e+06
85.1083	20.1049	C02659	Acetone cyanohydrin	C4H7NO	193997	221881	260785	422140
86.1	33.3315	C00741	Diacetyl	C4H6O2	104789	798966	2.91373e+06	6.28462e+06
87.0583	42.4035	C02218	Dehydroalanine	C3H5NO2	2.24532e+06	2.15029e+06	3.32198e+06	2.99958e+06
87.1	17.7424	C00555	4-Aminobutyraldehyde	C4H9NO	338064	2.14218e+06	560970	1.36237e+06
88.1	34.8806	C00022	Pyruvate	C3H4O3	146948	127188	195535	260859
88.15	19.8315	C00134	Putrescine	C4H12N2	109878	190276	142644	197893
89.1	22.275	C00041	Alanine	C3H7NO2	196401	5.54042e+06	180704	618283
90.0833	12.8891	C00186	(S)-Lactate	C3H6O3	59475.9	174967	123989	135286
92	22.7171	C00116	Glycerol	C3H8O3	368950	471288	438742	781642
92.1	6.04631	C01455	Toluene	C7H8	249552	282013	404473	440192
93.0667	2.52112	C00292	Aniline	C6H7N	306814	296802	7.99246e+06	487270
94.1	22.005	C11142	Sulfonylbismethane	C2H6O2S	991621	1.66743e+06	293658	665494
96.0333	39.5213	C11145	Methanesulfonic acid	CH4O3S	124684	199358	157641	104246
97.975	9.82462	C00009	Phosphate	H3PO4	286676	183639	185439	281731
98.0917	41.3707	C08497	(E)-2-Hexenal	C6H10O	259278	218923	205516	197108
100.025	4.74525	C08492	3-Hexenol	C6H12O	1.88903e+06	2.51993e+06	978761	361135
100.992	33.4564	C01234	1-Aminocyclopropane-1-carboxylate	C4H7NO2	693433	439108	330203	524003
101.108	24.7489	C04246	But-2-enoyl-[acyl-carrier protein]	C4H5OSR	235340	911144	308160	370760
101.975	21.1241	C00109	2-Oxobutanoate	C4H6O3	4.3719e+06	5.93709e+06	3.42817e+06	3.93154e+06
102.025	32.2717	C00576	Betaine aldehyde	C5H12NO	597335	724142	8.47603e+06	8.48425e+06
102.15	21.006	C02723	N-Methylputrescine	C5H14N2	2.65275e+06	1.01041e+06	3.86926e+06	9.29676e+06
102.95	20.8372	C02193	Pyruvate oxime	C3H5NO3	777288	466361	310731	794778
103.042	9.12262	C00334	4-Aminobutanoate	C4H9NO2	326858	339760	807566	332163
103.064	33.2674	C05745	Butyryl-[acp]	C4H7OSR	828624	95180.9	1.01745e+06	709131
104.1	40.3245	C00383	Malonate	C3H4O4	4.12569e+06	717576	467433	436985
104.104	1.54913	C00114	Choline	C5H14NO	1.40828e+06	8.34042e+06	8.37512e+06	8.469e+06
105.008	8.7075	C00065	Serine	C3H7NO3	8.31316e+06	1.81395e+07	8.58697e+06	8.57606e+06
106.1	4.33012	C00258	D-Glycerate	C3H6O4	254419	762260	476954	661329
107.075	34.4486	C15562	Benzylamine	C7H9N	175286	56345.2	137779	90045.5
108.053	3.28387	C02351	O-Benzoquinone	C6H4O2	291513	487961	1.36958e+06	822314
108.108	28.2656	C00556	Benzyl alcohol	C7H8O	340452	289888	172455	244218
110.008	17.3981	C00090	Catechol	C6H6O2	540786	682812	980895	435655
111.042	25.4914	C00380	Cytosine	C4H5N3O	93568.4	246240	263738	261302
111.117	5.44388	C00388	1H-Imidazole-4-ethanamine	C5H9N3	1.41773e+06	793949	445306	1.48481e+06
112.108	15.9233	C00106	Uracil	C4H4N2O2	99196.2	122515	97532.9	74000.8
112.944	42.3799	C00320	Thiosulfate	H2O3S2	270831	215948	170840	192243
113.092	26.0904	C03912	(S)-1-Pyrroline-5-carboxylate	C5H7NO2	338145	288288	490779	310687
114.017	5.05912	C00596	2-Hydroxy-2,4-pentadienoate	C5H6O3	7.68013e+06	8.94767e+06	6.06664e+06	3.81571e+06
114.058	36.3791	C00429	5,6-Dihydrouracil	C4H6N2O2	7.14519e+06	8.1711e+06	780449	8.90416e+06
114.1	28.6672	C01387	Octane	C8H18	1.69138e+06	5.25917e+06	1.24581e+06	2.37663e+06
115.012	25.9436	C00148	Proline	C5H9NO2	137262	1.08757e+06	418376	206648
116.064	1.836	C00122	Fumarate	C4H4O4	1.8578e+06	4.65948e+06	8.37142e+06	3.34032e+06
116.133	32.0321	C01585	Hexanoic acid	C6H12O2	302280	787235	760908	619539
116.992	29.8721	C00441	L-Aspartate 4-semialdehyde	C4H7NO3	390684	220494	225427	174126
117.046	12.8132	C00183	Valine	C5H11NO2	339403	478534	257670	227009
118.1	37.0811	C00042	Succinate	C4H6O4	105163	236412	202449	151217
119.042	18.3161	C00188	Threonine	C4H9NO3	7.18956e+06	8.24215e+06	3.27534e+06	4.14069e+06
119.067	16.5274	C01209	Malonyl-[acyl-carrier protein]	C3H3O3SR	1.82318e+06	1.13282e+07	3.83746e+06	5.66916e+06
120.1	26.7519	C15587	Purine	C5H4N4	117483	68464.2	137919	100868
120.942	32.3798	C00097	Cysteine	C3H7NO2S	1.09608e+06	1.65585e+06	677787	641455
122.1	7.35412	C00153	Nicotinamide	C6H6N2O	831376	1.78176e+06	833577	800762
123.025	30.8475	C00253	Nicotinate	C6H5NO2	420677	258641	200990	338023
123.997	1.60312	C07295	Methanearsonous acid	CH5AsO2	500242	396584	606667	391151
124.092	24.7252	C02923	2,3-Dihydroxytoluene	C7H8O2	301820	284651	2.65777e+06	2.30775e+06
125.083	3.94538	C00245	Taurine	C2H7NO3S	439392	90611.1	474423	495177
125.983	20.0576	C11918	Maltol	C6H6O3	65555.3	43587.1	84576.4	127912
126.067	20.3513	C00178	Thymine	C5H6N2O2	104082	174712	124499	105580
126.9	35.1371	C00708	Iodide	HI	217337	353428	402095	177778
127.075	38.9964	C00450	(S)-2,3,4,5-Tetrahydropyridine-2-carboxylate	C6H9NO2	120217	433790	275326	226053
128.108	36.8854	C01545	1-Octanal	C8H16O	444647	1.32972e+06	2.0508e+06	2.1476e+06
129.013	0.875812	C01879	Pidolic acid	C5H7NO3	506270	305287	2.19943e+06	547603
129.1	6.83944	C00408	L-Pipecolate	C6H11NO2	289480	180397	275863	622846
129.2	25.6365	C05748	trans-Hex-2-enoyl-[acp]	C6H9OSR	102962	129979	125061	194998
130.06	39.7103	C02214	(E)-Glutaconate	C5H6O4	1.28085e+06	931578	871980	1.00764e+06
130.125	2.45362	C00179	Agmatine	C5H14N4	1.3234e+06	1.4961e+06	1.4487e+06	860037
130.2	6.05813	C00756	1-Octanol	C8H18O	1.18435e+06	1.10575e+06	1.1169e+06	709052
131.017	2.862	C00407	Isoleucine	C6H13NO2	319336	2.2542e+06	1.63934e+06	496582
131.101	2.01825	C00123	Leucine	C6H13NO2	414787	2.32691e+06	2.21718e+06	772288
131.191	1.56937	C05749	Hexanoyl-[acp]	C6H11OSR	474594	2.32757e+06	1.98423e+06	730906
131.978	1.99125	C00036	Oxaloacetate	C4H4O5	6.77806e+06	6.66454e+06	360619	1.46407e+06
132.1	2.04188	C00152	Asparagine	C4H8N2O3	9.23612e+06	1.87585e+07	8.50046e+06	2.77567e+06
133.1	1.63688	C00049	Aspartic acid	C4H7NO4	1.19553e+06	857522	1.21721e+06	2.32178e+06
133.125	19.4333	C00561	Mandelonitrile	C8H7NO	238303	137032	127373	179578
134	10.7004	C00149	(S)-Malate	C4H6O5	38101.4	70953.2	576137	68816.4
134.147	14.3167	C01801	Deoxyribose	C5H10O4	97465.3	49780.4	78805.3	120362
135	2.18531	C00155	L-Homocysteine	C4H9NO2S	2.40206e+06	2.98254e+06	724292	1.11585e+06
135.042	44.7187	C00147	Adenine	C5H5N5	1.11674e+06	1.18166e+06	2.47485e+06	1.03047e+06
135.075	1.404	C15561	N-Benzylformamide	C8H9NO	439234	714402	1.65395e+06	1.72688e+06
136.008	23.5373	C01620	Threonate	C4H8O5	239763	288784	336119	260451
136.05	41.148	C03765	4-Hydroxyphenylacetaldehyde	C8H8O2	252277	266583	202557	300962
136.1	34.4655	C04203	N,N-Dimethyl-1,4-phenylenediamine	C8H12N2	267720	513635	1.21174e+06	1.10248e+06
136.192	28.1137	C06075	Terpinolene	C10H16	127122	360618	336119	242135
137.058	24.1178	C00108	Anthranilate	C7H7NO2	312734	337927	207128	176567
137.125	39.8183	C00483	Tyramine	C8H11NO	597516	376193	340588	1.01521e+06
138.006	32.0659	C00805	Salicylate	C7H6O3	160976	209666	116010	132062
139.067	6.4125	C01279	4-Amino-5-hydroxymethyl-2-methylpyrimidine	C6H9N3O	263574	196449	127540	171857
139.125	35.019	C00783	Tropinone	C8H13NO	204730	237964	279456	286062
139.912	3.20287	C07294	Methylarsonate	CH5AsO3	942856	700665	1.98218e+06	776933
140	16.0346	C04431	Cis-4-Carboxymethylenebut-2-en-4-olide	C6H4O4	512469	435753	1.01167e+06	789680
141	3.95212	C00169	Carbamoyl phosphate	CH4NO5P	1.20945e+06	2.4384e+06	2.3178e+06	1.73645e+06
141.063	13.905	C00346	Ethanolamine phosphate	C2H8NO4P	2.74217e+06	2.32637e+06	2.13657e+06	1.72504e+06
141.1	34.695	C00860	L-Histidinol	C6H11N3O	2.09524e+06	1.67363e+06	1.41788e+06	1.65844e+06
141.125	23.7533	C00729	tropine	C8H15NO	2.81949e+06	1.98978e+06	3.48174e+06	3.75942e+06
142.025	3.996	C00682	2-Hydroxymuconate semialdehyde	C6H6O4	405723	2.70446e+06	462711	337347
142.05	17.9398	C03088	5-Hydroxymethyluracil	C5H6N2O3	325207	194400	365657	178708
142.117	41.5597	C19757	(Z)-3-Hexen-1-ol acetate	C8H14O2	243057	697061	477225	1.20782e+06
142.975	3.16575	C04294	5-(2-Hydroxyethyl)-4-methylthiazole	C6H9NOS	511735	652565	619197	3.22081e+06
144.092	8.2215	C06423	Octanoic acid	C8H16O2	518416	282542	341453	318176
144.992	15.8912	C00940	2-Oxoglutaramate	C5H7NO4	248039	506386	565020	7.58504e+06
145.133	38.3332	C04076	L-2-Aminoadipate 6-semialdehyde	C6H11NO3	304081	668085	416402	449426
145.225	38.9273	C05746	3-Oxohexanoyl-[acp]	C6H9O2SR	439198	519456	407596	452991
146	10.9114	C00026	2-Oxoglutarate	C5H6O5	1.34711e+06	2.49204e+06	2.08483e+06	2.21457e+06
146.042	40.3009	C00064	Glutamine	C5H10N2O3	895242	768248	4.44833e+06	3.68144e+06
146.15	4.023	C00047	Lysine	C6H14N2O2	2.0264e+06	579899	2.88698e+06	136508
147.075	26.9224	C00025	Glutamic acid	C5H9NO4	510070	351926	235968	312677
147.183	33.5779	C05747	(3R)-3-Hydroxyhexanoyl-[acyl-carrier protein]	C6H11O2SR	248663	488303	722503	760046
148.033	30.7901	C01180	4-Methylthio-2-oxobutanoic acid	C5H8O3S	63561.5	63788.7	96634.2	97021.4
148.075	19.3101	C00423	Trans-Cinnamate	C9H8O2	54785.6	59814.2	191235	249389
148.133	39.3474	C10452	Estragole	C10H12O	1.16046e+06	162847	149813	41694.3
149.1	31.3943	C00073	Methionine	C5H11NO2S	141465	108335	73431	96324.6
150.125	27.4151	C00121	D-Ribose	C5H10O5	2.41916e+06	2.28502e+06	217864	551890
150.2	38.1037	C02485	(-)-Isopiperitenone	C10H14O	439408	105985	41151.6	931484
151.025	38.4142	C00242	Guanine	C5H5N5O	170439	971258	202341	188878
151.1	10.3241	C04350	(E)-4-Hydroxyphenylacetaldehyde-oxime	C8H9NO2	98586.5	115830	737565	839735
152.025	11.2489	C00385	Xanthine	C5H4N4O2	192614	175799	183906	186881
152.063	17.9651	C12305	Methyl salicylate	C8H8O3	260749	272658	201238	317489
152.1	29.9194	C01014	3-Isopropylcatechol	C9H12O2	79313.4	796748	255552	306304
152.167	23.2403	C01123	(-)-trans-Isopiperitenol	C10H16O	985611	355557	432696	387592
153.021	23.7347	C00606	3-Sulfino-L-alanine	C3H7NO4S	250453	143428	1.05399e+06	289674
153.1	3.85763	C03758	Dopamine	C8H11NO2	3.27246e+06	559666	1.17639e+06	4.53395e+06
154.192	11.5358	C00843	(-)-Menthone	C10H18O	247891	84666.1	102298	131566
155.108	17.7491	C00135	Histidine	C6H9N3O2	1.45108e+06	1.00033e+06	527128	553665
156	10.4321	C00988	2-Phosphoglycolate	C2H5O6P	317184	360884	164126	482307
156.017	29.619	C06760	2-Hydroxy-5-methyl-cis,cis-muconic semialdehyde	C7H8O4	299764	267331	226767	200520
156.117	18.0292	C02938	3-Indoleacetonitrile	C10H8N2	130669	231384	394193	417816
156.119	1.30612	C00400	(-)-Menthol	C10H20O	495014	6.74896e+06	6.1573e+06	6.33449e+06
157.132	43.0717	C05751	trans-Oct-2-enoyl-[acp]	C8H13OSR	335872	798436	636634	545496
158.015	18.7228	C02222	2-Maleylacetate	C6H6O5	373688	275981	163051	525720
158.036	41.6003	C00337	(S)-Dihydroorotate	C5H6N2O4	136219	2.16177e+06	1.8929e+06	1.67049e+06
158.063	3.09825	C02350	(S)(+)-Allantoin	C4H6N4O3	2.23856e+06	2.91086e+06	1.21027e+06	1.3087e+06
158.075	32.0811	C02631	2-Isopropylmaleate	C7H10O4	88834.7	51098.4	35054.6	436824
159.117	21.0549	C00637	Indole-3-acetaldehyde	C10H9NO	135464	190831	239743	5.31356e+06
159.167	34.5516	C05752	Octanoyl-[acp]	C8H15OSR	36332.3	120692	152901	117317
160.017	42.2888	C00322	2-Oxoadipate	C6H8O5	585304	89195	937786	701665
160.125	25.326	C00398	Tryptamine	C10H12N2	45990.6	76371.5	40222.4	49774.3
161.017	13.5236	C02791	3,4-Dichloroaniline	C6H5Cl2N	248588	112599	93096.1	505896
161.058	2.74219	C00956	L-2-Aminoadipate	C6H11NO4	1.20187e+06	275396	213699	4.18425e+06
161.812	15.0491	C05172	Selenophosphoric acid	H3O3PSe	254157	197328	256662	1.37163e+06
161.992	3.71925	C02625	2,4-Dichlorophenol	C6H4Cl2O	371014	1.1419e+06	143046	276238
162.01	33.6994	C09315	Umbelliferone	C9H6O3	354801	360029	392276	289699
162.042	20.7157	C03652	(2R,3S)-2,3-Dimethylmalate	C6H10O5	270523	305093	243009	288116
162.088	1.59638	C06358	Methyl cinnamate	C10H10O2	324320	1.14093e+06	1.53428e+06	1.24365e+06
162.158	1.54237	C00745	Nicotine	C10H14N2	397435	1.14093e+06	455602	1.24794e+06
163.083	29.9464	C19567	4-Oxo-1-(3-pyridyl)-1-butanone	C9H9NO2	217768	232475	101865	118797
163.147	1.04287	C03172	S-Methyl-L-methionine	C6H13NO2S	850997	1.54167e+06	1.01515e+06	1.14411e+06
164.033	30.3986	C00166	Phenylpyruvate	C9H8O3	385146	100318	391776	294204
164.158	4.87688	C10453	Eugenol	C10H12O2	210168	236084	385276	239611
165.1	27.5788	C00079	Phenylalanine	C9H11NO2	512643	626764	264138	617482
166.025	5.9805	C16353	7-Methylxanthine	C6H6N4O2	357097	261126	338189	127952
166.125	27.5096	C17622	10-Oxogeranial	C10H14O2	129608	202131	46841.9	133566
166.975	17.5129	C03722	Quinolinate	C7H5NO4	227936	356194	193375	449936
167.1	25.7462	C00250	Pyridoxal	C8H9NO3	58346.7	75546.1	129956	130841
168.067	37.5671	C00074	Phosphoenolpyruvate	C3H5O6P	80529.4	120243	170994	70553.8
168.1	11.4075	C00534	Pyridoxamine	C8H12N2O2	69605.5	35071.2	158935	81679.6
168.967	1.59638	C05688	L-Selenocysteine	C3H7NO2Se	119688	434673	513835	262218
169.046	39.2816	C13482	Phosphodimethylethanolamine	C4H12NO4P	104489	127427	149598	119675
169.15	10.6937	C00314	Pyridoxine	C8H11NO3	135932	175176	96779.2	2.33799e+06
170.021	14.9614	C00111	Glycerone phosphate	C3H7O6P	67504.8	183481	155146	372209
170.133	20.6786	C02499	2-Hydroxybiphenyl	C12H10O	69905.8	85635.6	17679.7	363056
170.175	6.96938	C17621	10-Hydroxygeraniol	C10H18O2	124355	87101.3	77332.7	167982
171.075	23.1643	C03972	2,3,4,5-Tetrahydrodipicolinate	C7H9NO4	205785	231315	125818	440896
172.054	38.7045	C02637	3-Dehydroshikimate	C7H8O5	131072	198723	216904	74824.6
172.083	19.8619	C00093	Sn-Glycerol 3-phosphate	C3H9O6P	22713.8	60840.3	129599	1.47339e+06
172.158	6.82425	C01571	Decanoic acid	C10H20O2	90468.1	220720	120536	152701
173.111	5.0085	C01250	2-Acetamido-5-oxopentanoate	C7H11NO4	107115	266135	261439	395307
173.183	17.6681	C05750	3-Oxooctanoyl-[acp]	C8H13O2SR	95111.2	48904	2.1342e+06	435877
174.05	19.8855	C00417	cis-Aconitate	C6H6O6	51179.6	258352	268234	833277
174.158	19.7201	C00062	Arginine	C6H14N4O2	124660	98061.4	268234	806793
174.992	37.4119	C01041	Monodehydroascorbate	C6H7O6	313400	331886	162895	266811
175.075	40.7751	C00954	Indole-3-acetate	C10H9NO2	364638	160622	143213	200331
175.137	30.5168	C00327	L-Citrulline	C6H13N3O3	125760	155035	128985	178807
175.192	11.2944	C04620	(3R)-3-Hydroxyoctanoyl-[acyl-carrier protein]	C8H15O2SR	78232.6	290240	208430	3.41383e+06
175.992	5.02875	C00072	Ascorbate	C6H8O6	1.20031e+06	532297	833437	1.31253e+06
176.05	41.0434	C00438	N-Carbamoyl-L-aspartate	C5H8N2O5	1.94605e+06	118838	1.86362e+06	1.97542e+06
176.067	14.9276	C02504	Alpha-Isopropylmalate	C7H12O5	843506	1.81027e+06	425889	1.48972e+06
176.083	10.4169	C00780	Serotonin	C10H12N2O	556085	256048	616611	1.48972e+06
177.1	36.7588	C08295	S-[(E)-Prop-1-enyl]-L-cysteine S-oxide	C6H11NO3S	129883	150752	118333	204925
177.947	30.375	C00013	Diphosphate	H4P2O7	60607.8	121805	171484	108857
178.108	26.1731	C00198	D-Glucono-1,5-lactone	C6H10O6	599820	62787.8	183542	313041
178.158	16.4953	C10454	Eugenol methyl ether	C11H14O2	109846	65932.4	123325	210100
179.95	36.8753	C01179	3-(4-Hydroxyphenyl)pyruvate	C9H8O4	76057.6	205878	117654	99656.1
180.092	43.6793	C00031	D-Glucose	C6H12O6	194656	175045	349734	319492
181.05	28.4074	C00082	Tyrosine	C9H11NO3	1.11851e+06	124097	621806	963959
182.025	33.5003	C03964	(R)-3-(4-Hydroxyphenyl)lactate	C9H10O4	1.46431e+06	677565	57970.9	35370.1
182.092	2.39625	C00392	Mannitol	C6H14O6	356840	4.78199e+06	213610	991669
183.946	25.11	C03232	3-Phosphonooxypyruvate	C3H5O7P	304746	423699	155835	135043
184.017	18.1238	C15556	L-3,4-Dihydroxybutan-2-one 4-phosphate	C4H9O6P	241611	302449	52970.4	299415
184.05	22.1366	C11821	5-Hydroxyisourate	C5H4N4O4	304746	423699	261216	207720
184.1	20.223	C00588	Choline phosphate	C5H14NO4P	185400	177370	64400.1	247188
185.058	25.0037	C01005	O-Phospho-L-serine	C3H8NO6P	345537	539025	250950	434944
185.1	16.2574	C04409	2-Amino-3-carboxymuconate semialdehyde	C7H7NO5	66151.9	753733	308353	398622
186.05	33.0412	C00197	3-Phospho-D-glycerate	C3H7O7P	454539	119622	128554	206160
186.1	38.9981	C02526	Biphenyl-2,3-diol	C12H10O2	150205	250059	181296	366463
187.075	27.4354	C01092	8-Amino-7-oxononanoate	C9H17NO3	3.7566e+06	1.3851e+06	5.56406e+06	5.3076e+06
187.133	15.363	C00612	N1-Acetylspermidine	C9H21N3O	3.86675e+06	3.05587e+06	4.4664e+06	8.92516e+06
188.05	27.351	C11515	(E)-2-(Methoxycarbonylmethyl)butenedioate	C7H8O6	133694	402031	245962	234465
188.117	16.0262	C02774	10-Hydroxydecanoic acid	C10H20O3	119561	192307	525783	359954
188.192	28.0193	C01037	7,8-Diaminononanoate	C9H20N2O2	181322	324240	262797	161775
189.117	26.2744	C03871	L-2-Amino-6-oxoheptanedioate	C7H11NO5	182529	126071	169419	258252
190.1	19.5919	C05379	Oxalosuccinate	C6H6O7	191886	86857.7	111646	1.41235e+06
190.128	15.3461	C00666	LL-2,6-Diaminoheptanedioate	C7H14N2O4	107392	130647	134235	90740.7
191.058	2.64938	C16850	2-Amino-3,7-dideoxy-D-threo-hept-6-ulosonic acid	C7H13NO5	1.79108e+06	4.7294e+06	5.93682e+06	765214
192.092	1.755	C00158	Citrate	C6H8O7	307398	465191	701142	621008
192.125	15.4811	C12287	Beta-Ionone	C13H20O	218362	54447.6	158641	1.42068e+06
193	1.52887	C01693	L-Dopachrome	C9H7NO4	392144	563177	1.22359e+06	1.15462e+06
194.025	42.8389	C06473	2-Keto-D-gluconic acid	C6H10O7	132180	214772	71031.5	141816
195	11.1864	C03752	2-Amino-2-deoxy-D-gluconate	C6H13NO6	275376	347638	285224	676329
195.95	15.7123	C04045	3-(3,4-Dihydroxyphenyl)pyruvate	C9H8O5	103935	125502	119992	329509
196.033	40.2671	C00257	D-Gluconic acid	C6H12O7	68331	176793	152468	126497
197.058	17.2766	C00355	3,4-Dihydroxy-L-phenylalanine	C9H11NO4	985790	3.22521e+06	3.64749e+06	1.63816e+06
199.033	36.9546	C01102	O-Phospho-L-homoserine	C4H10NO6P	822167	2.5052e+06	3.14843e+06	1.58373e+06
200.1	25.2399	C00279	D-Erythrose 4-phosphate	C4H9O7P	103528	87915.4	128211	186499
200.117	32.8354	C02679	Dodecanoic acid	C12H24O2	293659	286363	292732	357114
201.954	18.6064	C00758	Bergaptol	C11H6O4	98153.6	105362	155812	872432
202.034	11.4682	C12248	5-Hydroxy-2-oxo-4-ureido-2,5-dihydro-1H-imidazole-5-carboxylate	C5H6N4O5	203117	47579.6	255911	846217
202.117	19.2054	C03569	2,2',3-Trihydroxybiphenyl	C12H10O3	51223.8	191833	140170	877445
202.232	6.47494	C00750	Spermine	C10H26N4	334851	402392	248973	2.8716e+06
203.008	42.1166	C00331	Indolepyruvate	C11H9NO3	592611	1.91223e+06	1.10848e+06	441762
203.075	18.9202	C04083	N6-(Delta2-Isopentenyl)-adenine	C10H13N5	1.39074e+06	734806	391490	1.8845e+06
203.967	37.962	C03657	1,4-Dihydroxy-2-naphthoate	C11H8O4	103041	179162	339488	221958
204.025	18.6131	C00078	Tryptophan	C11H12N2O2	147795	124126	119884	369000
204.15	20.8575	C06394	[PR] (+)-delta-Cadinene	C15H24	218308	235375	147931	182297
204.238	11.4277	C15972	Enzyme N6-(lipoyl)lysine	C8H14NOS2R	174638	198768	151401	991598
206.083	21.7485	C05662	Homoisocitrate	C7H10O7	433872	945369	574222	594118
206.108	16.9189	C16241	(R)-Lipoic acid	C8H14O2S2	729609	891410	847903	993372
208	10.1992	C05610	Sinapoyl aldehyde	C11H12O4	202384	401436	423916	648390
208.108	18.36	C01718	3-Anthraniloylalanine	C10H12N2O3	260116	370017	318937	412358
210.05	13.3684	C00818	D-Glucarate	C6H10O8	94258.7	118391	235530	2.11171e+06
210.144	36.2272	C08491	(-)-Jasmonic acid	C12H18O3	38588.8	118072	270691	195829
211.108	17.7154	C04720	DIMBOA	C9H9NO5	114872	78033.4	899230	8.43457e+06
212.025	15.0998	C01745	Pinosylvin	C14H12O2	32839.6	63531.7	45907.2	138240
212.175	34.6174	C16309	Traumatin	C12H20O3	115275	125470	142144	60711.1
213	42.579	C03082	4-Phospho-L-aspartate	C4H8NO7P	144239	422740	236630	242307
213.125	25.92	C15503	N,N-Dihydroxy-L-tyrosine	C9H11NO5	71692.7	73685.1	60350.5	613882
213.917	22.4707	C06054	2-Oxo-3-hydroxy-4-phosphobutanoate	C4H7O8P	328866	419126	176356	512516
214	36.3589	C00672	2-Deoxy-D-ribose 1-phosphate	C5H11O7P	190531	399544	918299	374633
214.094	34.4925	C01909	Dethiobiotin	C10H18N2O3	178827	199355	309429	84987.2
214.158	18.5861	C02367	3-Oxododecanoic acid	C12H22O3	318031	376219	222273	523233
215.025	33.4311	C06055	O-Phospho-4-hydroxy-L-threonine	C4H10NO7P	55891.2	382217	209234	93856.7
215.083	14.3201	C08272	Kinetin	C10H9N5O	276292	176150	221676	1.12419e+06
216.083	14.5125	C11434	2-C-Methyl-D-erythritol 4-phosphate	C5H13O7P	2.32975e+06	118185	3.9992e+06	116581
216.083	2.43	C01557	Bergapten	C12H8O4	92531.6	221542	3.9992e+06	3.87354e+06
218.058	3.52519	C00978	N-Acetylserotonin	C12H14N2O2	1.31871e+06	457526	1.52401e+06	846975
218.192	19.0417	C09737	Solavetivone	C15H22O	325285	77434	408671	586710
218.992	2.214	C04556	4-Amino-2-methyl-5-phosphomethylpyrimidine	C6H10N3O4P	114227	769518	6.44265e+06	4.92228e+06
219.047	1.566	C00371	Zeatin	C10H13N5O	736831	2.89512e+06	6.44265e+06	4.92228e+06
220.037	33.9289	C00643	5-Hydroxy-L-tryptophan	C11H12N2O3	120898	15301.5	183464	102334
220.046	16.8379	C01267	3-(Imidazol-4-yl)-2-oxopropyl phosphate	C6H9N2O5P	46361.4	58206.6	176545	366792
220.1	20.3074	C01239	N-Acetyl-beta-D-glucosaminylamine	C8H16N2O5	188856	170413	172639	276264
220.2	27.9214	C03461	2-trans,6-trans-Farnesal	C15H24O	131205	23751	42094.7	16542
221.012	11.6842	C01100	L-Histidinol phosphate	C6H12N3O4P	163067	183950	206876	923249
221.1	6.62512	C02029	Dihydrozeatin	C10H15N5O	155226	479096	440233	362571
222	37.4659	C02730	2-Succinylbenzoate	C11H10O5	978320	7.93046e+06	785065	2.02367e+06
222.1	31.7891	C02291	L-Cystathionine	C7H14N2O4S	216138	9.88102e+06	70284.9	147343
222.167	1.00913	C01126	2-trans,6-trans-Farnesol	C15H26O	3.56203e+06	4.89198e+06	4.08531e+06	1.28277e+07
223.083	32.5485	C04327	4-Methyl-5-(2-phosphoethyl)-thiazole	C6H10NO4PS	354107	3.95848e+06	2.46805e+06	2.18403e+06
224.025	42.4592	C00482	Sinapate	C11H12O5	125884	192330	187385	327910
224.108	43.3654	C02099	(2S)-Flavanone	C15H12O2	134083	193544	339566	294372
224.183	5.05237	C11512	Methyl jasmonate	C13H20O3	406958	170355	427293	251219
225.033	43.1156	C11355	4-Amino-4-deoxychorismate	C10H11NO5	336234	556881	291471	310728
225.108	10.8388	C03764	Para-(Dimethylamino)azobenzene	C14H15N3	523558	373739	307112	936445
225.142	19.0806	C11263	6-Benzylaminopurine	C12H11N5	188422	344438	542730	2.25853e+06
226.05	33.5121	C00251	Chorismate	C10H10O6	123772	697087	322999	1.01584e+06
226.083	41.4956	C00931	Porphobilinogen	C10H14N2O4	79452.7	152300	238747	190379
226.121	21.5122	C02345	(2S)-Flavan-4-ol	C15H14O2	235560	655313	1.45958e+06	2.32583e+06
226.138	13.0883	C00386	Carnosine	C9H14N4O3	265385	190864	329212	392347
226.975	17.5314	C03287	Glutamate-5-phosphate	C5H10NO7P	112177	129862	101724	224838
227.069	39.96	C00826	L-Arogenate	C10H13NO5	163064	99086.1	210045	264656
227.117	25.4205	C00881	Deoxycytidine	C9H13N3O4	145816	78588.8	7.49901e+06	272266
227.975	10.935	C01107	(R)-5-Phosphomevalonate	C6H13O7P	353371	679090	1.1021e+06	189657
228.083	9.02137	C03582	3,4',5-Trihydroxystilbene	C14H12O3	429140	398436	234326	340675
228.1	2.86875	C00526	Deoxyuridine	C9H12N2O5	198948	91975.3	93244.2	128042
228.15	16.2203	C06424	Tetradecanoic acid	C14H28O2	495360	551617	609013	636980
229	27.81	C03090	5-Phosphoribosylamine	C5H12NO7P	834834	1.44514e+06	425232	951372
229.208	27.0473	C05756	3-Oxododecanoyl-[acp]	C12H21O2SR	983766	1.10561e+06	832952	96309.4
230.114	24.7894	C00117	D-Ribose 5-phosphate	C5H11O8P	74759.4	123819	168461	370317
231.339	31.2289	C05757	(3R)-3-Hydroxydodecanoyl-[acyl-carrier protein]	C12H23O2SR	38682.2	72160.1	110130	112422
232.083	42.1942	C15767	Gamma-Glutamyl-gamma-aminobutyrate	C9H16N2O5	83958.1	114178	114796	106837
232.208	25.2669	C09382	Costunolide	C15H20O2	65108.6	15885.9	88522.3	160965
236.1	11.9239	C02700	L-Formylkynurenine	C11H12N2O4	55486.6	4.98119e+06	74814	1.89855e+06
236.15	23.3044	C09627	Capsidiol	C15H24O2	153504	83129.3	150475	234493
237.028	1.0125	C03684	6-Pyruvoyltetrahydropterin	C9H11N5O3	573653	499286	1.72862e+06	1.96642e+06
238	4.914	C04666	D-erythro-1-(Imidazol-4-yl)glycerol 3-phosphate	C6H11N2O6P	213563	367060	436398	174178
238.083	18.5321	C01187	3-Deoxy-D-manno-octulosonate	C8H14O8	545013	650496	1.08819e+06	914254
239.1	7.29338	C02953	7,8-Dihydrobiopterin	C9H13N5O3	549243	526560	399286	549156
240	15.8861	C00491	L-Cystine	C6H12N2O4S2	408634	449131	148229	916673
240.058	41.6711	C05817	(1R,6R)-6-Hydroxy-2-succinylcyclohexa-2,4-diene-1-carboxylate	C11H12O6	186083	563463	386944	235663
240.083	40.6789	C01262	Beta-Alanyl-N(pi)-methyl-L-histidine	C10H16N4O3	147729	110144	386944	458392
240.175	29.0048	C00517	Hexadecanal	C16H32O	705118	177990	517333	408162
242	15.714	C15650	2,3-Diketo-5-methylthiopentyl-1-phosphate	C6H11O6PS	149173	133812	216140	233769
242.038	35.2215	C04299	D-myo-Inositol 1,2-cyclic phosphate	C6H11O8P	299518	221621	237263	371865
242.1	14.1244	C00214	Thymidine	C10H14N2O5	114860	219375	128267	429281
243.125	23.2133	C00475	Cytidine	C9H13N3O5	212286	437029	956503	3.7754e+06
243.3	22.7762	C05761	Tetradecanoyl-[acp]	C14H27OSR	386441	437029	147260	4.71516e+06
244.058	1.91025	C02985	6-Deoxy-L-galactose-1-phosphate	C6H13O8P	323384	76145.7	536463	847014
244.11	9.24244	C00120	Biotin	C10H16N2O3S	413531	166897	291368	169648
245.919	11.5155	C00129	Isopentenyl diphosphate	C5H12O7P2	197468	80929.9	59014	535699
246.075	13.8443	C09276	Marmesin	C14H14O4	42833.6	66500	123937	83613.3
246.983	2.30512	C00018	Pyridoxal phosphate	C8H10NO6P	779036	1.15825e+06	495430	1.45017e+06
247.129	2.06212	C01594	Linamarin	C10H17NO6	446390	1.13816e+06	1.99921e+06	1.43425e+06
247.992	19.4468	C11007	Linuron	C9H10N2O2Cl2	144825	207580	160264	409851
248.05	10.7055	C00647	Pyridoxamine-5-phosphate	C8H13N2O5P	39479	138338	99839	247928
248.183	4.92075	C13455	Abscisic aldehyde	C15H20O3	141812	101931	204441	240502
249	31.6913	C00627	Pyridoxine-5-phosphate	C8H12NO6P	352015	241951	1.2126e+06	2.05991e+06
249.9	42.8136	C11536	(2R)-O-Phospho-3-sulfolactate	C3H7O9PS	115603	124415	180145	72914.2
250.1	19.0164	C00669	Gamma-L-Glutamyl-L-cysteine	C8H14N2O5S	91599.3	114724	79148.9	1.75738e+06
250.128	3.50325	C03002	N-Caffeoylputrescine	C13H18N2O3	360522	457642	266067	74092.3
250.158	28.5323	C13453	Xanthoxin	C15H22O3	53222.9	275362	81192.4	151638
251.125	9.57319	C00559	Deoxyadenosine	C10H13N5O3	91735.9	2.97008e+06	260647	164043
254.045	29.0621	C03175	Shikimate-3-phosphate	C7H11O8P	75873.1	27411.2	1.22887e+06	993356
254.046	41.7082	C10028	Chrysin	C15H10O4	126006	114550	137204	219508
254.061	15.9553	C08275	L-Djenkolic acid	C7H14N2O4S2	493348	104346	265725	496394
254.083	37.989	C05401	3-beta-D-Galactosyl-sn-glycerol	C9H18O8	31442.6	56437.4	137204	144583
254.236	18.5237	C08362	(9Z)-Hexadecenoic acid	C16H30O2	114057	76403	265725	429458
255.075	3.98588	C04874	2-Amino-4-hydroxy-6-(D-erythro-1,2,3-trihydroxypropyl)-7,8-dihydropteridine	C9H13N5O4	166235	394498	149539	295195
256.079	9.35887	C04271	3,9-Dihydroxypterocarpan	C15H12O4	899585	764606	337144	389757
256.3	29.8181	C00249	Hexadecanoic acid	C16H32O2	9.24152e+06	2.32463e+06	1.28571e+06	557547
257.046	9.35888	C15522	4a-Hydroxytetrahydrobiopterin	C9H15N5O4	591172	183928	1.55606e+06	3.44633e+06
257.892	39.6427	C00536	Triphosphate	H5P3O10	45108.7	104363	71493.8	64879.8
258.1	8.48475	C01236	D-Glucono-1,5-lactone 6-phosphate	C6H11O9P	2.12339e+07	164119	2.46715e+07	590299
259.965	13.8105	C04188	5-methylthio-d-ribose-1-phosphate	C6H13O7PS	112550	200184	126058	696227
259.992	36.3218	C00103	D-Glucose 1-phosphate	C6H13O9P	135025	312001	219531	131873
260.229	15.7916	C17744	1-(4-Hydroxyphenyl)-1-decene-3,5-dione	C16H20O3	124264	252096	379920	330461
261.976	40.7194	C11811	1-Hydroxy-2-methyl-2-butenyl 4-diphosphate	C5H12O8P2	75455.1	80143.6	99082.6	111123
262.117	11.5965	C00644	D-mannitol-1-phosphate	C6H15O9P	294996	393394	135577	179809
264.142	8.05613	C06082	Abscisic acid	C15H20O4	248804	226866	822437	1.08095e+06
265.083	2.37937	C00378	Thiamine	C12H17N4OS	104619	1.09503e+06	1.132e+06	128712
265.925	27.9518	C00236	3-Phospho-D-glyceroyl phosphate	C3H8O10P2	90100.4	79417.9	77566	93041.5
267.042	5.72063	C03539	S-Ribosyl-L-homocysteine	C9H17NO6S	269973	944727	272039	996614
267.133	27.8353	C00212	Adenosine	C10H13N5O4	2.37733e+06	98827.9	4.33641e+06	135918
268.1	3.39356	C00294	Inosine	C10H12N4O5	173776	157888	178951	3.68605e+06
268.983	32.265	C04133	N-Acetylglutamate-5-phosphate	C7H12NO8P	652177	1.33865e+06	3.90549e+06	2.60395e+06
270.008	30.0173	C01477	Apigenin	C15H10O5	292916	72630.7	590113	370008
270.142	25.4931	C16419	Pinostrobin	C16H14O4	302767	1.77373e+06	3.1564e+06	1.29725e+06
270.183	29.2815	C00468	Estrone	C18H22O2	287294	667861	3.1564e+06	203640
271.175	37.0541	C06160	(S)-Norcoclaurine	C16H17NO3	79457.2	253365	166842	215491
272.15	27.3628	C06186	Arbutin	C12H16O7	1.3761e+06	55604.5	13667.1	136830
272.242	25.1454	C00951	Estradiol-17beta	C18H24O2	60866.4	5.18934e+06	5.78817e+06	1.47954e+06
272.275	25.569	C06090	[PR] ent-Kaurene	C20H32	5.04953e+06	5.18934e+06	5.91735e+06	1.47905e+06
273.1	6.6015	C16702	4'-O-Methylnorbelladine	C16H19NO3	421767	2.29728e+06	6.48229e+06	152832
274.133	17.9651	C01218	6-Phospho-2-dehydro-D-gluconate	C6H11O10P	156446	81060.3	1.9559e+06	1.49116e+06
274.15	8.30925	C00774	Phloretin	C15H14O5	1.49274e+06	388111	183123	442773
275.133	5.27681	C20589	D-Glucosaminate-6-phosphate	C6H14NO9P	102844	2.23663e+06	5.42175e+06	2.95164e+06
276.1	1.70438	C00345	6-Phospho-D-gluconate	C6H13O10P	299649	333168	105868	367055
276.15	27.8978	C00449	N6-(L-1,3-Dicarboxypropyl)-L-lysine	C11H20N2O6	110375	121144	118991	148657
276.235	36.1564	C04498	P-Coumaroylagmatine	C14H20N4O2	133422	95903.4	125526	121389
277.908	42.9199	C11453	2-C-Methyl-D-erythritol 2,4-cyclodiphosphate	C5H12O9P2	55729.2	61757.6	67532.9	77929.7
278.242	26.2457	C06426	(6Z,9Z,12Z)-Octadecatrienoic acid	C18H30O2	519374	316802	6.40276e+06	200709
280.2	30.0443	C01595	Linoleate	C18H32O2	241553	641357	503688	2.38316e+06
281.3	28.3466	C19670	Oleamide	C18H35NO	1.79793e+06	5.75373e+06	1.34168e+06	2.31479e+07
282.2	28.1711	C00712	(9Z)-Octadecenoic acid	C18H34O2	9.50794e+06	431075	104986	1.35102e+06
283.067	20.7833	C00387	Guanosine	C10H13N5O5	334258	228062	250374	713344
284.108	6.08006	C00814	Biochanin A	C16H12O5	85054.1	883402	587989	473525
284.117	26.7469	C01762	Xanthosine	C10H12N4O6	87950	56879	5.23053e+06	8.21031e+06
284.3	30.9488	C01530	Octadecanoic acid	C18H36O2	3.18013e+06	5.93958e+06	3.73809e+06	2.71359e+06
285.097	43.4903	C01516	Morphine	C17H19NO3	458502	360639	514189	623617
285.942	40.0663	C01514	Luteolin	C15H10O6	30560.5	65429.8	105899	257444
286.1	15.1943	C01451	Salicin	C13H18O7	84869.2	61114.5	118206	243105
286.258	11.4159	C00473	Retinol	C20H30O	48499	100233	224080	124673
287.05	24.4603	C05905	Cyanidin	C15H10O6	245777	604184	242663	109788
287.442	24.4468	C04633	(3R)-3-Hydroxypalmitoyl-[acyl-carrier protein]	C16H31O2SR	581611	500198	256274	218041
287.95	14.9648	C04691	2-Dehydro-3-deoxy-D-arabino-heptonate 7-phosphate	C7H13O10P	91375.3	155878	93664.3	238043
288.065	32.9839	C00974	Dihydrokaempferol	C15H12O6	418951	346931	609160	367970
288.2	22.9534	C00535	Testosterone	C19H28O2	837425	119185	719711	562683
290.017	18.0225	C05382	Sedoheptulose 7-phosphate	C7H15O10P	437846	415911	232968	427734
290.125	7.59713	C03406	N-(L-Arginino)succinate	C10H18N4O6	2.72554e+06	3.44378e+06	57353.7	123166
290.261	20.25	C03917	Dihydrotestosterone	C19H30O2	144450	95662.2	272598	142405
292.1	31.5883	C11633	16-Epivellosimine	C19H20N2O	68594.9	61298.4	54190	52881.7
292.22	22.761	C01226	12-OPDA	C18H28O3	67828.8	514129	252804	401993
292.25	11.4598	C12525	5alpha-Androstan-3beta,17beta-diol	C19H32O2	157632	223262	88706.1	246565
294.233	25.0594	C04780	8-[(1R,2R)-3-Oxo-2-{(Z)-pent-2-enyl}cyclopentyl]octanoate	C18H30O3	232923	1.09076e+06	1.85738e+06	176916
295.075	19.791	C03373	Aminoimidazole ribotide	C8H14N3O7P	135663	62266.5	1.93978e+06	5.02103e+06
295.192	27.6902	C00844	(R)-Prunasin	C14H17NO6	1.0043e+06	814676	8.73339e+06	536407
296.3	26.8566	C01389	Phytol	C20H40O	1.3273e+07	1.10713e+06	508625	2.85676e+06
297.025	26.8869	C00170	5'-Methylthioadenosine	C11H15N5O3S	1.04208e+06	426045	214104	207850
297.233	26.5123	C06171	7,8-Didehydro-4,5-epoxy-3-methoxy-17-methoxy-(5_)-morphinan-6-one	C18H19NO3	405426	3.62853e+06	8.56843e+06	792636
298.083	35.6974	C19787	5'-S-Methyl-5'-thioinosine	C11H14N4O4S	259769	803428	1.12504e+06	244383
298.333	24.4063	C19616	18-Hydroxyoleate	C18H34O3	440450	772112	7.79567e+06	853310
299.019	12.2462	C04752	2-Methyl-4-amino-5-hydroxymethylpyrimidine diphosphate	C6H11N3O7P2	251065	419474	298056	2.09143e+06
299.094	2.95988	C03492	D-4'-Phosphopantothenate	C9H18NO8P	281636	1.13076e+06	186879	424938
299.175	27.3021	C05176	(S)-N-Methylcoclaurine	C18H21NO3	270377	3.38952e+06	2.95092e+06	1.73464e+06
299.183	27.7071	C00319	Sphingosine	C18H37NO2	4.2574e+06	3.38952e+06	2.95092e+06	996822
300.05	38.3754	C04293	Chrysoeriol	C16H12O6	462263	94498.4	70465.1	144070
300.186	24.4991	C03993	4-(beta-D-Glucosyloxy)benzoate	C13H16O8	175044	1.03022e+06	1.38861e+06	1.0625e+06
300.233	29.6055	C00777	Retinoate	C20H28O2	117648	188211	1.38861e+06	173270
301.117	17.7154	C04256	N-Acetyl-D-glucosamine-1-phosphate	C8H16NO9P	233653	176614	528757	372701
302	4.11244	C00389	Quercetin	C15H10O7	127645	327442	53700.6	101501
302.092	41.0029	C15486	3''-Deamino-3''-oxonicotianamine	C12H18N2O7	101889	46084.5	127130	76820
302.2	21.7131	C06428	(5Z,8Z,11Z,14Z,17Z)-Icosapentaenoic acid	C20H30O2	462791	142810	76632.1	467775
303.1	21.2524	C05324	Nicotianamine	C12H21N3O6	132973	110357	182850	347127
304.046	35.9336	C01617	Taxifolin	C15H12O7	2.94441e+06	46612.9	1.82097e+06	1.28767e+06
304.092	6.06825	C15485	2'-Deoxymugineic acid	C12H20N2O7	536771	977671	108615	395759
304.323	39.069	C00219	Arachidonate	C20H32O2	306874	280036	468228	499388
306.183	11.2117	C03242	Dihomo-gamma-linolenate	C20H34O2	300473	73926.3	186005	752113
307.05	18.4494	C00239	DCMP	C9H14N3O7P	225469	194459	221913	1.40581e+06
307.133	16.902	C00051	Glutathione	C10H17N3O6S	382779	98340.3	197260	224720
307.917	40.9556	C01143	(R)-5-Diphosphomevalonate	C6H14O10P2	76557.8	79069.8	78981.5	49666.8
308.038	12.9161	C00365	DUMP	C9H13N2O8P	75479	92344.1	314325	806141
308.138	30.9926	C17743	Bisdemethoxycurcumin	C19H16O4	351834	170149	43746.5	457202
308.275	26.2575	C16525	Icosadienoic acid	C20H36O2	119186	92382.3	41446.5	442544
309.108	16.8919	C00933	Sinapoylcholine	C16H23NO5	66528.3	176787	780333	385162
310	37.9384	C01151	D-Ribose 1,5-bisphosphate	C5H12O11P2	14062	190570	116374	137612
310.1	31.3538	C04164	Trans-Cinnamoyl beta-D-glucoside	C15H18O7	96453	282915	46525.2	199736
310.2	17.2665	C16526	Icosenoic acid	C20H38O2	30332.1	248852	151395	601155
311.092	33.3939	C05143	Dhurrin	C14H17NO7	367743	418399	241195	50012
311.125	5.96869	C06173	Thebaine	C19H21NO3	629271	539055	558875	70510.7
311.2	18.0816	C11810	Norajmaline	C20H25NO2	135221	401451	103062	883333
312.117	38.0379	C07582	Pteroic acid	C14H12N6O3	427477	65058.4	54278.1	67125.7
312.197	6.58125	C04717	(9Z,11E)-(13S)-13-Hydroperoxyoctadeca-9,11-dienoic acid	C18H32O4	71341.8	95592.1	261354	189488
312.392	27.7779	C06425	Icosanoic acid	C20H40O2	311009	311653	2.63386e+06	192550
313.1	22.3526	C04640	2-(Formamido)-N1-(5'-phosphoribosyl)acetamidine	C8H16N3O8P	1.31893e+06	558976	249539	330572
313.15	28.6673	C02717	N-Feruloyltyramine	C18H19NO4	1.76384e+06	2.18423e+06	7.85346e+06	201505
314	12.2884	C04376	5'-Phosphoribosyl-N-formylglycinamide	C8H15N2O9P	119728	87921	187623	63889.2
314.108	28.7634	C00921	Dihydropteroate	C14H14N6O3	420207	808226	428078	770009
314.2	27.3881	C18015	Momilactone A	C20H26O3	783387	1.49538e+06	624301	536770
314.267	28.6723	C19620	9,10-Epoxy-18-hydroxystearate	C18H34O4	1.23937e+06	682884	736898	471300
316.15	17.8538	C11863	Gibberellin A9	C19H24O4	410244	8.24046e+06	65145.3	259121
316.2	27.8049	C06093	Gibberellin A12 aldehyde	C20H28O3	163725	402065	262965	136036
316.258	21.4312	C01953	Pregnenolone	C21H32O2	8.16625e+06	8.25488e+06	8.08764e+06	575857
316.3	27.2987	C15988	(9S,10S)-9,10-Dihydroxyoctadecanoate	C18H36O4	195864	341067	8.08764e+06	257574
317.225	22.8285	C12144	Phytosphingosine	C18H39NO3	217427	138945	157270	213536
317.95	39.6107	C04478	2-Dehydro-3-deoxy-D-octonate-8-phosphate	C8H15O11P	49632.5	78052.2	42999.7	68081.1
318.104	6.18975	C10107	Myricetin	C15H10O8	46568.3	295381	411420	362354
318.292	21.2794	C00909	Leukotriene A4	C20H30O3	124887	714646	8.46454e+06	4.15366e+06
320.021	28.6166	C02906	Dihydromyricetin	C15H12O8	700217	330434	264371	120123
320.125	21.4312	C02947	4-Coumaroylshikimate	C16H16O7	1.04138e+06	993504	225347	258132
320.172	27.0877	C15500	Mugineic acid	C12H20N2O8	711589	1.13699e+06	1.0793e+06	6.04657e+06
322.017	6.78712	C00364	DTMP	C10H15N2O8P	207901	209034	156675	132540
323.1	9.88706	C00055	CMP	C9H14N3O8P	342756	834313	623054	433121
323.2	28.0091	C18699	(-)-Jasmonoyl-L-isoleucine	C18H29NO4	2.88278e+06	4.20502e+06	315869	2.92981e+06
324.025	20.0357	C00105	UMP	C9H13N2O9P	116538	366839	191608	541897
326.108	40.9151	C04415	4-O-beta-D-Glucosyl-4-hydroxycinnamate	C15H18O8	46058.4	34345	61449.4	70942.2
326.2	30.9285	C04332	6,7-Dimethyl-8-(D-ribityl)lumazine	C13H18N4O6	201807	1.47423e+06	78945.2	182096
327.017	33.4311	C17244	3-Methylthiopropyl-desulfoglucosinolate	C11H21NO6S2	438540	197316	242052	721018
327.192	34.7018	C02106	(S)-Scoulerine	C19H21NO4	79574.8	3.26203e+06	315565	306435
328.1	5.62106	C16519	2-Succinyl-5-enolpyruvyl-6-hydroxy-3-cyclohexene-1-carboxylate	C14H16O9	87029.8	45518.2	481648	67416.7
328.2	26.4769	C06429	(4Z,7Z,10Z,13Z,16Z,19Z)-Docosahexaenoic acid	C22H32O2	108840	204562	629210	245923
329.042	41.5463	C00575	3',5'-Cyclic AMP	C10H12N5O6P	217397	149045	282666	307648
329.1	16.9391	C01069	Desulfoglucotropeolin	C14H19NO6S	143087	141424	263525	523445
329.2	25.5774	C02105	(S)-Reticuline	C19H23NO4	361897	2.10879e+06	147659	1.10546e+06
330.125	19.1194	C18037	5-Deoxystrigol	C19H22O5	78403.3	181974	307136	174419
330.225	27.5636	C16513	(7Z,10Z,13Z,16Z,19Z)-Docosapentaenoic acid	C22H34O2	242325	190927	1.7031e+06	2.21363e+06
331.042	10.9721	C00360	DAMP	C10H14N5O6P	109299	1.40177e+06	1.02433e+06	469592
331.142	31.6777	C06162	Sanguinarine	C20H13NO4	110089	177881	5.04158e+06	1.0263e+06
331.992	40.4612	C01158	1-O-Galloyl-beta-D-glucose	C13H16O10	19604.8	32735.3	64055.6	73956.6
332.125	40.1996	C11864	Gibberellin A4	C19H24O5	19698.8	27964	75753.8	66355.6
332.3	24.6476	C16527	Adrenic acid	C22H36O2	230816	132618	1.3079e+06	1.84236e+06
333.2	19.9462	C05191	Dihydrosanguinarine	C20H15NO4	835366	87064.5	314347	179747
334.125	16.6033	C00455	Nicotinamide D-ribonucleotide	C11H15N2O8P	21370.4	94196.5	84909.7	199971
334.947	1.32638	C05925	Dihydroneopterin phosphate	C9H14N5O7P	225562	3.4135e+06	1.76484e+06	1.84468e+06
335.1	16.1831	C01031	S-Formylglutathione	C11H17N3O7S	380764	125186	131343	179567
335.225	26.6372	C16427	Isopentenyl adenosine	C15H21N5O4	203217	1.2096e+06	550384	4.92511e+06
336.025	12.5651	C01185	Nicotinate D-ribonucleotide	C11H14NO9P	70014	148291	118849	142863
336.133	30.8559	C10434	5-O-Caffeoylshikimic acid	C16H16O8	104593	96218.1	1.20386e+06	280500
336.15	20.8811	C00757	Berberine	C20H18NO4	47027.2	153785	247555	1.19791e+06
336.164	36.4601	C15501	3-Epihydroxymugineic acid	C12H20N2O9	85910.4	49613.7	77473.3	81100.4
336.192	19.2847	C02165	Leukotriene B4	C20H32O4	132391	587332	298569	581737
336.4	0.852188	C16533	(13Z,16Z)-Docosadienoic acid	C22H40O2	1.88142e+06	440391	577332	179792
337.088	10.1216	C14180	S-(Hydroxymethyl)glutathione	C11H19N3O7S	180713	61298.4	122977	110026
337.206	39.3694	C04197	Indole-3-acetyl-beta-1-D-glucoside	C16H19NO7	101278	169539	160961	113025
338.008	22.2919	C04677	1-(5'-Phosphoribosyl)-5-amino-4-imidazolecarboxamide	C9H15N4O8P	301505	485619	751747	479762
338.183	25.542	C12208	P-Coumaroyl quinic acid	C16H18O8	90100.1	989142	2.83674e+06	333035
338.383	9.64575	C08316	Erucic acid	C22H42O2	101215	117282	192305	158568
339	26.5275	C04751	1-(5-Phospho-D-ribosyl)-5-amino-4-imidazolecarboxylate	C9H14N3O9P	431167	454149	759478	540398
339.108	9.76388	C17267	S-Sulfanylglutathione	C10H17N3O6S2	482862	719776	428364	545125
339.2	26.6861	C03329	(S)-Canadine	C20H21NO4	658100	2.12423e+06	950685	4.45929e+06
339.908	4.73513	C05378	beta-D-Fructose 1,6-bisphosphate	C6H14O12P2	113150	108648	99964.3	217469
340.133	7.992	C02887	Sinapoyl malate	C15H16O9	808386	365046	108395	167694
340.2	24.8788	C04698	Methyl-2-alpha-L-fucopyranosyl-beta-D-galactoside	C13H24O10	142029	385080	273087	306379
340.342	39.2918	C08281	Docosanoic acid	C22H44O2	42460.2	100777	110070	92291.6
342.083	1.81913	C00089	Sucrose	C12H22O11	422163	64795.5	256011	1.19774e+06
342.2	32.6953	C00761	Coniferin	C16H22O8	5.10097e+06	983156	88058.9	40363.9
343.1	18.6739	C15772	DIBOA-glucoside	C14H17NO9	303413	149319	260664	332114
344.125	29.2714	C10101	(-)-Usnic acid	C18H16O7	742312	78100.6	334151	1.34094e+06
345	36.6187	C00942	3',5'-Cyclic GMP	C10H12N5O7P	640206	1.09227e+06	161812	1.03364e+06
345.083	19.0856	C01081	Thiamin monophosphate	C12H17N4O4PS	1.02443e+06	950619	1.00692e+06	1.65551e+06
346.208	24.3726	C11861	Gibberellin A24	C20H26O5	1.57677e+06	1.95098e+06	103087	733085
347.108	29.1499	C00020	AMP	C10H14N5O7P	52003.2	776273	1.19097e+06	893388
347.194	22.7846	C12227	Chelerythrine	C21H17NO4	299268	383679	446801	1.50124e+06
347.275	30.1151	C11695	Anandamide	C22H37NO2	257486	1.16342e+06	400719	160007
347.975	13.4426	C00130	IMP	C10H13N4O8P	85741.9	139680	125286	109980
348.25	28.2741	C00859	Gibberellin A1	C19H24O6	40562.4	325780	421109	219465
349.1	37.5165	C01302	1-(2-Carboxyphenylamino)-1-deoxy-D-ribulose 5-phosphate	C12H16NO9P	53727.3	367439	76996.6	176574
350.178	28.6723	C11632	Polyneuridine aldehyde	C21H22N2O3	167151	191572	6.43556e+06	533932
350.298	24.9514	C04707	(5Z,13E)-11alpha-Hydroxy-9,15-dioxoprost-13-enoate	C20H30O5	454072	385200	339998	387663
351.092	21.5426	C04016	N-Acetyl-7-O-acetylneuraminate	C13H21NO10	726296	817532	1.01349e+06	7.35599e+06
351.15	26.3959	C16431	Trans-Zeatin riboside	C15H21N5O5	2.25124e+06	3.81235e+06	2.04565e+06	1.71381e+07
352.15	23.0344	C06187	Arbutin 6-phosphate	C12H17O10P	243273	445377	205783	1.03604e+06
352.228	32.9096	C00427	Prostaglandin H2	C20H32O5	55707.1	321310	1.25984e+06	1.64757e+06
353.013	36.2576	C01304	2,5-Diamino-6-(5-phospho-D-ribosylamino)pyrimidin-4(3H)-one	C9H16N5O8P	117098	77817.9	88697.8	106913
354.054	20.0205	C01268	5-Amino-6-(5'-phosphoribosylamino)uracil	C9H15N4O9P	222669	80756.2	2.58625e+06	4.87564e+06
354.078	1.34663	C00852	Chlorogenate	C16H18O9	330955	133787	364555	232930
354.225	20.6955	C11809	17-O-Acetylnorajmaline	C21H26N2O3	1.58036e+06	553464	40259	147173
354.992	21.0701	C04807	2-Amino-7,8-dihydro-4-hydroxy-6-(diphosphooxymethyl)pteridine	C7H11N5O8P2	295191	691453	173115	502329
355.25	28.1745	C01137	S-Adenosylmethioninamine	C14H23N6O3S	435464	1.45722e+07	3.99878e+06	353244
356.108	16.5054	C04454	5-Amino-6-(5'-phospho-D-ribitylamino)uracil	C9H17N4O9P	55716.3	523275	215585	797314
358	2.17012	C08427	Sinigrin	C10H16NO9S2	134264	164115	141952	189539
358.083	9.10238	C01134	4'-Phosphopantetheine	C11H23N2O7PS	82264.8	147279	101957	213695
358.208	23.8072	C05366	(+)-Pinoresinol	C20H22O6	147390	97466.9	2.01685e+06	251407
360.033	29.889	C01850	Rosmarinate	C18H16O8	164247	162811	64211.5	336635
360.142	2.96662	C10646	Lariciresinol	C20H24O6	117031	262406	1.65048e+06	1.21226e+07
360.242	28.5947	C00762	Cortisone	C21H28O5	95616	189005	483567	3.60038e+06
361.025	18.7279	C06327	Chelirubine	C21H15NO5	168684	135318	1.5028e+06	826391
362.117	6.40238	C02034	Gibberellin A19	C20H26O6	121116	1.03475e+06	100505	237936
362.208	26.6254	C00735	Cortisol	C21H30O5	116821	91993.1	626896	782221
363	20.6685	C00144	GMP	C10H14N5O8P	223134	257064	185130	511138
363.15	31.7199	C05194	Dihydrochelirubine	C21H17NO5	766699	2.6636e+06	3.10118e+06	1.70795e+06
364.044	5.24812	C00655	Xanthosine 5'-phosphate	C10H13N4O9P	2.35878e+06	143272	162106	148339
364.133	1.539	C03579	Gibberellin A8	C19H24O7	226410	243693	1.72232e+06	172833
364.192	18.5169	C06095	Gibberellin A44 diacid	C20H28O6	114014	132955	171528	181830
366.05	6.56437	C06188	Salicin 6-phosphate	C13H19O10P	1.03054e+06	2.51512e+06	215415	861577
366.292	28.4327	C08323	(15Z)-Tetracosenoic acid	C24H46O2	6.63566e+06	1.7267e+06	9.85993e+06	547598
368.029	1.215	C01103	Orotidine 5 '-phosphate	C10H13N2O11P	304674	258461	384240	384556
368.117	37.314	C16517	Indolylmethyl-desulfoglucosinolate	C16H20N2O6S	69178.5	88222.8	1.66788e+06	94449.4
368.2	27.6463	C15985	17-O-Acetylajmaline	C22H28N2O3	265907	336351	111437	387413
368.308	25.8086	C08320	Tetracosanoic acid	C24H48O2	1.21072e+06	677456	8.16308e+06	312490
370.033	7.3575	C00447	D-altro-Heptulose-1,7-biphosphate	C7H16O13P2	97603.6	95296.5	125559	87959.7
372.1	7.44187	C03062	2-O-Caffeoylglucarate	C15H16O11	42941.3	155575	68301	42287.5
373.068	1.71281	C16698	MurNAc 6-phosphate	C11H20NO11P	184236	178584	951832	114396
373.083	28.9676	C08415	Gluconapin	C11H19NO9S2	598225	374511	606196	465950
373.2	29.4283	C15768	(2R)-2-beta-D-Glucopyranosyloxy-4-hydroxy-7-methoxy-(2H)-1,4-benzoxazin-3(4H)-one	C15H19NO10	634187	681854	598893	753035
374.192	25.5656	C06071	Deoxyloganin	C17H26O9	131290	369877	994719	481252
376.208	28.1796	C00255	Riboflavin	C17H20N4O6	47242.8	363422	59191	670682
377.069	30.5978	C03998	7-Methylguanosine 5'-phosphate	C11H16N5O8P	209100	418902	856413	459452
378.108	1.28587	C01007	Reduced riboflavin	C17H22N4O6	5.57648e+06	262541	5.63323e+06	4.90206e+06
379.042	2.73206	C03451	(R)-S-Lactoylglutathione	C13H21N3O8S	199160	8.47256e+06	118464	8.46485e+06
379.2	17.3019	C06124	Sphing-4-enine-1-phosphate	C18H38NO5P	338191	169331	116313	202798
380.2	27.9399	C08608	Norbixin	C24H28O4	132673	150800	23812.8	534108
381.117	17.9567	C03423	O-beta-D-Glucosylzeatin	C16H23N5O6	230499	605288	2.11139e+06	1.46086e+06
381.283	27.8741	C01120	Sphinganine 1-phosphate	C18H40NO5P	669764	356873	1.17978e+06	279416
382.025	1.782	C00616	Quercetin 3-sulfate	C15H10O10S	1.261e+06	1.6458e+06	114929	145330
382.092	40.1777	C00448	Farnesyl diphosphate	C15H28O7P2	82525.8	147061	90983.7	87891.9
382.217	31.4634	C14044	C25-Allenic-apo-aldehyde	C25H34O3	92759.8	68762.1	1.99034e+06	127414
382.308	25.326	C05107	7-Dehydrodesmosterol	C27H42O	95827.5	940098	2.21158e+06	2.27487e+06
383.2	24.5093	C16448	Dihydrozeatin-O-glucoside	C16H25N5O6	410685	4.42861e+06	201711	1.70809e+06
384.2	26.0685	C00021	S-Adenosyl-L-homocysteine	C14H20N6O5S	902336	216803	338371	1.39716e+06
384.242	0.995625	C00599	Cholest-4-en-3-one	C27H44O	41163.6	172950	220633	165943
386.2	28.5626	C01175	1-O-Sinapoyl-beta-D-glucose	C17H22O10	154884	278652	72811.3	277069
386.292	27.378	C00187	Cholesterol	C27H46O	297488	379380	175597	487549
387.006	22.0911	C00705	DCDP	C9H15N3O10P2	980477	864098	655982	530541
387.1	35.9944	C08403	Glucobrassicanapin	C12H21NO9S2	561123	937966	922606	1.15578e+06
388.073	31.9444	C01346	DUDP	C9H14N2O11P2	131340	158662	224819	151653
388.117	18.3819	C01852	Secologanin	C17H24O10	134543	308950	445724	289790
389.979	20.9908	C00119	5-Phospho-alpha-D-ribose 1-diphosphate	C5H13O14P3	26180.8	88427.5	114066	181768
390.242	27.6564	C01433	Loganin	C17H26O10	161823	154122	772332	1.28355e+06
394.3	29.6696	C05440	Ergosta-5,7,22,24(28)-tetraen-3beta-ol	C28H42O	505594	331060	219338	801146
395.025	34.3727	C05924	Molybdopterin	C10H14N5O6PS2	143876	145292	108707	54727.4
396.2	28.6774	C15989	(9S,10S)-10-Hydroxy-9-(phosphonooxy)octadecanoate	C18H37O7P	201996	46983.4	137519	64523.6
396.3	24.3709	C14156	delta-Tocotrienol	C27H40O2	284391	607938	201074	516557
396.324	27.8606	C15780	5-Dehydroepisterol	C28H44O	284391	459200	66804.1	3.28191e+06
397.113	2.62237	C04425	S-Adenosyl-4-methylthio-2-oxobutanoate	C15H19N5O6S	1.72461e+06	104053	583756	784061
398.168	28.2319	C10556	Deoxypodophyllotoxin	C22H22O7	317464	127371	1.18691e+06	804486
398.25	23.9051	C02673	Desacetoxyvindoline	C23H30N2O4	628533	55489.7	194137	279072
398.364	27.6244	C04525	Fecosterol	C28H46O	320424	235213	1.18759e+06	806788
399.275	25.0898	C02990	L-Palmitoylcarnitine	C23H45NO4	1.75852e+06	311063	1.38961e+06	367761
400.2	28.1576	C10557	Dihydroanhydropodorhizol	C22H24O7	239449	138752	18457.9	87755
400.24	26.8549	C01789	Campesterol	C28H48O	386974	335402	288849	99665.2
401.994	15.5284	C00363	DTDP	C10H16N2O11P2	101561	66739.9	104134	71578.3
402.15	30.8813	C04352	(R)-4'-Phosphopantothenoyl-L-cysteine	C12H23N2O9PS	251870	89356.8	509455	108099
402.354	28.8394	C15787	Campestanol	C28H50O	205109	179380	324491	195918
403.1	18.7802	C00112	CDP	C9H15N3O11P2	625797	3.84713e+06	402916	261475
403.962	18.9641	C00015	UDP	C9H14N2O12P2	92952.4	157561	86173.1	97408.6
406.058	14.9715	C08412	Glucoiberverin	C11H20NO9S3	68585.1	168945	75464.7	105779
408.083	24.3911	C02153	Glucotropeolin	C14H18NO9S2	172197	641049	83089.4	537144
408.208	21.9189	C01192	Palmitoylglycerone phosphate	C19H37O7P	56910.6	455382	596039	581365
410.15	19.6121	C04036	1-Palmitoylglycerol 3-phosphate	C19H39O7P	141676	117486	48477.9	549065
410.437	29.1617	C00751	Squalene	C30H50	125595	183793	619224	391128
411.092	2.727	C00206	DADP	C10H15N5O9P2	168138	63156.9	826002	263212
412.332	20.3934	C05442	Stigmasterol	C29H48O	219177	82969.5	418377	863942
414.2	21.5393	C01091	Deacetylvindoline	C23H30N2O5	105064	125414	244593	341685
414.283	26.7064	C15796	22alpha-Hydroxy-campest-4-en-3-one	C28H46O2	2.36932e+06	1.83677e+06	365806	1.44e+06
414.358	26.6861	C01753	Beta-Sitosterol	C29H50O	2.3484e+06	1.83677e+06	232739	311116
415.05	13.0039	C04713	N6-(delta2-Isopentenyl)-adenosine 5'-monophosphate	C15H22N5O7P	137872	67503.2	103698	148451
416.272	1.86131	C15789	6-Oxocampestanol	C28H48O2	88612.4	210466	232429	158060
418.301	23.1187	C15788	6alpha-Hydroxycampestanol	C28H50O2	171967	100620	613715	196851
419.919	5.63288	C01243	1D-myo-Inositol-1,3,4-trisphosphate	C6H15O15P3	40540.9	57658	198552	149956
420.029	4.15125	C08409	Glucoerucin	C12H22NO9S3	81526.9	108978	92523.5	51766.7
422.025	35.4763	C08411	Glucoiberin	C11H20NO10S3	170163	194456	121575	668299
422.133	24.4789	C00689	,-Trehalose 6-phosphate	C12H23O14P	190081	190062	233183	220841
424.275	30.4088	C14153	Alpha-Tocotrienol	C29H44O2	112350	151813	95506.1	603701
425.025	39.1331	C00068	Thiamin diphosphate	C12H19N4O7P2S	116181	239578	95189.6	186365
426.258	26.3047	C01054	(S)-2,3-Epoxysqualene	C30H50O	398320	522016	66935.6	516095
427.008	12.9127	C00008	ADP	C10H15N5O10P2	380967	389038	437881	385434
428.329	28.0496	C11509	3beta-Hydroxy-4beta-methyl-5alpha-cholest-7-ene-4alpha-carbaldehyde	C29H48O2	193224	293938	399881	89963.3
430.325	29.2815	C02477	Alpha-Tocopherol	C29H50O2	368150	371427	169755	321741
431.2	30.6416	C16430	Trans-Zeatin riboside monophosphate	C15H22N5O8P	172272	78651.8	620571	369550
432.125	24.1127	C01460	Vitexin	C21H20O10	102301	129793	70921.2	95265.7
434.017	17.28	C06229	Fe(III)dicitrate	2C6H8O7.Fe	82535.6	136025	280291	626468
434.121	16.8143	C08401	Glucoberteroin	C13H24NO9S3	639704	141027	280291	632011
434.3	28.9879	C15799	6-Deoxoteasterone	C28H50O3	226501	601572	851300	280657
436	31.455	C08419	Glucoraphanin	C12H22NO10S3	64968.7	100970	50063.3	382081
436.1	18.9	C01604	Phlorizin	C21H24O10	104856	257008	127360	250953
436.275	29.6679	C13309	2-Phytyl-1,4-naphthoquinone	C30H44O2	226007	218019	1.05098e+06	262325
438.133	17.5972	C16071	Riboflavin cyclic-4',5'-phosphate	C17H19N4O8P	208901	1.04844e+06	2.38789e+06	180665
441.117	2.66625	C00504	Folate	C19H19N7O6	157719	91072.8	295137	446392
442.258	29.079	C15808	4alpha-Methylzymosterol-4-carboxylate	C29H46O3	54659.8	87222	237954	319172
442.981	34.3676	C00035	GDP	C10H15N5O11P2	420628	211351	210026	152254
443.1	7.71188	C00415	Dihydrofolate	C19H21N7O6	1.11028e+06	172341	179649	169721
444.301	28.6723	C04840	3beta-Hydroxy-4beta-methyl-5alpha-cholest-7-ene-4alpha-carboxylate	C29H48O3	247904	299130	228826	91171.6
445.15	31.8482	C00101	Tetrahydrofolate	C19H23N7O6	283362	932977	217298	833581
446.008	27.2869	C00570	CDP-ethanolamine	C11H20N4O11P2	265609	389240	26540.3	96740.7
446.144	16.2979	C05376	Biochanin A-beta-D-glucoside	C22H22O10	49855.1	61631.1	172892	103365
446.233	29.1347	C15792	3-Dehydroteasterone	C28H46O4	427510	437960	333906	414412
448.017	8.66531	C05837	Glucobrassicin	C16H20N2O9S2	273278	133648	142943	123907
448.208	22.5534	C12249	Astragalin	C21H20O11	97833.6	117708	240290	229016
450.25	29.6122	C00353	Geranylgeranyl diphosphate	C20H36O7P2	335390	370506	510047	228924
450.35	30.8661	C15802	6-Deoxocastasterone	C28H50O4	376531	368780	241687	267462
452.15	25.6146	C07349	3'-Demethylstaurosporine	C27H24N4O3	148719	64270.9	144837	360380
452.267	32.616	C03313	Vitamin K hydroquinone	C31H48O2	158519	143208	48055.1	118672
454.038	14.2088	C04823	1-(5'-Phosphoribosyl)-5-amino-4-(N-succinocarboxamide)-imidazole	C13H19N4O12P	73577.2	8.36155e+06	46118	318056
456.2	23.5963	C00061	FMN	C17H21N4O9P	148439	229849	228374	304908
456.292	27.7897	C05427	Phytyl diphosphate	C20H42O7P2	141853	160508	342300	263349
459.067	34.4824	C04865	4-Deoxy-beta-D-gluc-4-enuronosyl-(1,3)-N-acetyl-D-galactosamine 6-sulfate	C14H21NO14S	137626	154605	220709	144382
460.125	23.2419	C03486	CDP-N-methylethanolamine	C12H22N4O11P2	55350.9	94331.4	119832	199792
463.1	15.5773	C03794	N6-(1,2-Dicarboxyethyl)-AMP	C14H18N5O11P	199181	992092	507015	2.23278e+06
464.142	34.9582	C05623	2-(3,4-Dihidroxyphenyl)-3-(beta-D-glucofuranosyloxy)-5,7-dihydroxy-4H-1-benzopyran-4-one	C21H20O12	256189	210004	84624.8	102963
464.3	27.3223	C15794	Castasterone	C28H48O5	385745	413213	579697	971439
466.092	30.5842	C03430	Quercetin 7-O-glucoside	C21H22O12	127912	182248	278041	214316
466.2	36.0416	C02079	Staurosporine	C28H26N4O3	39452.1	100090	86267.6	161226
466.358	29.7169	C15803	6alpha-Hydroxy-castasterone	C28H50O5	445571	142306	289439	372091
467	34.7693	C00458	DCTP	C9H16N3O13P3	154130	479427	57953.7	145881
468	4.84987	C00460	DUTP	C9H15N2O14P3	62216.1	307056	37744.6	64721
469.1	11.3805	C05125	2-(alpha-Hydroxyethyl)thiamine diphosphate	C14H23N4O8P2S	589035	712459	3.76317e+06	3.79483e+06
470.3	29.4924	C02283	Glycyrrhetinate	C30H46O4	174540	34017.8	129582	356202
477.025	4.66087	C00513	CDP-glycerol	C12H21N3O13P2	149688	68780.9	542414	622474
480.3	28.7061	C08814	Brassinolide	C28H48O6	579034	465711	166587	447199
481.96	1.59975	C00459	DTTP	C10H17N2O14P3	97035.4	595377	769432	733848
482.975	4.47187	C00063	CTP	C9H16N3O14P3	201459	126876	463821	124312
483.242	23.8866	C00825	Kanamycin B	C18H37N5O10	228499	133484	570836	1.46091e+06
483.929	4.08713	C00075	UTP	C9H15N2O15P3	176076	754485	130535	146753
485.769	10.7933	C01792	Chlordecone	C10Cl10O	294232	192359	40829.1	147483
488.125	16.3266	C00307	CDP-choline	C14H26N4O11P2	51154.7	267702	288776	165150
491	11.0042	C00131	DATP	C10H16N5O12P3	281566	119578	211451	157873
495	4.8195	C04895	2-Amino-4-hydroxy-6-(erythro-1,2,3-trihydroxypropyl)dihydropteridine triphosphate	C9H16N5O13P3	94972.9	143513	103084	144143
495.1	9.71663	C16426	Isopentenyladenosine-5'-diphosphate	C15H23N5O10P2	55645.6	171087	200082	120480
499.917	7.425	C01272	1D-myo-Inositol-1,3,4,5-tetrakisphosphate	C6H16O18P4	108349	184827	67272.9	171064
504.262	22.1434	C00492	Raffinose	C18H32O16	236916	131228	683376	348256
506.867	38.745	C00002	ATP	C10H16N5O13P3	117219	127454	94595.6	137757
511.146	32.4979	C16429	Trans-Zeatin-riboside-diphosphate	C15H23N5O11P2	246645	117632	1.25636e+06	573539
518.052	31.0466	C12642	Pelargonidin 3-O-(6-O-malonyl-beta-D-glucoside)	C24H22O13	117002	255107	152406	726074
518.275	31.1816	C04217	All-trans-Pentaprenyl diphosphate	C25H44O7P2	247876	1.10798e+06	151459	2.08042e+06
521.125	26.0449	C11435	4-(Cytidine 5'-diphospho)-2-C-methyl-D-erythritol	C14H25N3O14P2	169531	217734	247542	893249
523.025	38.5712	C00044	GTP	C10H16N5O14P3	318542	303073	97164.4	141111
525.292	30.699	C03154	N6'-Acetylkanamycin-B	C20H39N5O11	275003	293574	290103	1.18187e+06
527.025	41.3606	C05381	3-Carboxy-1-hydroxypropyl-ThPP	C16H25N4O10P2S	200506	138908	191936	213128
528.1	11.8581	C11930	DTDP-2,6-dideoxy-D-glycero-hex-2-enos-4-ulose	C16H22N2O14P2	42389.3	78902.9	74937.8	90275.7
530.298	26.8228	C03470	3-alpha(S)-Strictosidine	C27H34N2O9	2.79458e+06	68448.4	995124	504616
532.208	23.8849	C12625	Biochanin A 7-O-(6-O-malonyl-beta-D-glucoside)	C25H24O13	1.79541e+06	697012	1.3531e+06	1.66981e+06
534.3	24.1447	C18064	Pyropheophorbide a	C33H34N4O3	290072	1.6069e+06	1.36061e+06	2.28676e+06
535.083	15.5452	C16238	Lipoyl-AMP	C18H26N5O8PS2	179177	2.06478e+06	149985	134409
536.042	14.3539	C00190	UDP-D-xylose	C14H22N2O16P2	190593	270876	156235	77249.1
536.35	26.5545	C05435	gamma-Carotene	C40H56	641059	476274	412075	2.04471e+06
538.3	28.9828	C11903	Methanophenazine	C37H50N2O	500322	416942	226389	382860
538.496	22.9466	C19759	7,9,9'-tricis-Neurosporene	C40H58	478943	576275	225185	2.22375e+06
540.375	26.7097	C11904	Dihydromethanophenazine	C37H52N2O	439116	8.78501e+06	224627	680160
540.567	25.0425	C05430	zeta-Carotene	C40H60	6.4228e+06	1.11221e+06	920692	7.76084e+06
542.537	28.8681	C05414	All-trans-Phytofluene	C40H62	82631.5	454745	765556	594393
543.1	12.8638	C04121	CMP-3-deoxy-D-manno-octulosonate	C17H26N3O15P	66384.6	6.18095e+06	138465	96232.5
544.3	24.9953	C11700	10-Deacetylbaccatin III	C29H36O10	119010	2.00611e+06	2.77598e+07	296549
544.492	29.8046	C05421	[PR] cis-Phytoene	C40H64	363322	284852	8.29704e+06	237008
546.031	16.6708	C00688	DTDP-4-dehydro-6-deoxy-L-mannose	C16H24N2O15P2	87342.5	98551.9	152068	137378
548.017	1.76512	C04089	UDP-4-dehydro-6-deoxy-D-glucose	C15H22N2O16P2	567405	66215.1	285117	168658
548.115	28.1239	C03319	DTDP-6-deoxy-L-mannose	C16H26N2O15P2	117466	203326	431267	371345
550.021	20.9841	C02199	UDP-L-rhamnose	C15H24N2O16P2	99615	95021.1	382778	239732
550.325	28.8141	C08592	Echinenone	C40H54O	755917	1.15971e+06	228388	5.93375e+06
552.4	26.5697	C08590	Zeinoxanthin	C40H56O	950916	822145	414155	619686
559.1	22.5045	C00301	ADP-ribose	C15H23N5O14P2	263259	816014	108632	222756
562.317	26.3351	C02191	Protoporphyrin	C34H34N4O4	1.91645e+06	525887	1.67756e+06	752035
564	10.5165	C00842	DTDP-glucose	C16H26N2O16P2	87068.3	137549	72787.8	85705.7
564.375	28.5846	C08583	Canthaxanthin	C40H52O2	833073	53683.6	73352.4	456957
566.058	9.57825	C00029	UDP-glucose	C15H24N2O17P2	70585.2	100754	114075	172868
568.372	29.3203	C01079	Protoporphyrinogen IX	C34H40N4O4	132160	225183	193403	689626
568.4	25.4104	C06098	Zeaxanthin	C40H56O2	377597	101438	283087	381099
574.992	42.8929	C16424	Isopentenyladenosine-5'-triphosphate	C15H24N5O13P3	217462	109605	112690	298646
577.125	15.5976	C04896	5-(5-Phospho-D-ribosylaminoformimino)-1-(5-phosphoribosyl)-imidazole-4-carboxamide	C15H25N5O15P2	2.41495e+06	5.67321e+06	51826.6	133919
578.133	17.5517	C12644	Pelargonidin 3-O-rutinoside	C27H30O14	171064	108235	743814	106836
578.3	24.8332	C18063	C-132-Carboxypyropheophorbide a	C34H34N4O5	240439	2.31403e+06	384484	362831
579.115	23.1643	C16368	Pelargonidin 3-(6-p-coumaroyl)glucoside	C30H26O12	287038	9.00603e+06	526048	1.17272e+06
579.954	36.0956	C01284	1D-myo-Inositol-1,3,4,5,6-pentakisphosphate	C6H17O21P5	75772.1	198810	234068	192414
580.1	23.4124	C00167	UDP-glucuronate	C15H22N2O18P2	58282.9	1.32294e+06	193989	287980
582.292	25.7732	C00500	Biliverdin	C33H34N4O6	332791	325966	142350	148064
583.247	26.6878	C03516	Mg-protoporphyrin	C34H32MgN4O4	372277	486947	902360	1.15583e+06
583.3	26.298	C18069	N1,N5,N10-Tricoumaroyl spermidine	C34H37N3O6	168962	127872	252920	336373
584.325	29.2359	C00486	Bilirubin	C33H36N4O6	79491	169383	252219	114332
584.458	29.1111	C08579	Antheraxanthin	C40H56O3	114253	247855	251415	153973
586.442	30.1978	C01230	All-trans-Hexaprenyl diphosphate	C30H52O7P2	3.02983e+06	2.49954e+06	153724	125391
586.975	40.3954	C03483	Adenosine tetraphosphate	C10H17N5O16P4	169767	148779	186389	159579
587.089	1.29262	C01222	GDP-4-dehydro-6-deoxy-D-mannose	C16H23N5O15P2	322041	196613	310021	187729
588.992	39.2411	C04613	UDP-2-acetamido-4-dehydro-2,6-dideoxyglucose	C17H25N3O16P2	159727	72380.6	132849	125122
589.158	22.14	C00498	ADP-glucose	C16H25N5O15P2	238175	1.42803e+06	1.63704e+06	377694
590.383	29.4857	C17568	Ubiquinone-6	C39H58O4	591234	410107	390049	278836
591.033	21.0094	C16428	Trans-Zeatin riboside triphosphate	C15H24N5O14P3	179445	295310	284943	262028
592.125	22.5872	C04275	1,2-Bis-O-sinapoyl-beta-D-glucoside	C28H32O14	152276	89360.2	97352.1	161188
592.317	27.6446	C18021	Pheophorbide a	C35H36N4O5	258729	501483	276025	254347
594.1	23.6182	C16297	Pelargonidin 3-O-(6-caffeoyl-beta-D-glucoside)	C30H26O13	76158	92585.8	89783.6	201379
594.221	29.0554	C08725	Pelargonin	C27H30O15	214855	207986	340930	265876
597.242	18.1474	C04536	magnesium-protoporphyrin IX 13-monomethyl ester	C35H34MgN4O4	230635	1.24499e+06	158584	3.42743e+06
600.492	29.7743	C13431	9'-cis-Neoxanthin	C40H56O4	136228	138856	954969	554662
601.094	27.8033	C11436	2-Phospho-4-(cytidine 5'-diphospho)-2-C-methyl-D-erythritol	C14H26N3O17P3	434278	679036	390494	515203
605.1	24.6341	C00096	GDP-mannose	C16H25N5O16P2	133732	437757	631782	503370
607.05	13.5557	C00043	UDP-N-acetyl-D-glucosamine	C17H27N3O17P2	73482.8	100938	379147	199253
609.1	10.3461	C11831	divinyl protochlorophyllide a	C35H30MgN4O5	1.58777e+07	112979	122888	144743
610.108	1.05975	C12634	Kaempferol 3-O-beta-D-glucosyl-(1->2)-beta-D-glucoside	C27H30O16	78314.6	309410	53513.3	265433
611.3	23.4714	C02880	monovinyl protochlorophyllide a	C35H32MgN4O5	273758	177381	143741	629053
612.142	14.0602	C00127	Glutathione disulfide	C20H32N6O12S2	3.72933e+06	55289.2	3.59543e+06	2.37376e+06
612.3	30.2923	C11832	divinylchlorophyllide a	C35H32MgN4O5	767504	527933	509848	279646
613.2	22.9264	C02139	chlorophyllide a	C35H34MgN4O5	398771	322066	238667	663963
614.183	6.69262	C00128	CMP-N-acetylneuraminate	C20H31N4O16P	270626	67682	640433	604563
626.094	31.4955	C12667	Quercetin 3-O-beta-D-glucosyl-(1->2)-beta-D-glucoside	C27H30O17	104904	251768	281797	69147.9
626.254	26.514	C18022	Red chlorophyll catabolite	C35H38N4O7	147545	192713	3.27649e+06	2.96149e+06
627.3	25.3749	C16541	chlorophyllide b	C35H32MgN4O6	432647	725302	1.07753e+07	6.03808e+06
629.025	40.3211	C11521	UDP-6-sulfoquinovose	C15H23N2O19P2S	140517	228635	194854	98732.7
629.3	23.8511	C16540	7-hydroxy-chlorophyllide a	C35H34MgN4O6	2.87006e+06	831278	271865	399526
631.308	27.5063	C18070	N1,N5,N10-Tricaffeoyl spermidine	C34H37N3O9	527405	900774	1.76914e+06	1.24843e+06
638.567	27.7965	C05810	2-Octaprenylphenol	C46H70O	253524	118015	560448	2.1608e+06
654.45	27.9231	C04216	All-trans-Heptaprenyl diphosphate	C35H60O7P2	384933	262274	269869	1.00104e+06
654.6	8.51681	C05811	2-Octaprenyl-6-hydroxyphenol	C46H70O2	569190	493560	278029	199091
659.955	13.4257	C01204	Phytate	C6H18O24P6	185843	225165	210250	215789
660.167	15.2769	C12381	Elloramycin A	C32H36O15	144775	66884.9	161701	181697
660.3	25.2231	C03263	Coproporphyrinogen III	C36H44N4O8	700383	238563	969201	1.3285e+06
661.2	15.2314	C01138	Streptomycin-6-phosphate	C21H40N7O15P	197322	153135	116071	92735.3
664.149	23.0597	C00003	NAD	C21H28N7O14P2	106057	149678	478521	321512
665.056	19.2645	C00857	Deamino-NAD+	C21H26N6O15P2	165641	159735	127853	220769
665.083	29.1262	C00004	NADH	C21H29N7O14P2	73167.1	4.03865e+06	39846.9	674922
666.285	16.8413	C01613	Stachyose	C24H42O21	75877.6	84564.4	140781	131179
673.333	27.0928	C18071	N1,N5,N10-Triferuloyl spermidine	C37H43N3O9	132145	278466	274461	398558
682.542	30.0358	C05809	3-Octaprenyl-4-hydroxybenzoate	C47H70O3	138872	193517	448813	239528
683.008	5.27006	C04494	Guanosine-3'-diphosphate-5'-triphosphate	C10H18N5O20P5	210706	133892	6.79095e+06	77207.4
683.075	15.9891	C04856	(6S)-6-Hydroxy-1,4,5,6-tetrahydronicotinamide-adenine dinucleotide	C21H31N7O15P2	237764	276766	93973.8	237801
687.108	2.32706	C00882	Dephospho-CoA	C21H35N7O13P2S	73025.3	688342	438482	291006
693.4	30.5387	C06228	ferrichrome	C27H51N9O12	399871	549961	213822	793318
703.308	25.3091	C04144	Tetrahydropteroyltri-L-glutamate	C29H37N9O12	722782	131315	5.28605e+06	2.45501e+06
711.383	29.2309	C04824	2,3-Bis(3-hydroxytetradecanoyl)-beta-D-glucosaminyl 1-phosphate	C34H66NO12P	198060	427613	215878	405368
712.471	30.2856	C05815	2-Octaprenyl-3-methyl-5-hydroxy-6-methoxy-1,4-benzoquinone	C48H72O4	167814	1.36391e+06	1.82153e+06	589704
717.157	2.04356	C04489	5-Methyltetrahydropteroyltri-L-glutamate	C30H39N9O12	95611.2	112944	170003	110476
719.086	34.0588	C02739	1-(5-Phospho-D-ribosyl)-ATP	C15H25N5O20P4	106228	93643.1	155364	277683
719.483	31.0736	C06616	Erythromycin C	C36H65NO13	441327	357452	187016	1.72693e+06
721.308	26.2929	C18072	N1,N5,N10-Tri-(hydroxyferuloyl)-spermidine	C37H43N3O12	254665	270828	299750	398044
722.46	27.1974	C03427	Prephytoene diphosphate	C40H68O7P2	321760	235608	446585	797637
736.521	31.1462	C17570	2-Methyl-6-solanyl-1,4-benzoquinol	C52H80O2	319724	1.05496e+06	729694	1.06865e+06
739.825	36.1699	C11174	1-Diphosinositol-pentakisphosphate	C6H19O27P7	129892	70273	60004	39010.2
740.297	15.9941	C12645	Pelargonidin 3-O-rutinoside 5-O-beta-D-glucoside	C33H40O19	73437.4	56841.8	73361.7	94484.9
744.058	14.7876	C00006	NADP+	C21H28N7O17P3	92053.7	133427	95916.8	237490
745.16	21.5443	C00005	NADPH	C21H30N7O17P3	212200	186085	708626	146238
749.4	29.9717	C16524	3'-N-Debenzoyltaxol	C40H47NO13	316883	418380	322617	288063
750.508	30.4627	C03885	3-Nonaprenyl-4-hydroxybenzoate	C52H78O3	166528	648498	289964	323730
755.992	40.8409	C06197	P1,P3-Bis(5'-adenosyl) triphosphate	C20H27N10O16P3	66097.6	74416.3	85406.4	25583.8
756.2	32.6194	C12096	Cyanidin 3-O-(6-O-p-coumaroyl)glucoside-5-O-glucoside	C36H36O18	381717	33803.5	1.44273e+06	1.01411e+06
760.666	11.9779	C13875	1-Hexadecanoyl-2-(9Z-octadecenoyl)-sn-glycero-3-phosphocholine	C42H82NO8P	96425.4	96411.9	118735	105648
767.152	30.4492	C00010	CoA	C21H36N7O16P3S	177515	243799	212123	311532
774.446	30.6889	C13871	1,2-Di-(9Z,12Z,15Z-octadecatrienoyl)-3-O-beta-D-galactosyl-sn-glycerol	C45H74O10	780720	102856	442827	453507
785.142	15.9891	C00016	FAD	C27H33N9O15P2	62416.6	103671	185626	128522
787.208	29.1448	C01352	FADH2	C27H35N9O15P2	435754	239446	94618.7	478328
788.158	4.91231	C12668	Quercetin-3-O-beta-D-glucosyl-(1->2)-beta-D-glucosyl-(1->2)-beta-D-glucoside	C33H40O22	44197.6	69969.4	76685.9	61400.4
790.5	30.3193	C04145	All-trans-Nonaprenyl diphosphate	C45H76O7P2	231676	144855	527688	341014
791.208	28.8326	C06022	UDP-3-O-(3-hydroxytetradecanoyl)-D-glucosamine	C29H51N3O18P2	335786	356272	196660	375182
795.217	27.0506	C00798	Formyl-CoA	C22H36N7O17P3S	233726	69982.4	311746	283140
809.056	12.0521	C00024	Acetyl-CoA	C23H38N7O17P3S	568044	115934	532614	132788
814.275	29.916	C17513	Trans-Crocetin (beta-D-glucosyl) (beta-D-gentibiosyl) ester	C38H54O19	400153	468096	616229	703059
821.206	28.2234	C00894	Propenoyl-CoA	C24H38N7O17P3S	214847	222886	1.67306e+06	3.29257e+06
823.042	17.9955	C00100	Propanoyl-CoA	C24H40N7O17P3S	75147.1	62001.7	256519	128258
833.242	19.6509	C04738	UDP-3-O-(3-hydroxytetradecanoyl)-N-acetylglucosamine	C31H53N3O19P2	103281	215782	173269	216146
835.067	40.8071	C00877	Crotonoyl-CoA	C25H40N7O17P3S	92176	91379.7	74374.8	70684.7
836.194	20.5116	C01051	Uroporphyrinogen III	C40H44N4O16	140294	123273	124266	143626
837.075	8.56575	C00136	Butanoyl-CoA	C25H42N7O17P3S	122039	86904.1	133466	77711.6
839.231	28.6706	C05668	3-Hydroxypropionyl-CoA	C24H40N7O18P3S	289492	288622	177507	183985
842.225	27.2767	C12641	4'''-Demalonylsalvianin	C39H38O21	330837	155708	163431	455509
846.559	29.7743	C17556	Di-trans,poly-cis-Undecaprenyl phosphate	C55H91O4P	171228	266246	143501	302085
849.208	25.4053	C03069	3-Methylcrotonyl-CoA	C26H42N7O17P3S	130836	192483	49729.3	181832
850.208	27.3004	C15527	Precorrin 1	C41H46N4O16	273502	1.08117e+06	174362	530136
851.05	9.74362	C00332	Acetoacetyl-CoA	C25H40N7O18P3S	105489	77048.4	313954	95050.5
853.024	3.024	C00083	Malonyl-CoA	C24H38N7O19P3S	245993	100094	166714	110075
853.175	22.1619	C01144	(S)-3-Hydroxybutanoyl-CoA	C25H42N7O18P3S	156251	442241	194236	173265
854.374	12.4571	C01024	Hydroxymethylbilane	C40H46N4O17	61484.1	59559.7	108360	100362
862.2	26.838	C05778	Sirohydrochlorin	C42H46N4O16	202533	291908	1.36002e+06	88367.6
863.283	25.4002	C05271	trans-Hex-2-enoyl-CoA	C27H44N7O17P3S	101701	145361	160616	325347
864.4	25.8424	C02463	Precorrin 2	C42H48N4O16	202928	90909.1	122281	306637
865.08	8.67713	C03344	2-Methylacetoacetyl-CoA	C26H42N7O18P3S	66593.3	107329	102538	79579.7
865.247	30.1016	C05270	Hexanoyl-CoA	C27H46N7O17P3S	86379.2	155017	168666	369452
867.118	18.2284	C00091	Succinyl-CoA	C25H40N7O19P3S	91361.3	85191.8	103489	114449
870.583	26.9865	C05797	Pheophytin a	C55H74N4O5	125328	530103	443212	428206
871.263	28.4141	C00512	S-Benzoate coenzyme A	C28H40N7O17P3S	276207	1.00741e+06	420765	439197
875.079	10.3174	C09811	Cyclohex-1-ene-1-carboxyl-CoA	C28H44N7O17P3S	103773	83050.9	195067	84506.1
875.275	26.9004	C16303	Ternatin C5	C36H42O25	530372	710265	852332	75800.2
878.425	28.9389	C06503	Hydrogenobyrinate a,c diamide	C45H62N6O12	1.21679e+06	412693	1.03674e+06	323649
879.081	34.1904	C00531	Itaconyl-CoA	C26H40N7O19P3S	179785	44167.5	114942	117311
879.167	32.6818	C05269	3-Oxohexanoyl-CoA	C27H44N7O18P3S	186719	231726	106978	117311
881.2	13.6249	C05268	(S)-Hydroxyhexanoyl-CoA	C27H46N7O18P3S	174117	83471.7	502996	69868.2
885.2	20.5858	C00582	Phenylacetyl-CoA	C29H42N7O17P3S	212770	227863	284089	122973
891.317	29.6123	C05276	trans-Oct-2-enoyl-CoA	C29H48N7O17P3S	359329	543564	444534	483173
893.259	33.615	C01944	Octanoyl-CoA	C29H50N7O17P3S	75745.7	345547	136928	158105
893.539	42.795	C05306	Chlorophyll a	C55H73N4O5.Mg	70263.9	51919	54189.8	64614.9
897.208	26.5427	C16256	(E)-Cinnamoyl-CoA	C30H42N7O17P3S	185763	222863	302833	131650
905.508	28.3399	C05307	chlorophyll b	C55H70MgN4O6	397057	214145	354413	734454
907.242	14.2897	C05267	3-Oxooctanoyl-CoA	C29H48N7O18P3S	70406.4	683180	53679.1	70471
909.221	29.1634	C05266	(S)-3-Hydroxyoctanoyl-CoA	C29H50N7O18P3S	203790	574155	199127	260409
909.592	28.4057	C18151	7-Hydroxychlorophyll a	C55H73N4O6.Mg	216207	278770	63196	388371
911.183	16.4059	C00356	(S)-3-Hydroxy-3-methylglutaryl-CoA	C27H44N7O20P3S	32628.4	73023.9	86126.9	86033.7
913.183	31.9984	C00223	P-Coumaroyl-CoA	C30H42N7O18P3S	338839	297877	91292.7	22122.1
915.172	17.4504	C06362	3-hydroxy-3-phenylpropionyl-CoA	C30H44N7O18P3S	212882	27733.6	282132	98326.3
916.017	3.85256	C04058	Bis(5'-adenosyl) pentaphosphate	C20H29N10O22P5	67145.8	59221.9	65284	49505.6
916.208	16.4143	C00748	Siroheme	C42H46N4O16.Fe	94013.1	100925	98763.3	53230.8
919.277	22.4775	C05275	trans-Dec-2-enoyl-CoA	C31H52N7O17P3S	63347.7	105527	288239	151152
921.208	0.801562	C05274	Decanoyl-CoA	C31H54N7O17P3S	139374	59367.7	64399	197442
928.183	4.4955	C12647	Salvianin	C42H40O24	72341.1	37522.2	64686.6	55400.4
929.2	25.5909	C00323	Caffeoyl-CoA	C30H42N7O19P3S	537606	1.81337e+06	66613	311444
935.206	26.433	C05265	3-Oxodecanoyl-CoA	C31H52N7O18P3S	120358	178115	122830	164919
936.453	29.3119	C06504	Cob(II)yrinate a,c diamide	C45H62N6O12.Co	96494.9	66856	164085	165638
937.361	20.2972	C05264	(S)-Hydroxydecanoyl-CoA	C31H54N7O18P3S	92453.6	108182	115101	154412
943.278	30.3514	C00406	Feruloyl-CoA	C31H44N7O19P3S	199308	62516.2	195820	175626
947.258	30.3784	C03221	2-trans-Dodecenoyl-CoA	C33H56N7O17P3S	525917	507560	522197	368341
949.325	28.6841	C01832	Lauroyl-CoA	C33H58N7O17P3S	485013	569415	212725	520608
953.125	15.7528	C15547	1,4-Dihydroxy-2-naphthoyl-CoA	C32H42N7O19P3S	27619.8	125398	134425	91063.2
963.321	23.2807	C05263	3-Oxododecanoyl-CoA	C33H56N7O18P3S	525851	371024	112198	118015
965.263	26.6152	C05262	(S)-3-Hydroxydodecanoyl-CoA	C33H58N7O18P3S	70995.3	418126	325731	276650
971.213	27.2211	C03160	2-Succinylbenzoyl-CoA	C32H44N7O20P3S	129438	439367	607561	322098
975.38	7.58025	C05273	trans-Tetradec-2-enoyl-CoA	C35H60N7O17P3S	81102.3	73588.3	53234.4	47054.5
976.347	29.6865	C08589	Crocin	C44H64O24	63923	186339	97710.3	142173
977.317	39.4267	C02593	Tetradecanoyl-CoA	C35H62N7O17P3S	52669.8	72112.7	48053.5	189162
989.461	27.1958	C05774	Cobinamide	C48H73N11O8.Co	131024	135724	145988	213812
991.283	24.1785	C05261	3-Oxotetradecanoyl-CoA	C35H60N7O18P3S	154870	85206.5	3.09637e+06	3.64865e+06
993.239	2.24775	C05260	(S)-3-Hydroxytetradecanoyl-CoA	C35H62N7O18P3S	115754	57639.6	71851	65642.6
1001.42	31.9309	C21981	(6Z,9Z)-Hexadecadienoyl-CoA	C37H62N7O17P3S	42480.2	211349	137037	172424
1005.3	26.6895	C00154	Palmitoyl-CoA	C37H66N7O17P3S	108444	151017	237582	412150
1017.44	37.7123	C04652	UDP-2,3-bis(3-hydroxytetradecanoyl)glucosamine	C43H77N3O20P2	71910.6	17623.6	65644	173218
1019.27	30.4695	C05259	3-Oxopalmitoyl-CoA	C37H64N7O18P3S	448895	473191	250043	199010
1021.31	28.7617	C05258	(S)-3-Hydroxyhexadecanoyl-CoA	C37H66N7O18P3S	425225	486719	261730	212983
1025.34	30.6281	C16163	(6Z,9Z,12Z,15Z)-Octadecatetraenoyl-CoA	C39H62N7O17P3S	121303	259741	180509	115124
1027.46	29.3287	C03035	gamma-Linolenoyl-CoA	C39H64N7O17P3S	72500.1	217400	213181	192900
1029.44	25.2518	C02050	Linoleoyl-CoA	C39H66N7O17P3S	34408.6	95763.9	453184	299652
1031.32	43.0279	C00510	Oleoyl-CoA	C39H68N7O17P3S	46325.5	61042.2	58279.5	22019
1033.43	16.8261	C00412	Stearoyl-CoA	C39H70N7O17P3S	87633.9	73137.1	110157	625766
1047.33	14.6357	C16216	3-Oxostearoyl-CoA	C39H68N7O18P3S	42943	42134.6	117805	60619.4
1049.44	25.8458	C16217	3-Hydroxyoctadecanoyl-CoA	C39H70N7O18P3S	155474	342534	320643	279821
1051.23	23.5744	C04877	UDP-N-acetylmuramoyl-L-alanyl-D-gamma-glutamyl-meso-2,6-diaminopimelate	C35H55N7O26P2	82096.7	555587	289467	145198
1051.35	22.7964	C16165	(5Z,8Z,11Z,14Z,17Z)-Icosapentaenoyl-CoA	C41H64N7O17P3S	81608.7	225477	289467	229727
1053.38	27.6564	C02249	Arachidonyl-CoA	C41H66N7O17P3S	123550	121840	73255.4	113894
1055.3	22.4353	C03595	8,11,14-Eicosatrienoyl-CoA	C41H68N7O17P3S	62824.2	243811	218474	107817
1057.44	25.1454	C16180	(11Z,14Z)-Icosadienoyl-CoA	C41H70N7O17P3S	164136	82272.9	492880	248440
1059.47	35.4881	C16530	Icosenoyl-CoA	C41H72N7O17P3S	7220.95	44621.9	83892.9	97303.9
1061.47	24.5261	C02041	Eicosanoyl-CoA	C41H74N7O17P3S	238380	7.25329e+06	6.63016e+06	5.78716e+06
1077.3	30.2299	C16169	(4Z,7Z,10Z,13Z,16Z,19Z)-Docosahexaenoyl-CoA	C43H66N7O17P3S	564195	110709	284159	201741
1077.56	23.868	C07343	2-Hydroxyphytanoyl-CoA	C41H74N7O18P3S	571121	775135	626143	113196
1079.4	6.55762	C16166	(7Z,10Z,13Z,16Z,19Z)-Docosapentaenoyl-CoA	C43H68N7O17P3S	85894	39443.4	54718.3	63212.8
1081.49	23.058	C16170	(7Z,10Z,13Z,16Z)-Docosatetraenoyl-CoA	C43H70N7O17P3S	528181	488987	112614	141837
1083.51	12.9938	C21941	(7Z,10Z,13Z)-Docosatrienoyl-CoA	C43H72N7O17P3S	55834.5	58489.3	35481.8	136159
1085.37	4.50225	C16645	(13Z,16Z)-Docosadienoyl-CoA	C43H74N7O17P3S	24400.2	55955.2	77628	48137.1
1087.49	24.6324	C16531	Docosenoyl-CoA	C43H76N7O17P3S	63063.8	241666	91138	139857
1089.43	21.0431	C16528	Docosanoyl-CoA	C43H78N7O17P3S	116383	177490	75718.8	213963
1093.5	18.6941	C08926	Avenacin A-1	C55H83NO21	316559	31770.4	112806	128801
1103.4	26.1124	C16374	(2E,6Z,9Z,12Z,15Z,18Z,21Z)-Tetracosaheptaenoyl-CoA	C45H68N7O17P3S	302431	159316	115135	115383
1105.45	25.6129	C16168	(6Z,9Z,12Z,15Z,18Z,21Z)-Tetracosahexaenoyl-CoA	C45H70N7O17P3S	131219	171842	111440	152044
1107.38	13.5034	C16167	(9Z,12Z,15Z,18Z,21Z)-Tetracosapentaenoyl-CoA	C45H72N7O17P3S	81407.8	44449.2	58320	112623
1109.43	21.5291	C16171	(9Z,12Z,15Z,18Z)-Tetracosatetraenoyl-CoA	C45H74N7O17P3S	63475.4	23203.5	122949	127031
1115.41	22.8555	C16532	Tetracosenoyl-CoA	C45H80N7O17P3S	84671.9	121964	86658.7	159610
1117.52	33.723	C16529	Tetracosanoyl-CoA	C45H82N7O17P3S	69543.8	83096.5	60070.2	121565
1119.45	18.9456	C16376	(6Z,9Z,12Z,15Z,18Z,21Z)-3-Oxotetracosahexaenoyl-CoA	C45H68N7O18P3S	56698	147917	60929.2	55339.6
1123.4	26.4482	C16388	(3R,6Z,9Z,12Z,15Z,18Z)-3-Hydroxytetracosapentaenoyl-CoA	C45H72N7O18P3S	82121	109643	221742	116982
1133.39	21.3233	C21953	(8Z,11Z,14Z,17Z,20Z,23Z)-Hexacosahexaenoyl-CoA	C47H74N7O17P3S	56920.3	152078	93931.4	29448.2
1135.49	6.31969	C21949	(11Z,14Z,17Z,20Z,23Z)-Hexacosapentaenoyl-CoA	C47H76N7O17P3S	53076.9	27856.5	51063.8	56753.5
1137.4	21.3604	C21961	(11Z,14Z,17Z,20Z)-Hexacosatetraenoyl-CoA	C47H78N7O17P3S	54067.7	201010	112887	49421.3
1143.43	5.13338	C17279	Ximenoyl-CoA	C47H84N7O17P3S	58214.3	50095.7	30918.3	58544.4
1145.53	26.0651	C21932	Cerotoyl-CoA	C47H86N7O17P3S	98102.3	203725	113395	85278.6
1149.43	11.9205	C04846	UDP-N-acetylmuramoyl-L-alanyl-D-glutamyl-L-lysyl-D-alanyl-D-alanine	C40H65N9O26P2	55116	70532.6	68754.8	53491
1161.41	34.0166	C21959	(10Z,13Z,16Z,19Z,22Z,25Z)-Octacosahexaenoyl-CoA	C49H78N7O17P3S	99239.2	183898	71253.3	105500
1163.5	18.2317	C21951	(13Z,16Z,19Z,22Z,25Z)-Octacosapentaenoyl-CoA	C49H80N7O17P3S	90680.7	333052	39129.3	59482.8
1165.52	14.1311	C21963	(13Z,16Z,19Z,22Z)-Octacosatetraenoyl-CoA	C49H82N7O17P3S	55547.8	25871.4	62682.3	62777.2
1173.44	23.0681	C21934	Montanoyl-CoA	C49H90N7O17P3S	103610	125241	143435	38971.3
1197.46	22.3374	C05460	3alpha,7alpha,12alpha-Trihydroxy-5beta-cholest-24-enoyl-CoA	C48H78N7O20P3S	78525.9	235023	71260.4	152836
1215.36	22.8201	C05450	3alpha,7alpha,12alpha,24-Tetrahydroxy-5beta-cholestanoyl-CoA	C48H80N7O21P3S	74841.2	130090	170449	109962
1324.96	34.5229	C04932	2,3,2',3'-Tetrakis(3-hydroxytetradecanoyl)-D-glucosaminyl-1,6-beta-D-glucosamine 1-phosphate	C68H129N2O20P	56365.7	78895.6	130174	87003.3
1329.61	32.3544	C00853	Cob(I)alamin	C62H90N13O14P.Co	80299.3	235825	231929	25074.8
1404.82	42.5925	C04919	2,3,2'3'-Tetrakis(3-hydroxytetradecanoyl)-D-glucosaminyl-1,6-beta-D-glucosamine 1,4'-bisphosphate	C68H130N2O23P2	111714	32776.2	36550	29647.2
1625	19.1784	C06024	3-Deoxy-D-manno-octulosonyl-lipid IV(A)	C76H142N2O30P2	48727.2	57288.9	67325.6	217528
1845	9.06356	C06025	Di[3-deoxy-D-manno-octulosonyl]-lipid IV(A)	C84H154N2O37P2	71153.8	52420.4	29647.2	34994.8
