# Supplementary material for: Characterising the enzyme-driven metabolic shifts in rancid pearl millet flour using metabolomics approaches: a step towards improving quality and shelf-life
Source: Front Nutr. 2025 Oct 23;12:1691522. doi: 10.3389/fnut.2025.1691522 (PMC12588842; doi:10.3389/fnut.2025.1691522)
Supplement: Supplementary file 6 [file Table_6.XLS]

## Sheet: PUSA_120I-RAN_vs_PUSA_120I-FR
Table S6. Comparative metabolomic analysis of rancid versus fresh flours depicting rancidification process in Pusa-1201.
m/z value	Retention time	IDs	Metabolites	Molecular formula	PUSA_120I-FR-R1 Peak area	PUSA_120I-FR-R2 Peak area	PUSA_120I-RAN-R1 Peak area	PUSA_120I-RAN-R2 Peak area
56.1083	39.8959	C01471	Acrolein	C3H4O	319530	1.11172e+06	1.13594e+06	899837
58.0958	18.0276	C02001	Allyl alcohol	C3H6O	255051	439692	162440	1.36773e+06
59.1	30.5437	C06244	Acetamide	C2H5NO	5.78271e+06	5.19552e+06	3.52014e+06	7.19708e+06
60.1271	1.73137	C00033	Acetate	C2H4O2	966814	1.40035e+06	1.15769e+06	1.32734e+06
60.1552	0.97875	C01845	Propan-2-ol	C3H8O	3.20368e+06	2.65166e+06	1.15769e+06	1.32734e+06
61.1	35.9606	C00189	Ethanolamine	C2H7NO	60773.9	1.22161e+06	197607	2.9168e+07
62.0795	23.9355	C00580	Dimethyl sulfide	C2H6S	83496.2	40900.1	53830.2	39211.7
62.9611	22.6935	C00244	Nitrate	HNO3	285285	194741	356349	334068
68.075	12.42	C16521	Isoprene	C5H8	69295.5	45840.7	75574	70396.3
69.1	28.1306	C15668	1-Pyrroline	C4H7N	611058	277851	779871	1.36178e+06
71.9444	40.1895	C00546	Methylglyoxal	C3H4O2	127766	161162	88758.2	82370.9
73.0583	2.27813	C01888	Aminoacetone	C3H7NO	1.70344e+06	7.72609e+06	7.31789e+06	6.66593e+06
74.0306	15.1875	C00048	Glyoxylate	C2H2O3	678799	506301	571108	488011
74.1139	30.3041	C00986	1,3-Diaminopropane	C3H10N2	916285	1.02066e+06	296392	299736
75.0167	1.6335	C00037	Glycine	C2H5NO2	3.05533e+06	5.55158e+06	6.91759e+06	7.31802e+06
75.1	31.1108	C03939	Acetyl-[acyl-carrier protein]	C2H3OSR	61858.7	124975	124585	141142
76.0458	19.0873	C00160	Glycolate	C2H4O3	2.28398e+06	92009.9	186645	202181
76.1	23.085	C02917	Propane-diol	C3H8O2	42937.9	20325.3	146962	66536.6
77.9208	41.2661	C11143	Dimethyl sulfoxide	C2H6OS	35507.6	47338.2	37284.9	59969.2
78.9	23.7026	C01324	Bromide	BrH	45919.1	69691.6	64035.2	120211
80.9444	21.2709	C11481	HSO3-	H2O3S	558403	534665	757533	357293
81.9	28.6099	C00094	Sulfite	H2O3S	522618	345680	790476	477006
84.1	31.3166	C07330	3-Methyl-2-butenal	C5H8O	959249	873421	1.23201e+06	1.08147e+06
85.075	35.5084	C02659	Acetone cyanohydrin	C4H7NO	82149.8	139396	353822	291350
86.1	29.8552	C00741	Diacetyl	C4H6O2	223490	5.24578e+06	2.91373e+06	6.28462e+06
87.0444	3.33113	C02218	Dehydroalanine	C3H5NO2	1.36321e+06	2.48303e+06	2.7389e+06	3.2454e+06
87.1	21.6608	C00555	4-Aminobutyraldehyde	C4H9NO	1.07126e+06	422702	560970	1.36237e+06
88.025	14.6374	C00022	Pyruvate	C3H4O3	386963	139552	183092	189222
88.1142	5.85225	C00134	Putrescine	C4H12N2	525990	449876	284398	305283
89.025	14.5867	C00041	Alanine	C3H7NO2	3.95979e+06	266833	1.44476e+06	1.97222e+06
90.0417	19.1633	C00186	(S)-Lactate	C3H6O3	219548	480639	88368.8	131885
91.975	7.87725	C00116	Glycerol	C3H8O3	355499	915761	723107	552430
92.0694	36.9731	C01455	Toluene	C7H8	325472	501985	422996	454538
93.1	42.9266	C00292	Aniline	C6H7N	192742	136580	127714	203601
94.1	27.6277	C11142	Sulfonylbismethane	C2H6O2S	230463	5.06632e+06	293658	665494
96.0528	11.1375	C11145	Methanesulfonic acid	CH4O3S	369739	144169	119095	108194
98	7.38787	C00009	Phosphate	H3PO4	231897	132528	185439	281731
98.05	6.64537	C08497	(E)-2-Hexenal	C6H10O	152379	238996	176030	179163
100	18.8797	C08492	3-Hexenol	C6H12O	304559	726289	345872	559403
100.983	31.5461	C01234	1-Aminocyclopropane-1-carboxylate	C4H7NO2	520503	360161	483625	463746
101.133	38.5695	C04246	But-2-enoyl-[acyl-carrier protein]	C4H5OSR	498129	363990	376161	405188
101.975	23.0479	C00109	2-Oxobutanoate	C4H6O3	2.09496e+06	3.63677e+06	3.42817e+06	3.93154e+06
102.1	16.7332	C00576	Betaine aldehyde	C5H12NO	2.08293e+06	1.19195e+07	1.63579e+06	8.97102e+06
102.133	21.222	C02723	N-Methylputrescine	C5H14N2	6.4882e+06	627069	3.86926e+06	9.29676e+06
102.983	10.3613	C02193	Pyruvate oxime	C3H5NO3	601538	738552	354083	329654
103.05	16.8446	C00334	4-Aminobutanoate	C4H9NO2	333543	282422	296087	300343
103.1	4.3335	C05745	Butyryl-[acp]	C4H7OSR	437431	326869	963320	229419
104.083	5.95012	C00383	Malonate	C3H4O4	651255	8.41491e+06	5.21085e+06	2.41485e+06
104.979	18.6131	C00065	Serine	C3H7NO3	1.86421e+07	8.53642e+06	8.57828e+06	8.55359e+06
106.086	13.203	C00261	Benzaldehyde	C7H6O	962479	886050	748848	744679
106.108	41.8702	C00258	D-Glycerate	C3H6O4	302255	284901	785565	722820
107	23.1154	C15562	Benzylamine	C7H9N	66407.2	98607.2	100124	96259.2
108.008	37.9688	C02351	O-Benzoquinone	C6H4O2	413740	75396.4	129562	123832
108.092	30.672	C00556	Benzyl alcohol	C7H8O	355035	291581	391228	240557
110.067	26.2913	C00090	Catechol	C6H6O2	1.42867e+06	1.16546e+06	2.20317e+06	610431
111.042	23.4056	C00380	Cytosine	C4H5N3O	69340.3	323177	314384	261302
111.108	19.5413	C00388	1H-Imidazole-4-ethanamine	C5H9N3	242304	376325	314384	236235
111.961	41.5496	C00106	Uracil	C4H4N2O2	288741	152857	346040	496317
112.95	2.50425	C00320	Thiosulfate	H2O3S2	463164	2.23847e+06	1.30866e+06	1.05195e+06
113.083	31.6187	C03912	(S)-1-Pyrroline-5-carboxylate	C5H7NO2	201977	504721	217533	199266
114.021	30.6416	C00596	2-Hydroxy-2,4-pentadienoate	C5H6O3	2.20482e+06	770024	4.17679e+06	3.95517e+06
114.058	36.3049	C00429	5,6-Dihydrouracil	C4H6N2O2	5.71512e+06	4.35812e+06	780449	8.90416e+06
114.1	12.9094	C01387	Octane	C8H18	1.26033e+06	1.66331e+06	3.84177e+06	3.8333e+06
115.054	39.2378	C00148	Proline	C5H9NO2	1.6293e+06	775940	611010	649014
116.1	23.679	C00122	Fumarate	C4H4O4	313658	754342	253204	850156
116.961	42.8271	C00441	L-Aspartate 4-semialdehyde	C4H7NO3	302120	496304	420417	469615
117.058	24.3878	C00183	Valine	C5H11NO2	252206	294914	260620	217181
117.165	19.0181	C05744	Acetoacetyl-[acp]	C4H5O2SR	450772	315201	247970	206612
118.092	27.0304	C00042	Succinate	C4H6O4	111621	230013	438049	172683
119	32.4742	C00188	Threonine	C4H9NO3	3.45841e+06	2.19206e+06	5.09703e+06	3.78241e+06
119.1	32.2447	C01209	Malonyl-[acyl-carrier protein]	C3H3O3SR	471329	4.63428e+06	381966	1.68671e+06
119.183	33.0075	C04618	(3R)-3-Hydroxybutanoyl-[acyl-carrier protein]	C4H7O2SR	225210	393170	2.13628e+06	2.16637e+06
120.1	30.834	C15587	Purine	C5H4N4	78932.7	294903	100179	72000.1
121	20.0003	C00097	Cysteine	C3H7NO2S	640252	809276	589667	1.37451e+06
122.094	16.4565	C00153	Nicotinamide	C6H6N2O	1.50592e+06	918454	3.64568e+06	3.28457e+06
123.05	30.3311	C00253	Nicotinate	C6H5NO2	293576	475871	200990	338023
123.967	33.4564	C07295	Methanearsonous acid	CH5AsO2	289085	441042	393258	4.27996e+06
124.058	25.4745	C02923	2,3-Dihydroxytoluene	C7H8O2	194571	320441	373740	1.9626e+06
125.067	2.21737	C00245	Taurine	C2H7NO3S	566453	339617	474423	495177
125.965	39.5618	C11918	Maltol	C6H6O3	226816	146646	159183	127789
126.092	5.76956	C00178	Thymine	C5H6N2O2	209352	1.10851e+06	321202	225448
126.967	3.53363	C00708	Iodide	HI	284476	1.82608e+06	422085	3.51942e+06
127.075	37.0659	C00450	(S)-2,3,4,5-Tetrahydropyridine-2-carboxylate	C6H9NO2	122948	339989	445384	260857
128.1	30.5336	C01545	1-Octanal	C8H16O	1.14246e+06	460339	882655	549745
129.108	11.1544	C00408	L-Pipecolate	C6H11NO2	323097	171578	257392	894683
129.118	3.40369	C05748	trans-Hex-2-enoyl-[acp]	C6H9OSR	276736	536846	1.59128e+06	862737
130.053	1.56094	C02214	(E)-Glutaconate	C5H6O4	2.29022e+06	1.18828e+06	1.4487e+06	859549
130.092	12.8351	C00233	4-Methyl-2-oxopentanoate	C6H10O3	980694	759744	754662	806422
130.106	39.5719	C00179	Agmatine	C5H14N4	1.2308e+06	1.08896e+06	907680	859553
130.2	10.5705	C00756	1-Octanol	C8H18O	1.0569e+06	1.53604e+06	1.1169e+06	709052
130.992	1.22175	C05840	Iminoaspartate	C4H5NO4	620498	1.54388e+06	2.1487e+06	797769
131.073	40.6046	C00407	Isoleucine	C6H13NO2	238130	340479	275736	376355
131.122	1.93387	C00123	Leucine	C6H13NO2	364553	1.48982e+06	2.21718e+06	772288
131.144	1.08337	C05749	Hexanoyl-[acp]	C6H11OSR	450666	2.5979e+06	2.21718e+06	772288
131.985	2.08237	C00036	Oxaloacetate	C4H4O5	8.48078e+06	8.47609e+06	360619	1.46407e+06
132.1	2.54475	C00152	Asparagine	C4H8N2O3	1.82411e+06	1.85357e+07	8.50046e+06	2.77567e+06
132.189	16.6354	C00077	L-Ornithine	C5H12N2O2	238491	252253	184642	157994
133.05	2.646	C00049	Aspartic acid	C4H7NO4	456478	292215	297608	543959
134.033	36.3167	C00149	(S)-Malate	C4H6O5	42653	114274	165767	65815.7
134.1	17.7036	C01801	Deoxyribose	C5H10O4	35088.6	67144.5	78805.3	66671.9
135	2.90081	C00155	L-Homocysteine	C4H9NO2S	564263	904530	724292	1.11585e+06
135.058	44.631	C00147	Adenine	C5H5N5	1.34216e+06	1.26578e+06	2.47485e+06	1.03047e+06
135.108	16.4666	C15561	N-Benzylformamide	C8H9NO	589074	801404	915346	443214
136.039	37.4017	C03765	4-Hydroxyphenylacetaldehyde	C8H8O2	224319	240233	202557	300962
136.044	2.05537	C01620	Threonate	C4H8O5	690139	1.61528e+06	1.15755e+06	560520
136.108	27.4016	C04203	N,N-Dimethyl-1,4-phenylenediamine	C8H12N2	409482	656221	336119	223544
136.183	2.64938	C06075	Terpinolene	C10H16	111524	1.61528e+06	1.15755e+06	560520
137.025	3.00375	C00108	Anthranilate	C7H7NO2	615279	1.2673e+06	331852	1.10094e+06
137.125	2.67975	C00483	Tyramine	C8H11NO	226173	910133	7.7339e+06	6.02456e+06
137.942	35.8222	C07308	Cacodylate	C2H7AsO2	154108	158847	136614	143327
138.075	2.2275	C00805	Salicylate	C7H6O3	314022	188936	4.10789e+06	3.13059e+06
139.042	5.73075	C01279	4-Amino-5-hydroxymethyl-2-methylpyrimidine	C6H9N3O	232763	142229	127540	171857
139.117	2.75063	C00783	Tropinone	C8H13NO	194047	387073	1.59342e+06	1.51251e+06
139.917	17.8538	C07294	Methylarsonate	CH5AsO3	434264	420976	362127	423781
140	16.8379	C04431	Cis-4-Carboxymethylenebut-2-en-4-olide	C6H4O4	675247	560107	1.01167e+06	789680
141	1.49513	C00169	Carbamoyl phosphate	CH4NO5P	973099	1.75146e+06	2.3178e+06	1.73645e+06
141.05	11.475	C00346	Ethanolamine phosphate	C2H8NO4P	3.59807e+06	3.08482e+06	1.04037e+06	1.77962e+06
141.1	33.399	C00860	L-Histidinol	C6H11N3O	525744	1.01618e+06	1.41788e+06	1.65844e+06
141.175	19.4501	C00729	tropine	C8H15NO	2.39611e+06	1.90997e+06	3.48174e+06	3.75942e+06
142	16.1359	C00682	2-Hydroxymuconate semialdehyde	C6H6O4	196441	298965	138784	673641
142.05	23.5305	C03088	5-Hydroxymethyluracil	C5H6N2O3	177182	277991	365657	178708
142.113	32.3426	C19757	(Z)-3-Hexen-1-ol acetate	C8H14O2	178258	122309	352162	254374
143.025	4.66763	C04294	5-(2-Hydroxyethyl)-4-methylthiazole	C6H9NOS	1.44485e+06	2.43377e+06	619197	3.22081e+06
144.1	1.23188	C06423	Octanoic acid	C8H16O2	467997	8.51107e+06	8.26958e+06	1.519e+06
144.975	24.246	C00940	2-Oxoglutaramate	C5H7NO4	193314	76708.6	310058	152121
145.117	37.8405	C04076	L-2-Aminoadipate 6-semialdehyde	C6H11NO3	618302	735121	416402	447556
145.142	5.38144	C05746	3-Oxohexanoyl-[acp]	C6H9O2SR	805843	358416	321989	1.4652e+06
146	6.65888	C00026	2-Oxoglutarate	C5H6O5	1.9689e+06	1.39448e+06	2.08483e+06	2.21457e+06
146.042	39.1972	C00064	Glutamine	C5H10N2O3	2.10974e+06	600473	4.44833e+06	3.68144e+06
146.1	31.8532	C00047	Lysine	C6H14N2O2	1.47398e+06	1.05268e+06	5.3367e+06	4.43905e+06
146.967	38.9644	C05579	Indole-5,6-quinone	C8H5NO2	271269	314143	832113	847203
147.083	5.61262	C00025	Glutamic acid	C5H9NO4	489116	477034	510416	831013
147.133	15.4845	C05747	(3R)-3-Hydroxyhexanoyl-[acyl-carrier protein]	C6H11O2SR	452548	549542	419971	424232
148.042	35.2046	C01180	4-Methylthio-2-oxobutanoic acid	C5H8O3S	102270	125643	104518	128849
148.075	37.1857	C00423	Trans-Cinnamate	C9H8O2	88942	175280	104518	128849
148.125	1.74488	C10452	Estragole	C10H12O	840032	1.7249e+06	82236.1	1.48309e+06
149.1	26.1765	C00073	Methionine	C5H11NO2S	141527	136319	73431	96324.6
149.936	3.29062	C02137	Alpha-Oxo-benzeneacetic acid	C8H6O3	142533	96209.2	1.54261e+06	283100
150.125	24.8873	C00121	D-Ribose	C5H10O5	1.62249e+06	90149.2	217864	551890
150.208	29.3456	C02485	(-)-Isopiperitenone	C10H14O	806316	649834	899203	646970
150.975	3.36656	C00242	Guanine	C5H5N5O	126010	67478.3	1.87208e+06	464126
151.106	29.6831	C04350	(E)-4-Hydroxyphenylacetaldehyde-oxime	C8H9NO2	154274	293355	1.00908e+06	1.26671e+06
151.983	30.0307	C00385	Xanthine	C5H4N4O2	1.33272e+06	899634	163255	297600
152.025	14.2999	C12305	Methyl salicylate	C8H8O3	416048	594468	201238	317489
152.117	42.9941	C01014	3-Isopropylcatechol	C9H12O2	81881.5	237214	194355	238153
152.194	1.6605	C01123	(-)-trans-Isopiperitenol	C10H16O	338648	453484	303547	673151
152.983	3.861	C00606	3-Sulfino-L-alanine	C3H7NO4S	514130	1.19837e+06	2.79446e+06	2.85672e+06
153.117	13.8308	C03758	Dopamine	C8H11NO2	394005	228062	287323	210556
154.133	2.0925	C00843	(-)-Menthone	C10H18O	245223	215170	4.36828e+06	568711
154.961	43.5189	C01210	N-Methylethanolamine phosphate	C3H10NO4P	583037	452206	577685	268952
155.1	6.3045	C00135	Histidine	C6H9N3O2	371115	318651	163243	356002
155.95	12.0049	C00988	2-Phosphoglycolate	C2H5O6P	665958	241940	343457	312095
156.042	34.1348	C06760	2-Hydroxy-5-methyl-cis,cis-muconic semialdehyde	C7H8O4	358377	501338	226767	200520
156.1	27.4455	C02938	3-Indoleacetonitrile	C10H8N2	141857	375638	94295.1	180156
156.108	2.2815	C00400	(-)-Menthol	C10H20O	560440	297189	6.1573e+06	6.33449e+06
157.183	25.8373	C05751	trans-Oct-2-enoyl-[acp]	C8H13OSR	158864	256488	399381	7.03684e+06
158	11.2793	C02222	2-Maleylacetate	C6H6O5	373280	708797	524087	308849
158.022	3.2265	C00337	(S)-Dihydroorotate	C5H6N2O4	1.40431e+06	1.53501e+06	1.21027e+06	341830
158.05	16.4767	C02350	(S)(+)-Allantoin	C4H6N4O3	341222	1.64922e+06	396903	436282
158.108	16.8953	C02631	2-Isopropylmaleate	C7H10O4	29673.9	608058	317762	341271
159.125	42.4744	C00637	Indole-3-acetaldehyde	C10H9NO	376524	296573	139224	281793
159.211	42.6634	C05752	Octanoyl-[acp]	C8H15OSR	163324	1.11119e+06	244275	262980
160.025	21.6793	C00322	2-Oxoadipate	C6H8O5	24343.3	41856.8	163577	31158.9
160.108	9.126	C00398	Tryptamine	C10H12N2	60027.1	680945	123880	214920
161.05	1.54913	C02791	3,4-Dichloroaniline	C6H5Cl2N	1.04456e+06	741227	6.79846e+06	4.18425e+06
161.075	43.0988	C00956	L-2-Aminoadipate	C6H11NO4	860333	483103	879289	814181
162.019	33.8715	C09315	Umbelliferone	C9H6O3	413838	330188	392276	289699
162.033	30.6045	C02625	2,4-Dichlorophenol	C6H4Cl2O	235674	400833	392276	274282
162.088	0.999	C06358	Methyl cinnamate	C10H10O2	382667	1.18729e+06	1.53428e+06	1.24365e+06
162.133	31.1681	C00745	Nicotine	C10H14N2	519388	806884	394231	275618
163.108	14.2881	C03172	S-Methyl-L-methionine	C6H13NO2S	456487	392270	124798	2.04722e+06
163.138	3.31425	C19567	4-Oxo-1-(3-pyridyl)-1-butanone	C9H9NO2	198041	540131	1.01515e+06	1.14411e+06
164	18.9844	C00166	Phenylpyruvate	C9H8O3	220409	166623	181941	405721
164.125	34.8435	C10453	Eugenol	C10H12O2	209662	160115	263566	359944
165.05	17.3272	C00079	Phenylalanine	C9H11NO2	301810	1.28464e+06	1.61694e+06	977559
166.038	19.6594	C16353	7-Methylxanthine	C6H6N4O2	432537	328641	235192	263403
166.125	28.5036	C17622	10-Oxogeranial	C10H14O2	86273.1	358764	46841.9	133566
167.042	33.5981	C03722	Quinolinate	C7H5NO4	501994	538032	740521	587134
167.1	29.565	C00250	Pyridoxal	C8H9NO3	84634.3	537687	129956	130841
168.053	21.4059	C00074	Phosphoenolpyruvate	C3H5O6P	39934.6	46489.3	338555	226528
168.1	43.4768	C00534	Pyridoxamine	C8H12N2O2	156856	69592.6	82666.2	84472.5
168.942	2.92275	C05688	L-Selenocysteine	C3H7NO2Se	92005.7	98858.9	513835	262218
168.996	5.3865	C00506	L-Cysteate	C3H7NO5S	80380.6	128813	173682	384731
169.05	40.6283	C13482	Phosphodimethylethanolamine	C4H12NO4P	79168	204775	149598	119675
169.167	28.7888	C00314	Pyridoxine	C8H11NO3	194759	110566	110363	762214
170	36.7706	C00111	Glycerone phosphate	C3H7O6P	107248	121103	111951	97984.5
170.115	21.5106	C02499	2-Hydroxybiphenyl	C12H10O	366945	64617.3	17679.7	363056
170.229	32.5046	C17621	10-Hydroxygeraniol	C10H18O2	120928	36046.2	73734.3	85225.8
171.05	3.11513	C03972	2,3,4,5-Tetrahydrodipicolinate	C7H9NO4	647631	498539	332133	554895
172.059	38.8327	C00093	Sn-Glycerol 3-phosphate	C3H9O6P	113150	135873	153385	127474
172.071	38.8226	C02637	3-Dehydroshikimate	C7H8O5	181147	135873	216904	74824.6
172.173	39.9937	C01571	Decanoic acid	C10H20O2	153358	135873	159586	84852.4
173.017	38.0396	C01250	2-Acetamido-5-oxopentanoate	C7H11NO4	244587	259168	325306	264570
173.2	21.6776	C05750	3-Oxooctanoyl-[acp]	C8H13O2SR	36209.6	116106	55123.9	622613
173.958	4.23563	C00417	cis-Aconitate	C6H6O6	133497	499640	2.18997e+06	4.98801e+06
174.1	21.9544	C00062	Arginine	C6H14N4O2	29119.9	43222.6	83903	243980
175	11.4075	C01041	Monodehydroascorbate	C6H7O6	98464.2	107976	69660.8	88635.3
175.117	2.7	C00327	L-Citrulline	C6H13N3O3	651268	5.2213e+06	88132.3	769953
175.194	15.6853	C04620	(3R)-3-Hydroxyoctanoyl-[acyl-carrier protein]	C8H15O2SR	388795	251232	376448	3.41383e+06
176.017	26.6693	C00072	Ascorbate	C6H8O6	478021	3.80526e+06	60861.2	55856.8
176.083	39.3086	C02504	Alpha-Isopropylmalate	C7H12O5	293507	1.89503e+06	814393	63284.3
176.083	15.0542	C00780	Serotonin	C10H12N2O	167087	864743	425889	1.48972e+06
177.033	3.94538	C08295	S-[(E)-Prop-1-enyl]-L-cysteine S-oxide	C6H11NO3S	470777	7.93199e+06	1.89817e+06	317972
177.898	16.9661	C00013	Diphosphate	H4P2O7	99722.3	82483.7	112206	156667
178.108	28.944	C00198	D-Glucono-1,5-lactone	C6H10O6	70835.1	65439.3	183542	313041
178.186	26.9359	C10454	Eugenol methyl ether	C11H14O2	192905	96907.8	183542	132420
179.967	35.1101	C01179	3-(4-Hydroxyphenyl)pyruvate	C9H8O4	175842	224861	117654	99656.1
180.1	9.32175	C00031	D-Glucose	C6H12O6	139643	113142	189830	520500
181.1	35.2991	C00082	Tyrosine	C9H11NO3	149938	2.02948e+06	303505	2.78991e+06
182.025	26.3554	C03964	(R)-3-(4-Hydroxyphenyl)lactate	C9H10O4	396228	394773	57970.9	35370.1
182.108	20.0306	C00392	Mannitol	C6H14O6	246466	1.42685e+06	410356	908327
183.946	35.7615	C03232	3-Phosphonooxypyruvate	C3H5O7P	323301	191287	223348	211980
184	4.22213	C15556	L-3,4-Dihydroxybutan-2-one 4-phosphate	C4H9O6P	229300	290930	3.00915e+06	317183
184.042	5.94	C11821	5-Hydroxyisourate	C5H4N4O4	308688	192024	392497	448900
184.117	25.1302	C00588	Choline phosphate	C5H14NO4P	94213.1	399482	143811	227715
185	38.637	C01005	O-Phospho-L-serine	C3H8NO6P	900795	381199	567982	400484
185.083	21.4431	C04409	2-Amino-3-carboxymuconate semialdehyde	C7H7NO5	416096	631643	151568	434944
186.025	36.2154	C00197	3-Phospho-D-glycerate	C3H7O7P	186413	150119	128554	206160
186.1	36.8736	C02526	Biphenyl-2,3-diol	C12H10O2	109420	166683	181296	366463
187.022	6.74662	C01092	8-Amino-7-oxononanoate	C9H17NO3	4.35691e+06	3.66479e+06	4.24637e+06	3.16853e+06
187.15	29.8114	C00612	N1-Acetylspermidine	C9H21N3O	1.38705e+06	3.77986e+06	329284	646883
188.063	2.20725	C11515	(E)-2-(Methoxycarbonylmethyl)butenedioate	C7H8O6	285893	281896	2.21173e+06	333625
188.117	14.3117	C02774	10-Hydroxydecanoic acid	C10H20O3	98960.5	244273	525783	359954
188.225	22.3391	C01037	7,8-Diaminononanoate	C9H20N2O2	78409.2	406271	257676	1.93675e+06
189.033	3.99431	C03871	L-2-Amino-6-oxoheptanedioate	C7H11NO5	1.50239e+06	407647	574524	266453
189.962	1.61325	C05379	Oxalosuccinate	C6H6O7	313229	495095	156670	239313
190.142	12.2647	C00666	LL-2,6-Diaminoheptanedioate	C7H14N2O4	121271	79245.3	134235	90740.7
191.071	2.77088	C16850	2-Amino-3,7-dideoxy-D-threo-hept-6-ulosonic acid	C7H13NO5	3.40614e+07	983952	5.93682e+06	767487
192.075	31.6946	C00158	Citrate	C6H8O7	31975.4	38004.8	97457.4	138940
192.242	27.9214	C12287	Beta-Ionone	C13H20O	70588.3	59231.9	35920.5	71006.6
193.051	14.4636	C01693	L-Dopachrome	C9H7NO4	60898	326413	794861	498829
194.033	20.3783	C06473	2-Keto-D-gluconic acid	C6H10O7	68781.8	63105.5	144380	136501
195.025	1.92712	C03752	2-Amino-2-deoxy-D-gluconate	C6H13NO6	2.66909e+06	6.60844e+06	5.70382e+06	590441
195.975	16.7231	C04045	3-(3,4-Dihydroxyphenyl)pyruvate	C9H8O5	341933	304022	119992	329509
196.1	23.3449	C00257	D-Gluconic acid	C6H12O7	139671	80771.4	39788.6	218717
197.075	30.5859	C00355	3,4-Dihydroxy-L-phenylalanine	C9H11NO4	264531	200979	325884	88662.8
198.992	22.8032	C01102	O-Phospho-L-homoserine	C4H10NO6P	659732	1.29818e+06	700413	1.47421e+06
200.1	22.0556	C00279	D-Erythrose 4-phosphate	C4H9O7P	205440	246544	128211	186499
200.15	32.6565	C02679	Dodecanoic acid	C12H24O2	279368	317939	292732	357114
201.95	1.296	C00758	Bergaptol	C11H6O4	679298	3.10102e+06	4.76165e+06	399251
202.054	17.1653	C12248	5-Hydroxy-2-oxo-4-ureido-2,5-dihydro-1H-imidazole-5-carboxylate	C5H6N4O5	145774	131770	149097	872432
202.117	19.3151	C03569	2,2',3-Trihydroxybiphenyl	C12H10O3	104706	111785	140170	877445
202.246	7.23431	C00750	Spermine	C10H26N4	456537	488730	248973	2.8716e+06
202.967	29.646	C00331	Indolepyruvate	C11H9NO3	666367	1.32736e+06	690609	770402
203.042	19.0367	C04083	N6-(Delta2-Isopentenyl)-adenine	C10H13N5	1.35281e+06	1.81749e+06	1.20443e+06	1.53968e+06
203.979	22.4438	C03657	1,4-Dihydroxy-2-naphthoate	C11H8O4	178465	302296	149189	219388
204.133	16.0414	C00078	Tryptophan	C11H12N2O2	153214	160864	138440	389765
204.15	19.8146	C06394	[PR] (+)-delta-Cadinene	C15H24	179450	154594	147931	182297
206.05	23.2369	C05662	Homoisocitrate	C7H10O7	41840.6	1.00003e+06	842359	775933
206.064	17.4656	C16241	(R)-Lipoic acid	C8H14O2S2	679497	744878	847903	993372
208.008	34.8199	C05610	Sinapoyl aldehyde	C11H12O4	1.01993e+06	378379	410859	806556
208.092	10.2566	C01718	3-Anthraniloylalanine	C10H12N2O3	226377	270869	284304	378017
210.008	20.5116	C00818	D-Glucarate	C6H10O8	96892	252228	281095	337760
210.1	10.0508	C08491	(-)-Jasmonic acid	C12H18O3	126350	1.49166e+06	33468	457722
211.1	15.417	C04720	DIMBOA	C9H9NO5	158808	889075	899230	2.3662e+06
212.1	9.60187	C01745	Pinosylvin	C14H12O2	47071.1	38803.9	75848	116641
212.144	37.2296	C16309	Traumatin	C12H20O3	120785	112874	142144	60711.1
212.95	6.56606	C03082	4-Phospho-L-aspartate	C4H8NO7P	679168	287957	2.80567e+06	375696
213.108	39.393	C15503	N,N-Dihydroxy-L-tyrosine	C9H11NO5	100270	125452	145603	187885
213.908	9.97987	C06054	2-Oxo-3-hydroxy-4-phosphobutanoate	C4H7O8P	233558	208840	209282	268996
214.108	1.863	C00672	2-Deoxy-D-ribose 1-phosphate	C5H11O7P	213172	1.01826e+06	130403	180314
214.128	33.8411	C01909	Dethiobiotin	C10H18N2O3	234774	263509	309429	84987.2
214.158	23.2841	C02367	3-Oxododecanoic acid	C12H22O3	493299	119412	222273	523233
215.025	10.6009	C06055	O-Phospho-4-hydroxy-L-threonine	C4H10NO7P	390958	318154	484482	390136
215.1	24.9092	C08272	Kinetin	C10H9N5O	104379	64017.5	62114.6	191531
216	2.75063	C11434	2-C-Methyl-D-erythritol 4-phosphate	C5H13O7P	7.50447e+06	2.84994e+06	3.9992e+06	112222
216.1	17.8065	C01557	Bergapten	C12H8O4	91547.8	112975	94093.4	82762.4
218.1	29.5751	C00978	N-Acetylserotonin	C12H14N2O2	54122.4	199337	38216	239664
218.192	19.1902	C09737	Solavetivone	C15H22O	115882	228507	408671	586710
219.047	1.5525	C00371	Zeatin	C10H13N5O	324256	4.12784e+06	6.44265e+06	4.92228e+06
219.058	11.7585	C04556	4-Amino-2-methyl-5-phosphomethylpyrimidine	C6H10N3O4P	321607	284079	376021	3.67511e+06
220.025	13.7093	C01267	3-(Imidazol-4-yl)-2-oxopropyl phosphate	C6H9N2O5P	125848	192441	67522	366792
220.097	9.80775	C00643	5-Hydroxy-L-tryptophan	C11H12N2O3	301533	54551.9	318546	366792
220.1	18.8426	C01239	N-Acetyl-beta-D-glucosaminylamine	C8H16N2O5	95232.1	212991	172639	276264
220.125	29.7759	C03461	2-trans,6-trans-Farnesal	C15H24O	84153.7	60612.3	42094.7	16542
221.033	14.4518	C01100	L-Histidinol phosphate	C6H12N3O4P	138531	161786	281174	196248
221.096	3.31256	C02029	Dihydrozeatin	C10H15N5O	637471	322133	7.53849e+06	8.32545e+06
222	29.295	C02730	2-Succinylbenzoate	C11H10O5	1.26571e+06	3.24734e+06	785065	2.02367e+06
222.083	38.4952	C02291	L-Cystathionine	C7H14N2O4S	886604	8.68546e+06	8.09824e+06	8.51095e+06
222.143	1.0125	C01126	2-trans,6-trans-Farnesol	C15H26O	4.73888e+06	4.50789e+06	4.08531e+06	1.28277e+07
223.083	31.3048	C04327	4-Methyl-5-(2-phosphoethyl)-thiazole	C6H10NO4PS	307237	2.71683e+06	2.46805e+06	2.18403e+06
224.056	7.65113	C00482	Sinapate	C11H12O5	326208	341194	264209	427843
224.1	31.887	C02099	(2S)-Flavanone	C15H12O2	54206.2	46238.9	117560	121866
224.15	24.1852	C11512	Methyl jasmonate	C13H20O3	387125	414794	272875	130737
225.071	18.4224	C11355	4-Amino-4-deoxychorismate	C10H11NO5	317691	268459	536929	2.1918e+06
225.125	24.1481	C11263	6-Benzylaminopurine	C12H11N5	226301	665619	666753	2.25853e+06
225.192	27.1367	C03764	Para-(Dimethylamino)azobenzene	C14H15N3	496659	513556	664821	456838
226.025	12.447	C00251	Chorismate	C10H10O6	318506	365942	346762	400039
226.103	1.88662	C02345	(2S)-Flavan-4-ol	C15H14O2	534282	606428	674335	106043
226.108	19.2544	C00931	Porphobilinogen	C10H14N2O4	166257	194640	1.45958e+06	2.32583e+06
226.183	21.4043	C00386	Carnosine	C9H14N4O3	2.52923e+06	485290	1.45958e+06	2.32583e+06
226.952	4.536	C03287	Glutamate-5-phosphate	C5H10NO7P	823250	250725	2.59139e+06	169659
227.054	18.8544	C00826	L-Arogenate	C10H13NO5	90620.4	142674	468917	1.91073e+06
227.1	32.9265	C00881	Deoxycytidine	C9H13N3O4	192640	170444	109563	74760.4
228	22.4876	C01107	(R)-5-Phosphomevalonate	C6H13O7P	554952	2.26385e+06	729020	718151
228.092	23.544	C00526	Deoxyuridine	C9H12N2O5	225924	70754.9	760015	847318
228.11	7.50263	C03582	3,4',5-Trihydroxystilbene	C14H12O3	383501	440443	234326	340675
229.008	29.4368	C03090	5-Phosphoribosylamine	C5H12NO7P	588689	2.47342e+06	425232	951372
229.244	27.7324	C05756	3-Oxododecanoyl-[acp]	C12H21O2SR	1.05983e+06	819937	832952	96309.4
230.1	12.7626	C00117	D-Ribose 5-phosphate	C5H11O8P	68458	123274	27207.9	66758.8
230.154	1.45462	C18083	Demethylsuberosin	C14H14O3	121254	276642	917339	292563
232.075	12.7288	C15767	Gamma-Glutamyl-gamma-aminobutyrate	C9H16N2O5	49015.7	94373.9	30652.8	236107
232.096	42.2651	C01598	Melatonin	C13H16N2O2	43217.3	75118.6	114796	106837
232.183	19.0519	C09382	Costunolide	C15H20O2	94510.4	138507	78373.6	1.27766e+06
236.075	43.4734	C02700	L-Formylkynurenine	C11H12N2O4	91694.6	107896	83545	204743
236.15	3.66525	C09627	Capsidiol	C15H24O2	99415.4	1.33929e+06	867457	1.89855e+06
237.025	25.0071	C03684	6-Pyruvoyltetrahydropterin	C9H11N5O3	168103	67508.2	139426	543668
238	7.29337	C04666	D-erythro-1-(Imidazol-4-yl)glycerol 3-phosphate	C6H11N2O6P	766266	402662	436398	174178
238.083	17.4082	C01187	3-Deoxy-D-manno-octulosonate	C8H14O8	512465	1.14932e+06	1.08819e+06	914254
239.1	5.54344	C02953	7,8-Dihydrobiopterin	C9H13N5O3	367384	502049	399286	549156
239.975	6.62175	C00491	L-Cystine	C6H12N2O4S2	106994	417228	297673	386490
240.083	31.4246	C05817	(1R,6R)-6-Hydroxy-2-succinylcyclohexa-2,4-diene-1-carboxylate	C11H12O6	742254	665202	691090	553850
240.108	16.9492	C01262	Beta-Alanyl-N(pi)-methyl-L-histidine	C10H16N4O3	241590	380092	641699	625981
241.992	35.2654	C15650	2,3-Diketo-5-methylthiopentyl-1-phosphate	C6H11O6PS	126525	160233	399247	218991
242.042	5.72231	C04299	D-myo-Inositol 1,2-cyclic phosphate	C6H11O8P	250742	201598	549595	308257
242.083	38.286	C00214	Thymidine	C10H14N2O5	74179.4	161999	206376	200872
243.075	36.8601	C00475	Cytidine	C9H13N3O5	61674	51021.9	65838.4	82122.7
243.329	22.7829	C05761	Tetradecanoyl-[acp]	C14H27OSR	441221	374951	147260	4.71516e+06
244.058	1.188	C02985	6-Deoxy-L-galactose-1-phosphate	C6H13O8P	622414	320001	536463	847014
244.098	25.2855	C00120	Biotin	C10H16N2O3S	82141.1	85607.5	203226	439418
246	12.5854	C00129	Isopentenyl diphosphate	C5H12O7P2	134555	97993.4	59373.8	213267
246.083	17.0876	C09276	Marmesin	C14H14O4	88916.7	102723	366382	61965.8
247	32.8624	C00018	Pyridoxal phosphate	C8H10NO6P	254735	522058	186388	229577
247.073	9.87863	C01594	Linamarin	C10H17NO6	498701	997815	466301	460738
247.929	3.04425	C11007	Linuron	C9H10N2O2Cl2	223196	391819	481679	271662
248.092	32.0625	C00647	Pyridoxamine-5-phosphate	C8H13N2O5P	170479	135412	93888.3	228139
248.175	3.80025	C13455	Abscisic aldehyde	C15H20O3	151325	124178	204441	240502
248.975	35.4527	C00627	Pyridoxine-5-phosphate	C8H12NO6P	1.28854e+06	181218	1.2126e+06	2.05991e+06
250.025	13.2705	C11536	(2R)-O-Phospho-3-sulfolactate	C3H7O9PS	83522.9	116777	108806	447886
250.1	23.355	C00669	Gamma-L-Glutamyl-L-cysteine	C8H14N2O5S	32548	73888.6	79148.9	1.75738e+06
250.111	1.36181	C03002	N-Caffeoylputrescine	C13H18N2O3	483179	219304	266067	74092.3
250.154	5.16206	C13453	Xanthoxin	C15H22O3	208509	61062.5	266067	127835
251.086	0.91125	C00559	Deoxyadenosine	C10H13N5O3	1.93027e+06	649316	517121	702061
253.992	1.88156	C03175	Shikimate-3-phosphate	C7H11O8P	181215	222421	23439.8	479778
254.092	40.4561	C05401	3-beta-D-Galactosyl-sn-glycerol	C9H18O8	46431.6	148430	137204	147435
254.208	21.5713	C08362	(9Z)-Hexadecenoic acid	C16H30O2	85858	176796	265725	429458
255.167	19.2831	C04874	2-Amino-4-hydroxy-6-(D-erythro-1,2,3-trihydroxypropyl)-7,8-dihydropteridine	C9H13N5O4	550174	237195	781655	1.63622e+06
256.008	40.4595	C04271	3,9-Dihydroxypterocarpan	C15H12O4	472448	493250	530113	524745
256.296	31.0601	C00249	Hexadecanoic acid	C16H32O2	160720	3.92323e+06	6.1232e+06	8.35919e+06
257.125	25.4998	C15522	4a-Hydroxytetrahydrobiopterin	C9H15N5O4	115092	165244	173722	2.90784e+06
257.4	0.988875	C05759	3-Oxotetradecanoyl-[acp]	C14H25O2SR	798164	1.24946e+06	1.51527e+06	428311
257.906	6.78037	C00536	Triphosphate	H5P3O10	61350.8	24646.7	75547.7	6.82274e+06
258.1	10.0103	C01236	D-Glucono-1,5-lactone 6-phosphate	C6H11O9P	35437.9	106561	2.46715e+07	590299
259.946	43.5442	C04188	5-methylthio-d-ribose-1-phosphate	C6H13O7PS	182663	202604	244131	111892
260.075	5.16375	C00103	D-Glucose 1-phosphate	C6H13O9P	149781	154244	202485	158266
260.171	19.9429	C17744	1-(4-Hydroxyphenyl)-1-decene-3,5-dione	C16H20O3	356930	308053	379920	330461
261.983	24.6679	C11811	1-Hydroxy-2-methyl-2-butenyl 4-diphosphate	C5H12O8P2	89582.6	36038.1	133441	46926.9
262.1	9.41625	C00644	D-mannitol-1-phosphate	C6H15O9P	118871	198173	135577	179809
264.2	28.6504	C06082	Abscisic acid	C15H20O4	1.49095e+06	701689	629245	1.24101e+06
265.2	23.7887	C00378	Thiamine	C12H17N4OS	118091	366278	165735	1.14279e+06
265.975	31.779	C00236	3-Phospho-D-glyceroyl phosphate	C3H8O10P2	99741	96829.6	77566	93041.5
267	25.1016	C03539	S-Ribosyl-L-homocysteine	C9H17NO6S	138792	194768	135143	114320
267.104	4.25925	C00212	Adenosine	C10H13N5O4	417310	758562	1.43824e+06	996614
268.026	41.1514	C01817	Homocystine	C8H16N2O4S2	91420.9	67463.1	99556.7	69588.7
268.1	2.11275	C00294	Inosine	C10H12N4O5	107149	3.14963e+06	178951	3.68605e+06
269.008	12.2006	C04133	N-Acetylglutamate-5-phosphate	C7H12NO8P	585931	956366	1.99534e+06	1.00188e+06
270.05	2.7135	C01477	Apigenin	C15H10O5	420599	203126	249793	153439
270.1	4.48706	C16419	Pinostrobin	C16H14O4	295947	1.40408e+06	346961	256052
270.165	8.127	C00468	Estrone	C18H22O2	156590	190073	1.36607e+06	326656
271.175	23.787	C06160	(S)-Norcoclaurine	C16H17NO3	709243	8.38653e+06	8.48558e+06	1.42506e+06
271.978	42.1706	C00509	Naringenin	C15H12O5	97985.3	82422	87582.1	72147.1
272.042	1.49344	C06186	Arbutin	C12H16O7	261222	1.05064e+06	612774	1.38028e+06
272.2	3.48637	C00951	Estradiol-17beta	C18H24O2	52124.5	59665.2	1.83735e+06	56069.2
272.275	24.3827	C06090	[PR] ent-Kaurene	C20H32	5.23347e+06	124494	5.91735e+06	1.47905e+06
273.142	24.2629	C16702	4'-O-Methylnorbelladine	C16H19NO3	30544.5	127998	612182	954938
274.1	1.91362	C01218	6-Phospho-2-dehydro-D-gluconate	C6H11O10P	117204	1.24638e+06	679702	961640
274.142	1.053	C00774	Phloretin	C15H14O5	542007	1.24638e+06	679702	961640
275.083	3.672	C20589	D-Glucosaminate-6-phosphate	C6H14NO9P	806375	3.30304e+06	5.41424e+06	2.95164e+06
276.1	5.82188	C00345	6-Phospho-D-gluconate	C6H13O10P	83093.2	45782.4	105868	367055
276.15	14.067	C04498	P-Coumaroylagmatine	C14H20N4O2	100842	66190	29586.5	114591
278.042	35.2957	C11453	2-C-Methyl-D-erythritol 2,4-cyclodiphosphate	C5H12O9P2	91913.9	137914	90935.1	103713
278.225	28.6031	C06426	(6Z,9Z,12Z)-Octadecatrienoic acid	C18H30O2	36615.8	6.43572e+06	6.40276e+06	200709
280.194	28.2454	C01595	Linoleate	C18H32O2	2.22985e+06	6.10786e+06	503688	2.38316e+06
281.267	29.6156	C19670	Oleamide	C18H35NO	784039	1.0577e+07	1.09098e+07	8.46174e+06
282.3	29.3186	C00712	(9Z)-Octadecenoic acid	C18H34O2	389219	73648	1.14636e+06	161038
283.188	26.6406	C00387	Guanosine	C10H13N5O5	1.58157e+06	2.15978e+06	8.40575e+06	8.39691e+06
284.078	19.1498	C00814	Biochanin A	C16H12O5	244110	327101	152419	222672
284.139	19.8821	C01762	Xanthosine	C10H12N4O6	291298	565977	235853	437357
284.3	31.0061	C01530	Octadecanoic acid	C18H36O2	2.51263e+06	5.75854e+06	3.73809e+06	2.71359e+06
285.05	27.9686	C01516	Morphine	C17H19NO3	380800	1.16372e+06	584434	1.12779e+06
285.975	35.8239	C01514	Luteolin	C15H10O6	47369.2	131773	181784	257444
286.158	24.921	C01451	Salicin	C13H18O7	174980	537557	131302	158118
286.262	23.0513	C00473	Retinol	C20H30O	150430	424351	455150	1.40612e+06
287.117	8.78344	C05905	Cyanidin	C15H10O6	457442	218138	257248	501286
287.443	24.3591	C04633	(3R)-3-Hydroxypalmitoyl-[acyl-carrier protein]	C16H31O2SR	572442	384491	256274	218041
288	29.7776	C04691	2-Dehydro-3-deoxy-D-arabino-heptonate 7-phosphate	C7H13O10P	116260	441593	47029.2	331041
288.075	21.7215	C00974	Dihydrokaempferol	C15H12O6	1.0436e+06	71287.3	188390	162359
288.183	19.1902	C00535	Testosterone	C19H28O2	115802	585761	719711	562683
288.267	20.4964	C11872	Kaur-16-en-18-ol	C20H32O	232502	547898	513665	726414
289.987	18.7583	C05382	Sedoheptulose 7-phosphate	C7H15O10P	43593	91499	232968	427734
290.125	7.59375	C03406	N-(L-Arginino)succinate	C10H18N4O6	4.41696e+06	4.43513e+06	57353.7	123166
290.217	27.081	C03917	Dihydrotestosterone	C19H30O2	72355.7	47734.5	145018	113460
292.179	23.0749	C11633	16-Epivellosimine	C19H20N2O	210682	284560	125558	256042
292.217	16.632	C01226	12-OPDA	C18H28O3	62420	56605.4	115531	230106
292.238	13.8358	C12525	5alpha-Androstan-3beta,17beta-diol	C19H32O2	124506	136046	88706.1	246565
294.192	41.9614	C04780	8-[(1R,2R)-3-Oxo-2-{(Z)-pent-2-enyl}cyclopentyl]octanoate	C18H30O3	91062	61152.6	68935.9	147251
294.983	1.11544	C03373	Aminoimidazole ribotide	C8H14N3O7P	86243.9	110627	428791	581780
295.2	19.0147	C00844	(R)-Prunasin	C14H17NO6	101691	5.52862e+06	236475	2.02366e+07
295.494	12.4234	C16160	Linoleoyl-[acyl-carrier protein]	C18H31OSR	62804.8	100484	147801	89724.9
296.275	28.0091	C01389	Phytol	C20H40O	81928.5	34565.1	508625	2.85676e+06
297.05	24.5261	C00170	5'-Methylthioadenosine	C11H15N5O3S	275738	345574	214104	207850
297.2	32.0946	C06171	7,8-Didehydro-4,5-epoxy-3-methoxy-17-methoxy-(5_)-morphinan-6-one	C18H19NO3	107227	862723	2.63572e+06	205823
298	20.6044	C19787	5'-S-Methyl-5'-thioinosine	C11H14N4O4S	300126	138846	289370	414103
298.3	28.1627	C19616	18-Hydroxyoleate	C18H34O3	4.22664e+06	426856	140036	1.04881e+06
299.01	16.3299	C04752	2-Methyl-4-amino-5-hydroxymethylpyrimidine diphosphate	C6H11N3O7P2	701964	825116	830363	2.09143e+06
299.1	31.7047	C03492	D-4'-Phosphopantothenate	C9H18NO8P	320284	622724	714361	749062
299.2	27.7037	C05176	(S)-N-Methylcoclaurine	C18H21NO3	425518	520303	382430	388299
299.242	26.73	C00319	Sphingosine	C18H37NO2	687613	142503	2.95092e+06	996822
300.05	42.5756	C04293	Chrysoeriol	C16H12O6	88374.8	51141	70465.1	144070
300.117	7.67306	C03993	4-(beta-D-Glucosyloxy)benzoate	C13H16O8	125111	263433	193182	214052
300.233	24.8974	C00777	Retinoate	C20H28O2	108196	1.6202e+06	1.38861e+06	173270
301.058	11.6843	C04256	N-Acetyl-D-glucosamine-1-phosphate	C8H16NO9P	199890	253237	274474	269784
301.994	39.9229	C00389	Quercetin	C15H10O7	95939.2	53601.1	127130	99252.3
302.1	13.5844	C15486	3''-Deamino-3''-oxonicotianamine	C12H18N2O7	74524.9	297034	58492.3	129504
302.125	4.65413	C06428	(5Z,8Z,11Z,14Z,17Z)-Icosapentaenoic acid	C20H30O2	170532	155134	383007	391227
303.117	3.03075	C05324	Nicotianamine	C12H21N3O6	213720	3.12334e+06	585046	108225
304	20.0374	C01617	Taxifolin	C15H12O7	328612	966340	674616	1.05385e+06
304.083	6.3855	C15485	2'-Deoxymugineic acid	C12H20N2O7	562796	458142	108615	395759
304.3	32.2144	C00219	Arachidonate	C20H32O2	61209.7	510789	1.18899e+06	1.23561e+06
306.2	19.4856	C03242	Dihomo-gamma-linolenate	C20H34O2	224230	251914	354408	369541
307.035	8.21138	C00239	DCMP	C9H14N3O7P	177667	430090	217082	264948
307.1	29.6376	C00051	Glutathione	C10H17N3O6S	177766	93512.5	72013.9	321560
307.979	19.791	C01143	(R)-5-Diphosphomevalonate	C6H14O10P2	123816	346759	1.18211e+06	1.52053e+06
308.038	13.3346	C00365	DUMP	C9H13N2O8P	215595	56910.6	314325	806141
308.117	3.97575	C17743	Bisdemethoxycurcumin	C19H16O4	262447	99783.3	97807.9	123831
308.2	14.661	C16525	Icosadienoic acid	C20H36O2	88906	129860	116250	475974
309.142	25.5572	C00933	Sinapoylcholine	C16H23NO5	210111	6.25586e+06	161764	1.05346e+06
310	34.7557	C01151	D-Ribose 1,5-bisphosphate	C5H12O11P2	72583.3	899356	345357	381069
310.1	27.2481	C04164	Trans-Cinnamoyl beta-D-glucoside	C15H18O7	104620	2.26374e+06	46525.2	199736
310.2	21.6101	C16526	Icosenoic acid	C20H38O2	1.00926e+06	281257	151395	601155
311.1	20.4019	C05143	Dhurrin	C14H17NO7	277383	343500	460516	663396
311.142	5.13	C06173	Thebaine	C19H21NO3	219087	534854	558875	70510.7
311.2	14.3471	C11810	Norajmaline	C20H25NO2	104239	145294	103062	883333
312.142	3.38175	C07582	Pteroic acid	C14H12N6O3	269453	27921.9	261354	189488
312.233	26.7621	C04717	(9Z,11E)-(13S)-13-Hydroperoxyoctadeca-9,11-dienoic acid	C18H32O4	2.25916e+06	1.90951e+06	138476	175770
312.4	29.7574	C06425	Icosanoic acid	C20H40O2	303772	224777	320423	288983
313.125	39.8858	C04640	2-(Formamido)-N1-(5'-phosphoribosyl)acetamidine	C8H16N3O8P	62156.8	55031.4	76648.3	82344.6
313.15	25.3699	C02717	N-Feruloyltyramine	C18H19NO4	3.57719e+06	265998	1.18932e+06	1.23334e+06
313.522	42.2584	C16219	3-Oxostearoyl-[acp]	C18H33O2SR	39095.5	51355.2	48650.2	40901.4
314.1	28.053	C04376	5'-Phosphoribosyl-N-formylglycinamide	C8H15N2O9P	408995	635783	706740	749864
314.125	23.4951	C00921	Dihydropteroate	C14H14N6O3	420495	664534	956525	1.94366e+06
314.2	27.7121	C18015	Momilactone A	C20H26O3	409489	974850	624301	536770
314.333	0.847125	C19620	9,10-Epoxy-18-hydroxystearate	C18H34O4	677241	148632	146246	84279.3
316.192	27.1451	C06093	Gibberellin A12 aldehyde	C20H28O3	825688	424763	262965	136036
316.242	28.3281	C11863	Gibberellin A9	C19H24O4	36313.9	6.95485e+06	920742	425787
316.25	21.0229	C01953	Pregnenolone	C21H32O2	125040	116684	8.08764e+06	575857
316.3	22.9939	C15988	(9S,10S)-9,10-Dihydroxyoctadecanoate	C18H36O4	486858	2.37262e+07	8.08764e+06	257574
317.208	19.6931	C12144	Phytosphingosine	C18H39NO3	215476	216544	1.58585e+06	196506
318.033	6.58125	C04478	2-Dehydro-3-deoxy-D-octonate-8-phosphate	C8H15O11P	532970	28061	126490	362354
318.16	22.8825	C10107	Myricetin	C15H10O8	8.52174e+06	8.49491e+06	8.19566e+06	104451
318.25	23.6857	C00909	Leukotriene A4	C20H30O3	3.06105e+06	4.18507e+06	262402	323518
320.01	19.0384	C02906	Dihydromyricetin	C15H12O8	342648	135191	410683	409762
320.056	36.5918	C02947	4-Coumaroylshikimate	C16H16O7	176928	29177.4	234419	192332
320.146	21.2726	C15500	Mugineic acid	C12H20N2O8	169395	1.82333e+06	1.01813e+06	446705
322.1	35.0224	C00364	DTMP	C10H15N2O8P	25679	225008	101204	154462
323	37.2718	C00055	CMP	C9H14N3O8P	479737	670109	100169	450175
323.2	28.1475	C18699	(-)-Jasmonoyl-L-isoleucine	C18H29NO4	120338	2.81147e+06	315869	2.92981e+06
324.075	8.721	C00105	UMP	C9H13N2O9P	78586	199547	91773	102370
326.1	17.82	C04415	4-O-beta-D-Glucosyl-4-hydroxycinnamate	C15H18O8	129635	395295	123682	122309
326.2	28.0226	C04332	6,7-Dimethyl-8-(D-ribityl)lumazine	C13H18N4O6	86088.2	413340	78945.2	182096
327.1	19.7049	C17244	3-Methylthiopropyl-desulfoglucosinolate	C11H21NO6S2	421495	230338	396880	329689
327.197	22.3729	C02106	(S)-Scoulerine	C19H21NO4	710571	625270	536142	6.70269e+06
328.015	13.77	C16519	2-Succinyl-5-enolpyruvyl-6-hydroxy-3-cyclohexene-1-carboxylate	C14H16O9	373959	82752.6	88820.1	230271
328.175	26.5309	C06429	(4Z,7Z,10Z,13Z,16Z,19Z)-Docosahexaenoic acid	C22H32O2	123176	125097	628179	138236
329	41.3809	C00575	3',5'-Cyclic AMP	C10H12N5O6P	129866	280486	282666	307648
329.117	4.15125	C01069	Desulfoglucotropeolin	C14H19NO6S	277345	267642	517741	263248
329.217	21.4447	C02105	(S)-Reticuline	C19H23NO4	382601	5.12847e+06	6.97054e+06	571062
330.15	1.76175	C18037	5-Deoxystrigol	C19H22O5	263984	225791	125326	126142
330.3	25.3699	C16513	(7Z,10Z,13Z,16Z,19Z)-Docosapentaenoic acid	C22H34O2	1.64221e+06	690158	259880	174730
331	40.0613	C00360	DAMP	C10H14N5O6P	189684	112323	102271	97443
331.175	25.2062	C06162	Sanguinarine	C20H13NO4	904967	3.55467e+06	5.04158e+06	1.0263e+06
332.042	15.5419	C01158	1-O-Galloyl-beta-D-glucose	C13H16O10	800955	523487	570696	179320
332.2	22.788	C11864	Gibberellin A4	C19H24O5	324694	2.0024e+06	138890	574712
332.3	27.3915	C16527	Adrenic acid	C22H36O2	1.05999e+06	501536	1.3079e+06	1.84236e+06
333.192	15.39	C05191	Dihydrosanguinarine	C20H15NO4	136321	155429	224331	315882
334.15	24.5666	C00455	Nicotinamide D-ribonucleotide	C11H15N2O8P	149698	78500.7	1.9642e+06	1.8801e+06
335.033	14.8348	C05925	Dihydroneopterin phosphate	C9H14N5O7P	126363	82996.2	45048.1	134062
335.117	10.9147	C01031	S-Formylglutathione	C11H17N3O7S	106077	103156	131343	179567
335.225	26.7114	C16427	Isopentenyl adenosine	C15H21N5O4	207098	470897	550384	4.92511e+06
336.039	2.43	C10434	5-O-Caffeoylshikimic acid	C16H16O8	158016	171376	368084	133687
336.05	14.8129	C01185	Nicotinate D-ribonucleotide	C11H14NO9P	348201	85405.4	118849	142863
336.179	23.2774	C00757	Berberine	C20H18NO4	770630	710592	247555	1.19791e+06
336.217	27.5113	C02165	Leukotriene B4	C20H32O4	229185	375772	1.21448e+06	1.88638e+06
336.283	24.327	C16533	(13Z,16Z)-Docosadienoic acid	C22H40O2	449724	710592	1.64408e+06	705274
337.088	7.69669	C14180	S-(Hydroxymethyl)glutathione	C11H19N3O7S	185231	109438	122977	110026
337.2	26.9477	C04197	Indole-3-acetyl-beta-1-D-glucoside	C16H19NO7	510468	533781	295858	428241
338.025	1.97438	C04677	1-(5'-Phosphoribosyl)-5-amino-4-imidazolecarboxamide	C9H15N4O8P	172159	129295	169150	130277
338.142	28.5373	C12208	P-Coumaroyl quinic acid	C16H18O8	173289	835104	170390	1.09565e+06
338.242	25.3631	C08316	Erucic acid	C22H42O2	298462	6.2172e+07	2.83674e+06	3.42121e+06
339.025	36.7031	C04751	1-(5-Phospho-D-ribosyl)-5-amino-4-imidazolecarboxylate	C9H14N3O9P	1.489e+06	516630	487559	1.39288e+06
339.057	8.21813	C17267	S-Sulfanylglutathione	C10H17N3O6S2	594184	563893	620043	541767
339.2	24.6291	C03329	(S)-Canadine	C20H21NO4	964201	850822	950685	4.45929e+06
339.9	10.4186	C05378	beta-D-Fructose 1,6-bisphosphate	C6H14O12P2	59252.3	195249	42988.3	242810
340.108	7.98863	C02887	Sinapoyl malate	C15H16O9	296518	271348	108395	167694
340.2	25.2754	C04698	Methyl-2-alpha-L-fucopyranosyl-beta-D-galactoside	C13H24O10	831453	785329	273087	306379
340.283	27.7898	C08281	Docosanoic acid	C22H44O2	404561	616588	840990	1.23847e+06
342.158	22.896	C00089	Sucrose	C12H22O11	95389.4	355986	6.68034e+06	2.56322e+06
342.158	15.1453	C00761	Coniferin	C16H22O8	256833	625719	1.69748e+06	219059
343.1	15.4356	C15772	DIBOA-glucoside	C14H17NO9	166891	174526	136284	3.25648e+06
344.125	19.5834	C10101	(-)-Usnic acid	C18H16O7	163524	170310	214402	369209
345.008	34.6748	C00942	3',5'-Cyclic GMP	C10H12N5O7P	1.37349e+06	1.03367e+06	161812	1.03364e+06
345.133	22.6361	C01081	Thiamin monophosphate	C12H17N4O4PS	295780	1.49464e+06	1.00692e+06	1.65551e+06
346.2	28.269	C11861	Gibberellin A24	C20H26O5	140174	141670	103087	733085
346.973	35.2215	C00020	AMP	C10H14N5O7P	383488	199087	223232	162475
347.2	28.6639	C12227	Chelerythrine	C21H17NO4	205092	426998	245264	1.18767e+06
347.256	24.0688	C11695	Anandamide	C22H37NO2	1.20456e+06	1.18014e+06	446801	491269
348	18.117	C00130	IMP	C10H13N4O8P	86676.7	127443	125286	109980
348.1	15.8726	C00859	Gibberellin A1	C19H24O6	82817	79961.8	115426	134341
349.075	6.50362	C01302	1-(2-Carboxyphenylamino)-1-deoxy-D-ribulose 5-phosphate	C12H16NO9P	99680.4	130028	404733	115345
350.163	19.0603	C11632	Polyneuridine aldehyde	C21H22N2O3	166998	82919.7	756460	2.15048e+06
350.242	23.0951	C04707	(5Z,13E)-11alpha-Hydroxy-9,15-dioxoprost-13-enoate	C20H30O5	625076	429742	339998	387663
351.1	14.1547	C04016	N-Acetyl-7-O-acetylneuraminate	C13H21NO10	1.51597e+06	857086	903451	560721
351.2	26.9764	C16431	Trans-Zeatin riboside	C15H21N5O5	972648	1.38458e+06	748410	2.35729e+06
352.125	25.029	C06187	Arbutin 6-phosphate	C12H17O10P	381566	212413	205783	1.03604e+06
352.25	24.8923	C00427	Prostaglandin H2	C20H32O5	681469	237087	427883	399950
353.167	21.0938	C01304	2,5-Diamino-6-(5-phospho-D-ribosylamino)pyrimidin-4(3H)-one	C9H16N5O8P	125269	86077.5	8.09792e+06	8.54333e+06
354.019	32.373	C01268	5-Amino-6-(5'-phosphoribosylamino)uracil	C9H15N4O9P	20530.7	121509	430506	49117.8
354.1	33.9407	C00852	Chlorogenate	C16H18O9	176355	166003	128548	51084.5
354.175	8.14556	C11809	17-O-Acetylnorajmaline	C21H26N2O3	163971	43426.9	183707	52574.1
354.979	8.289	C04807	2-Amino-7,8-dihydro-4-hydroxy-6-(diphosphooxymethyl)pteridine	C7H11N5O8P2	184997	52996.7	422896	286269
355.225	27.7256	C01137	S-Adenosylmethioninamine	C14H23N6O3S	235887	343389	3.99878e+06	353244
356.075	4.5225	C04454	5-Amino-6-(5'-phospho-D-ribitylamino)uracil	C9H17N4O9P	201024	200990	45019.2	130220
357.942	42.012	C08427	Sinigrin	C10H16NO9S2	63334.9	52005.2	67521	74588
358.1	5.589	C01134	4'-Phosphopantetheine	C11H23N2O7PS	60541.4	67785.9	101957	116123
358.192	11.1645	C05366	(+)-Pinoresinol	C20H22O6	72071.6	100296	422104	86619
360.025	10.4743	C01850	Rosmarinate	C18H16O8	110168	299164	77520	122833
360.128	1.18125	C10646	Lariciresinol	C20H24O6	1.52222e+06	1.5689e+06	1.65048e+06	1.21226e+07
360.2	32.5957	C00762	Cortisone	C21H28O5	304620	42172.7	298332	483741
361.058	1.71619	C06327	Chelirubine	C21H15NO5	521639	258661	510489	1.25731e+06
362.133	27.9247	C02034	Gibberellin A19	C20H26O6	168218	1.14446e+06	639458	255752
362.2	24.3591	C00735	Cortisol	C21H30O5	99328.3	222181	390132	782221
363.125	29.3186	C00144	GMP	C10H14N5O8P	753038	860282	663592	414038
363.2	24.9632	C05194	Dihydrochelirubine	C21H17NO5	454606	918101	660706	858281
364	7.0335	C00655	Xanthosine 5'-phosphate	C10H13N4O9P	121603	99115.2	148750	153764
364.15	25.5842	C03579	Gibberellin A8	C19H24O7	8.92444e+06	39591.6	186016	625404
364.2	32.8134	C06095	Gibberellin A44 diacid	C20H28O6	132419	170362	164790	53196.1
366	13.9455	C06188	Salicin 6-phosphate	C13H19O10P	56867.5	71181.6	215415	861577
366.3	29.0672	C08323	(15Z)-Tetracosenoic acid	C24H46O2	250836	2.28878e+06	9.85993e+06	547598
368	38.3468	C01103	Orotidine 5 '-phosphate	C10H13N2O11P	104656	104770	108921	187701
368.135	2.36587	C02572	5-O-Feruloylquinic acid	C17H20O9	91069.7	862439	990022	436177
368.142	24.9142	C16517	Indolylmethyl-desulfoglucosinolate	C16H20N2O6S	1.42789e+06	1.06865e+06	75336.5	56749.2
368.242	23.1626	C15985	17-O-Acetylajmaline	C22H28N2O3	98507.3	128399	8.16308e+06	110547
368.406	23.5474	C08320	Tetracosanoic acid	C24H48O2	1.84318e+06	1.34245e+06	8.17629e+06	497029
369.992	36.2644	C00447	D-altro-Heptulose-1,7-biphosphate	C7H16O13P2	76367.8	162219	160102	23743.5
372.117	21.6709	C03062	2-O-Caffeoylglucarate	C15H16O11	396425	139780	719428	591064
373.025	31.779	C08415	Gluconapin	C11H19NO9S2	163137	391677	449586	314298
373.034	42.4474	C16698	MurNAc 6-phosphate	C11H20NO11P	143792	94428.4	280125	142672
373.1	29.6359	C15768	(2R)-2-beta-D-Glucopyranosyloxy-4-hydroxy-7-methoxy-(2H)-1,4-benzoxazin-3(4H)-one	C15H19NO10	129732	217484	352847	294777
374.15	31.7334	C06071	Deoxyloganin	C17H26O9	75725.7	222347	38184.8	485475
376.2	16.9408	C00255	Riboflavin	C17H20N4O6	88441.3	86328.4	119123	105450
377.1	15.0761	C03998	7-Methylguanosine 5'-phosphate	C11H16N5O8P	56130.4	187810	52894.6	51791.8
378.25	27.1485	C01007	Reduced riboflavin	C17H22N4O6	1.24488e+06	170743	192636	179621
379.1	18.6469	C03451	(R)-S-Lactoylglutathione	C13H21N3O8S	140750	306280	117119	700191
379.3	29.4351	C06124	Sphing-4-enine-1-phosphate	C18H38NO5P	509224	461288	630766	555495
380.1	9.31837	C08608	Norbixin	C24H28O4	353478	424907	529806	354327
381.125	20.5959	C03423	O-beta-D-Glucosylzeatin	C16H23N5O6	56264	816687	1.56574e+06	1.99585e+06
381.317	27.0793	C01120	Sphinganine 1-phosphate	C18H40NO5P	467775	317996	1.08974e+06	393574
382.008	7.425	C00616	Quercetin 3-sulfate	C15H10O10S	75127.9	1.47324e+06	1.78644e+06	89936.5
382.154	36.2897	C00448	Farnesyl diphosphate	C15H28O7P2	70332.5	94562	132573	108484
382.225	25.7614	C14044	C25-Allenic-apo-aldehyde	C25H34O3	279124	132576	2.21443e+06	1.87437e+06
382.275	28.3433	C05107	7-Dehydrodesmosterol	C27H42O	2.24145e+06	1.48821e+06	55957.2	226194
383.246	31.3234	C16448	Dihydrozeatin-O-glucoside	C16H25N5O6	146586	228156	1.00513e+06	1.13303e+06
384.125	40.8966	C00021	S-Adenosyl-L-homocysteine	C14H20N6O5S	17218	45697.8	109362	62199.7
384.225	2.14819	C00599	Cholest-4-en-3-one	C27H44O	99308.4	197097	220633	165943
386.092	19.7775	C01175	1-O-Sinapoyl-beta-D-glucose	C17H22O10	339825	278076	314768	176858
386.292	27.4928	C00187	Cholesterol	C27H46O	440569	377403	175597	487549
387	31.5613	C00705	DCDP	C9H15N3O10P2	762415	813759	783697	934360
387.092	3.08137	C08403	Glucobrassicanapin	C12H21NO9S2	353370	2.82982e+06	784430	492936
388.05	36.7841	C01346	DUDP	C9H14N2O11P2	226721	154963	347613	151653
388.2	32.7308	C01852	Secologanin	C17H24O10	81330.1	96752.5	81492.5	203354
390	39.528	C00119	5-Phospho-alpha-D-ribose 1-diphosphate	C5H13O14P3	82021.6	28051.5	26507.3	84113.2
390.181	5.56031	C01433	Loganin	C17H26O10	231513	121086	30798	103415
394.233	19.4417	C05440	Ergosta-5,7,22,24(28)-tetraen-3beta-ol	C28H42O	695957	59286.1	432767	448609
395.044	5.78644	C05924	Molybdopterin	C10H14N5O6PS2	68750	103725	144323	184192
396.2	27.0574	C15989	(9S,10S)-10-Hydroxy-9-(phosphonooxy)octadecanoate	C18H37O7P	321537	169623	137519	64523.6
396.283	22.8251	C14156	delta-Tocotrienol	C27H40O2	581625	382703	201074	516557
396.375	28.6993	C15780	5-Dehydroepisterol	C28H44O	96972.2	133403	66804.1	3.28191e+06
397.158	20.0931	C04425	S-Adenosyl-4-methylthio-2-oxobutanoate	C15H19N5O6S	150058	1.10338e+06	1.54289e+06	439471
398.168	28.323	C10556	Deoxypodophyllotoxin	C22H22O7	735344	301007	1.18691e+06	804486
398.2	25.218	C02673	Desacetoxyvindoline	C23H30N2O4	226702	430036	136030	470914
398.374	27.4944	C04525	Fecosterol	C28H46O	713800	278889	1.18759e+06	806788
399.292	23.8883	C02990	L-Palmitoylcarnitine	C23H45NO4	158293	434244	1.38961e+06	367761
400.2	28.1543	C10557	Dihydroanhydropodorhizol	C22H24O7	82812.2	97512.9	18457.9	87755
400.258	16.1528	C01789	Campesterol	C28H48O	107339	47392.5	168247	1.12823e+06
402	6.77531	C00363	DTDP	C10H16N2O11P2	72339.7	50410.6	135286	50546.8
402.13	28.1374	C04352	(R)-4'-Phosphopantothenoyl-L-cysteine	C12H23N2O9PS	239885	217037	509455	108099
402.267	30.8374	C15882	2-Methyl-6-phytylquinol	C27H46O2	100117	107859	261349	179600
402.342	27.0675	C15787	Campestanol	C28H50O	232567	273915	324491	195918
403.1	20.5386	C00112	CDP	C9H15N3O11P2	388928	338228	402916	261475
404.05	2.62744	C00015	UDP	C9H14N2O12P2	7.07406e+06	69267.4	265057	1.58835e+06
406	35.5421	C08412	Glucoiberverin	C11H20NO9S3	94576.6	86239.1	142926	124089
408.025	22.6226	C02153	Glucotropeolin	C14H18NO9S2	29575.5	38563.1	83089.4	537144
408.3	29.4317	C01192	Palmitoylglycerone phosphate	C19H37O7P	580845	399483	121423	249084
410.175	21.8767	C04036	1-Palmitoylglycerol 3-phosphate	C19H39O7P	218445	208667	48477.9	549065
410.439	43.1595	C00751	Squalene	C30H50	115733	81781.2	39543.4	59643.5
411.15	22.8842	C00206	DADP	C10H15N5O9P2	574508	831311	1.98472e+06	3.94503e+06
412.269	29.9126	C05442	Stigmasterol	C29H48O	414781	325211	913647	1.01417e+06
414.2	20.0154	C01091	Deacetylvindoline	C23H30N2O5	69655.7	266602	244593	341685
414.308	26.703	C15796	22alpha-Hydroxy-campest-4-en-3-one	C28H46O2	659687	549796	365806	1.44e+06
414.383	26.6827	C01753	Beta-Sitosterol	C29H50O	659687	553206	232739	311116
415.158	26.1833	C04713	N6-(delta2-Isopentenyl)-adenosine 5'-monophosphate	C15H22N5O7P	125605	280751	1.53836e+06	725426
416.287	23.0648	C15789	6-Oxocampestanol	C28H48O2	145762	331692	321950	345854
418.275	30.0308	C15788	6alpha-Hydroxycampestanol	C28H50O2	76228.3	93569.4	331160	611189
419.894	3.18938	C01243	1D-myo-Inositol-1,3,4-trisphosphate	C6H15O15P3	46074.6	122279	198552	149956
420.063	29.1566	C08409	Glucoerucin	C12H22NO9S3	128644	534364	93818	95539.1
421.983	40.095	C08411	Glucoiberin	C11H20NO10S3	169407	48056.1	138503	130534
422.15	28.2116	C00689	,-Trehalose 6-phosphate	C12H23O14P	313310	187046	233183	220841
424.275	28.2859	C14153	Alpha-Tocotrienol	C29H44O2	324343	140696	95506.1	603701
425.025	30.7834	C00068	Thiamin diphosphate	C12H19N4O7P2S	392969	309208	114438	196196
426.308	25.8593	C01054	(S)-2,3-Epoxysqualene	C30H50O	96426.9	222515	66935.6	516095
427.1	21.7957	C00008	ADP	C10H15N5O10P2	931766	1.06823e+06	532180	2.81004e+06
428.275	26.5106	C11509	3beta-Hydroxy-4beta-methyl-5alpha-cholest-7-ene-4alpha-carbaldehyde	C29H48O2	413491	269568	146560	403668
430.292	27.9973	C02477	Alpha-Tocopherol	C29H50O2	1.05331e+06	231682	169755	321741
431.117	1.4715	C16430	Trans-Zeatin riboside monophosphate	C15H22N5O8P	463641	520993	1.84726e+06	684933
432.2	32.9366	C01460	Vitexin	C21H20O10	184826	180280	100553	283343
432.342	29.8974	C15790	Cathasterone	C28H48O3	90063.1	319234	345521	228214
434.017	9.86512	C06229	Fe(III)dicitrate	2C6H8O7.Fe	60710.9	56193.1	145871	134496
434.179	27.8876	C08401	Glucoberteroin	C13H24NO9S3	249223	129283	829380	530490
434.3	28.2116	C15799	6-Deoxoteasterone	C28H50O3	109058	170747	851300	280657
435.998	7.82662	C08419	Glucoraphanin	C12H22NO10S3	132172	166352	93449.1	301390
436.1	20.007	C01604	Phlorizin	C21H24O10	155789	220048	127360	250953
436.224	29.4773	C13309	2-Phytyl-1,4-naphthoquinone	C30H44O2	539888	404002	1.05098e+06	262325
438.146	24.8062	C16071	Riboflavin cyclic-4',5'-phosphate	C17H19N4O8P	208607	272876	1.31416e+06	925535
441.2	23.4292	C00504	Folate	C19H19N7O6	328050	215676	322329	750101
442.258	25.785	C15808	4alpha-Methylzymosterol-4-carboxylate	C29H46O3	244943	154466	237954	319172
443.031	1.33312	C00035	GDP	C10H15N5O11P2	2.16405e+06	997713	1.25813e+06	1.19978e+06
443.271	23.7971	C00415	Dihydrofolate	C19H21N7O6	422824	288547	918267	1.97787e+06
444.304	27.7476	C04840	3beta-Hydroxy-4beta-methyl-5alpha-cholest-7-ene-4alpha-carboxylate	C29H48O3	303947	305681	228826	91171.6
445.233	27.3308	C00101	Tetrahydrofolate	C19H23N7O6	1.19251e+06	694143	690351	534305
446.074	33.2387	C00570	CDP-ethanolamine	C11H20N4O11P2	145903	84718.1	351039	232937
446.183	32.4591	C05376	Biochanin A-beta-D-glucoside	C22H22O10	175091	269684	333906	206786
446.258	24.9092	C15792	3-Dehydroteasterone	C28H46O4	469225	196540	333906	83567.9
447.992	1.836	C05837	Glucobrassicin	C16H20N2O9S2	131425	301816	97062.3	201088
448.194	33.2269	C12249	Astragalin	C21H20O11	241890	362469	37882.5	213124
448.357	28.9879	C15791	Teasterone	C28H48O4	299516	351114	353946	284954
450.2	28.7871	C00353	Geranylgeranyl diphosphate	C20H36O7P2	31735.6	206000	139676	195781
450.3	25.4745	C15802	6-Deoxocastasterone	C28H50O4	966165	225346	171503	183689
452.225	24.2561	C07349	3'-Demethylstaurosporine	C27H24N4O3	222744	213291	3.24698e+06	427986
452.292	31.8938	C03313	Vitamin K hydroquinone	C31H48O2	175108	164325	48055.1	118672
454.1	16.6944	C04823	1-(5'-Phosphoribosyl)-5-amino-4-(N-succinocarboxamide)-imidazole	C13H19N4O12P	2.64874e+06	162722	1.93901e+06	942269
456.158	19.4501	C00061	FMN	C17H21N4O9P	779032	98643.4	1.00791e+06	253551
456.292	27.3746	C05427	Phytyl diphosphate	C20H42O7P2	182250	201507	342300	263349
459.1	21.8464	C04865	4-Deoxy-beta-D-gluc-4-enuronosyl-(1,3)-N-acetyl-D-galactosamine 6-sulfate	C14H21NO14S	191164	114777	220921	413806
460.133	1.13062	C03486	CDP-N-methylethanolamine	C12H22N4O11P2	4.97636e+06	6.83037e+06	5.36854e+06	1.19216e+06
463.133	23.8309	C03794	N6-(1,2-Dicarboxyethyl)-AMP	C14H18N5O11P	1.7174e+06	456848	604762	1.21174e+06
464.15	16.4582	C05623	2-(3,4-Dihidroxyphenyl)-3-(beta-D-glucofuranosyloxy)-5,7-dihydroxy-4H-1-benzopyran-4-one	C21H20O12	283916	161956	84856.4	426151
464.3	27.5383	C15794	Castasterone	C28H48O5	544255	466467	579697	971439
466.117	1.809	C03430	Quercetin 7-O-glucoside	C21H22O12	101300	386516	511305	28649.5
466.258	26.9561	C02079	Staurosporine	C28H26N4O3	211163	290920	287741	622549
466.308	26.0685	C15803	6alpha-Hydroxy-castasterone	C28H50O5	309271	187473	281330	556133
467.089	4.48031	C00458	DCTP	C9H16N3O13P3	154539	179765	265087	114285
468.021	12.6208	C00460	DUTP	C9H15N2O14P3	152633	725767	82632.6	5.93851e+06
469.108	5.05406	C05125	2-(alpha-Hydroxyethyl)thiamine diphosphate	C14H23N4O8P2S	230634	613698	480288	333247
470.3	28.4529	C02283	Glycyrrhetinate	C30H46O4	141199	454636	129582	356202
477.1	20.1825	C00513	CDP-glycerol	C12H21N3O13P2	133263	152680	175957	409456
480.325	24.192	C08814	Brassinolide	C28H48O6	320450	5.56729e+06	1.93026e+06	1.85909e+06
482.071	13.3414	C00459	DTTP	C10H17N2O14P3	77640.9	46220	1.03761e+06	1.55841e+06
482.975	8.23669	C00063	CTP	C9H16N3O14P3	169138	122266	130155	123814
483.3	27.6497	C00825	Kanamycin B	C18H37N5O10	359318	174266	660210	847100
484.025	12.6816	C00075	UTP	C9H15N2O15P3	66582.4	122429	3.61027e+06	8.48477e+06
485.803	10.1115	C01792	Chlordecone	C10Cl10O	111889	121834	40829.1	147483
488.233	26.2626	C00307	CDP-choline	C14H26N4O11P2	305503	91145.9	204092	295479
491.125	6.88838	C00131	DATP	C10H16N5O12P3	127099	136839	408937	1.13988e+06
495.017	23.7195	C04895	2-Amino-4-hydroxy-6-(erythro-1,2,3-trihydroxypropyl)dihydropteridine triphosphate	C9H16N5O13P3	125419	87306.5	568748	428772
495.163	21.9746	C16426	Isopentenyladenosine-5'-diphosphate	C15H23N5O10P2	520347	210023	1.04037e+06	952765
500	5.54175	C01272	1D-myo-Inositol-1,3,4,5-tetrakisphosphate	C6H16O18P4	70324.8	111601	39068.9	171064
504.2	32.238	C00492	Raffinose	C18H32O16	133062	103384	176824	71875.3
507.088	26.4296	C00002	ATP	C10H16N5O13P3	175859	674506	444656	1.45759e+06
511.092	21.2321	C16429	Trans-Zeatin-riboside-diphosphate	C15H23N5O11P2	330760	157247	261104	586686
518.028	4.85156	C12642	Pelargonidin 3-O-(6-O-malonyl-beta-D-glucoside)	C24H22O13	75702.8	387485	147647	131117
518.225	27.864	C04217	All-trans-Pentaprenyl diphosphate	C25H44O7P2	2.03749e+06	3.42696e+06	151459	2.08042e+06
521.125	27.3814	C11435	4-(Cytidine 5'-diphospho)-2-C-methyl-D-erythritol	C14H25N3O14P2	998336	391800	247542	893249
523.043	0.848813	C00044	GTP	C10H16N5O14P3	330039	111883	339257	175062
525.225	28.8782	C03154	N6'-Acetylkanamycin-B	C20H39N5O11	225118	664454	273530	661436
526.994	1.431	C05381	3-Carboxy-1-hydroxypropyl-ThPP	C16H25N4O10P2S	8.43563e+06	8.43817e+06	8.4459e+06	8.40877e+06
528.075	10.5182	C11930	DTDP-2,6-dideoxy-D-glycero-hex-2-enos-4-ulose	C16H22N2O14P2	99274.2	113042	74937.8	90275.7
530.3	22.2311	C03470	3-alpha(S)-Strictosidine	C27H34N2O9	104126	1.95103e+06	208538	175969
532.075	36.8483	C12625	Biochanin A 7-O-(6-O-malonyl-beta-D-glucoside)	C25H24O13	154274	60250.4	28006	32879.9
534.3	21.7721	C18064	Pyropheophorbide a	C33H34N4O3	44405	201574	1.36061e+06	2.28676e+06
535.067	32.3139	C16238	Lipoyl-AMP	C18H26N5O8PS2	112156	204908	632255	712796
536.108	18.3414	C00190	UDP-D-xylose	C14H22N2O16P2	110508	86310.4	423824	266883
536.4	28.9659	C05435	gamma-Carotene	C40H56	699390	581603	370095	835137
538.3	29.6916	C11903	Methanophenazine	C37H50N2O	352200	410796	226389	382860
538.481	28.6588	C19759	7,9,9'-tricis-Neurosporene	C40H58	228479	260232	976381	622180
540.378	43.3924	C11904	Dihydromethanophenazine	C37H52N2O	417396	169462	74430.1	80069.7
540.562	41.8331	C05430	zeta-Carotene	C40H60	151225	94203.2	101800	109198
542.367	24.5363	C05414	All-trans-Phytofluene	C40H62	8.46115e+06	818930	8.31243e+06	8.48062e+06
543.1	20.8187	C04121	CMP-3-deoxy-D-manno-octulosonate	C17H26N3O15P	139574	503399	138465	96232.5
544.3	24.7387	C11700	10-Deacetylbaccatin III	C29H36O10	3.20743e+06	497877	2.77598e+07	296549
544.6	7.08919	C05421	[PR] cis-Phytoene	C40H64	111111	327974	182629	250646
546.025	16.3755	C00688	DTDP-4-dehydro-6-deoxy-L-mannose	C16H24N2O15P2	187108	35908.5	152068	137378
548.026	0.968625	C04089	UDP-4-dehydro-6-deoxy-D-glucose	C15H22N2O16P2	70920.6	249000	285117	168658
548.192	15.1369	C03319	DTDP-6-deoxy-L-mannose	C16H26N2O15P2	103946	114466	138169	152243
550.05	12.96	C02199	UDP-L-rhamnose	C15H24N2O16P2	45790.5	185277	78916.5	125223
550.367	29.7844	C08592	Echinenone	C40H54O	820132	297622	228388	5.93375e+06
552.408	29.0891	C08590	Zeinoxanthin	C40H56O	1.85646e+06	1.0085e+06	949182	725427
559.044	43.9273	C00301	ADP-ribose	C15H23N5O14P2	80067.1	85397.7	93593.1	64792.5
562.267	27.8876	C02191	Protoporphyrin	C34H34N4O4	175633	211654	1.67756e+06	752035
564.05	29.8012	C00842	DTDP-glucose	C16H26N2O16P2	162026	183915	110248	137377
564.365	25.5504	C08583	Canthaxanthin	C40H52O2	364209	279646	312585	1.85964e+06
566.027	15.5115	C00029	UDP-glucose	C15H24N2O17P2	43726.4	116611	124521	159273
568.283	20.6179	C01079	Protoporphyrinogen IX	C34H40N4O4	560987	550416	973344	398235
568.425	30.1826	C06098	Zeaxanthin	C40H56O2	271910	143255	195612	216787
575.108	28.4074	C16424	Isopentenyladenosine-5'-triphosphate	C15H24N5O13P3	339216	840487	409459	581038
577.133	16.8412	C04896	5-(5-Phospho-D-ribosylaminoformimino)-1-(5-phosphoribosyl)-imidazole-4-carboxamide	C15H25N5O15P2	250377	1.14783e+06	51826.6	133919
578.056	1.75162	C12644	Pelargonidin 3-O-rutinoside	C27H30O14	101463	95752.1	102728	169293
578.267	23.3601	C18063	C-132-Carboxypyropheophorbide a	C34H34N4O5	2.36942e+07	196172	7.58495e+06	4.16479e+06
579.229	24.8484	C16368	Pelargonidin 3-(6-p-coumaroyl)glucoside	C30H26O12	177332	350153	3.69511e+06	1.38065e+06
579.836	7.84013	C01284	1D-myo-Inositol-1,3,4,5,6-pentakisphosphate	C6H17O21P5	92046.2	78986.1	83659	150667
580.1	23.3145	C00167	UDP-glucuronate	C15H22N2O18P2	82484.9	120817	193989	287980
582.175	22.7677	C00500	Biliverdin	C33H34N4O6	62218.7	72286.8	169449	223648
583.184	29.0368	C03516	Mg-protoporphyrin	C34H32MgN4O4	782320	248688	359303	208821
583.312	25.8508	C18069	N1,N5,N10-Tricoumaroyl spermidine	C34H37N3O6	1.57961e+06	263794	252920	336373
584.317	28.0564	C00486	Bilirubin	C33H36N4O6	293392	193022	252219	114332
584.433	28.5913	C08579	Antheraxanthin	C40H56O3	227795	74413.9	251415	153973
586.4	28.1559	C01230	All-trans-Hexaprenyl diphosphate	C30H52O7P2	1.32451e+06	160153	153724	125391
586.95	42.1217	C03483	Adenosine tetraphosphate	C10H17N5O16P4	245765	191069	186389	159579
587.038	13.1271	C01222	GDP-4-dehydro-6-deoxy-D-mannose	C16H23N5O15P2	145892	219537	308447	874670
589.012	15.984	C04613	UDP-2-acetamido-4-dehydro-2,6-dideoxyglucose	C17H25N3O16P2	223661	1.71389e+06	164942	172951
589.158	23.0766	C00498	ADP-glucose	C16H25N5O15P2	3.83048e+06	1.29953e+06	1.63704e+06	377694
590.417	27.5366	C17568	Ubiquinone-6	C39H58O4	169726	2.17621e+06	390049	278836
591.125	23.5963	C16428	Trans-Zeatin riboside triphosphate	C15H24N5O14P3	441628	181951	181797	210292
592.125	22.1636	C04275	1,2-Bis-O-sinapoyl-beta-D-glucoside	C28H32O14	148328	233491	97352.1	161188
592.404	29.1077	C18021	Pheophorbide a	C35H36N4O5	237342	279419	332131	766432
594.092	14.3978	C16297	Pelargonidin 3-O-(6-caffeoyl-beta-D-glucoside)	C30H26O13	1.3394e+06	88067.5	56877.8	186250
594.267	26.4803	C08725	Pelargonin	C27H30O15	195105	788022	510263	302630
597.308	28.1796	C04536	magnesium-protoporphyrin IX 13-monomethyl ester	C35H34MgN4O4	266859	1.04119e+06	864935	1.21393e+06
600.4	27.5687	C13431	9'-cis-Neoxanthin	C40H56O4	152465	506054	219221	527832
601.042	1.85794	C11436	2-Phospho-4-(cytidine 5'-diphospho)-2-C-methyl-D-erythritol	C14H26N3O17P3	766030	107445	522079	999528
605.025	2.40975	C00096	GDP-mannose	C16H25N5O16P2	231623	146104	544953	528001
607.125	18.0343	C00043	UDP-N-acetyl-D-glucosamine	C17H27N3O17P2	212382	218315	379147	199253
609.175	15.3984	C11831	divinyl protochlorophyllide a	C35H30MgN4O5	9.74766e+06	4.96749e+06	289815	224410
610.083	18.4342	C12634	Kaempferol 3-O-beta-D-glucosyl-(1->2)-beta-D-glucoside	C27H30O16	54541.4	265101	151676	153202
611.3	24.5784	C02880	monovinyl protochlorophyllide a	C35H32MgN4O5	188182	479422	143741	629053
612.149	1.55925	C00127	Glutathione disulfide	C20H32N6O12S2	100530	345557	162361	219937
612.3	29.0959	C11832	divinylchlorophyllide a	C35H32MgN4O5	1.36066e+06	363680	509848	279646
613.183	19.3759	C02139	chlorophyllide a	C35H34MgN4O5	365624	327561	238667	663963
614.075	35.0122	C00128	CMP-N-acetylneuraminate	C20H31N4O16P	61762.1	124162	157426	148172
626.126	4.90556	C12667	Quercetin 3-O-beta-D-glucosyl-(1->2)-beta-D-glucoside	C27H30O17	125289	438996	439534	726595
626.254	25.2484	C18022	Red chlorophyll catabolite	C35H38N4O7	523904	2.83859e+06	3.27649e+06	2.96149e+06
627.3	25.2551	C16541	chlorophyllide b	C35H32MgN4O6	770131	568097	1.07753e+07	6.03808e+06
629.075	14.2931	C11521	UDP-6-sulfoquinovose	C15H23N2O19P2S	105704	122550	125080	333041
629.3	23.6588	C16540	7-hydroxy-chlorophyllide a	C35H34MgN4O6	601036	858230	271865	399526
631.308	28.1003	C18070	N1,N5,N10-Tricaffeoyl spermidine	C34H37N3O9	755653	611690	1.76914e+06	1.24843e+06
638.5	27.2869	C05810	2-Octaprenylphenol	C46H70O	297446	213831	560448	2.1608e+06
654.333	18.1845	C04216	All-trans-Heptaprenyl diphosphate	C35H60O7P2	89778.2	1.51968e+06	968532	231081
654.6	11.4227	C05811	2-Octaprenyl-6-hydroxyphenol	C46H70O2	118082	139024	278029	199091
659.792	37.5553	C01204	Phytate	C6H18O24P6	81422.6	435605	44230	66628.8
660.125	43.7248	C12381	Elloramycin A	C32H36O15	61665.9	41948.3	64429.4	89428.9
660.358	27.3561	C03263	Coproporphyrinogen III	C36H44N4O8	99994.5	609434	969201	1.3285e+06
661.215	20.7765	C01138	Streptomycin-6-phosphate	C21H40N7O15P	333502	679718	116071	92735.3
664.062	2.31694	C00003	NAD	C21H28N7O14P2	111766	99856.6	158698	166950
665.05	5.94	C00004	NADH	C21H29N7O14P2	537666	1.2172e+06	1.95162e+06	953180
666.16	4.86844	C01613	Stachyose	C24H42O21	756186	400063	895401	391005
673.308	27.135	C18071	N1,N5,N10-Triferuloyl spermidine	C37H43N3O9	343642	183108	274461	398558
682.55	2.25956	C05809	3-Octaprenyl-4-hydroxybenzoate	C47H70O3	68421.7	935411	1.354e+06	504656
682.842	37.5671	C04494	Guanosine-3'-diphosphate-5'-triphosphate	C10H18N5O20P5	139472	103438	148709	185339
683.192	1.269	C04856	(6S)-6-Hydroxy-1,4,5,6-tetrahydronicotinamide-adenine dinucleotide	C21H31N7O15P2	6.66202e+06	3.88131e+06	6.79095e+06	1.86388e+06
687.075	1.76512	C00882	Dephospho-CoA	C21H35N7O13P2S	71892	166614	438482	291006
693.358	24.2004	C06228	ferrichrome	C27H51N9O12	479780	375013	338377	1.91101e+06
703.325	25.1741	C04144	Tetrahydropteroyltri-L-glutamate	C29H37N9O12	2.42964e+06	267870	324963	1.05302e+06
711.4	26.0854	C04824	2,3-Bis(3-hydroxytetradecanoyl)-beta-D-glucosaminyl 1-phosphate	C34H66NO12P	337683	475463	512780	456482
712.5	30.7041	C05815	2-Octaprenyl-3-methyl-5-hydroxy-6-methoxy-1,4-benzoquinone	C48H72O4	245043	585297	1.82153e+06	589704
717.263	25.191	C04489	5-Methyltetrahydropteroyltri-L-glutamate	C30H39N9O12	331051	293075	1.07266e+06	864903
718.967	1.23019	C02739	1-(5-Phospho-D-ribosyl)-ATP	C15H25N5O20P4	269734	370027	41004.6	321135
719.45	23.3854	C06616	Erythromycin C	C36H65NO13	54723.2	646516	289644	896538
721.308	26.9983	C18072	N1,N5,N10-Tri-(hydroxyferuloyl)-spermidine	C37H43N3O12	621453	422584	274516	237937
722.506	28.0631	C03427	Prephytoene diphosphate	C40H68O7P2	256862	254534	446585	797637
736.631	6.399	C17570	2-Methyl-6-solanyl-1,4-benzoquinol	C52H80O2	107906	160201	112499	99078.4
739.85	37.1503	C11174	1-Diphosinositol-pentakisphosphate	C6H19O27P7	54785.6	16822.1	60004	39010.2
740.2	26.2963	C12645	Pelargonidin 3-O-rutinoside 5-O-beta-D-glucoside	C33H40O19	1.96384e+06	506207	34047.1	1.0667e+06
744.158	20.5841	C00006	NADP+	C21H28N7O17P3	286509	97484.3	143441	266418
745.09	34.9599	C00005	NADPH	C21H30N7O17P3	68567.3	136694	117946	134286
749.231	19.9901	C16524	3'-N-Debenzoyltaxol	C40H47NO13	179932	111114	105806	252368
750.525	29.3929	C03885	3-Nonaprenyl-4-hydroxybenzoate	C52H78O3	94276.1	155250	289964	323730
750.735	4.04831	C16695	Plastoquinol-9	C53H82O2	839773	128552	121737	103798
756.1	5.23631	C06197	P1,P3-Bis(5'-adenosyl) triphosphate	C20H27N10O16P3	64308.3	81258.8	83377.4	90869.8
756.2	30.5775	C12096	Cyanidin 3-O-(6-O-p-coumaroyl)glucoside-5-O-glucoside	C36H36O18	1.33002e+06	158505	1.44273e+06	1.50901e+06
760.475	31.212	C13875	1-Hexadecanoyl-2-(9Z-octadecenoyl)-sn-glycero-3-phosphocholine	C42H82NO8P	995758	1.90069e+06	2.19282e+06	590803
767.126	17.6293	C00010	CoA	C21H36N7O16P3S	141907	137078	152085	262465
774.575	29.1229	C13871	1,2-Di-(9Z,12Z,15Z-octadecatrienoyl)-3-O-beta-D-galactosyl-sn-glycerol	C45H74O10	379292	151601	170601	893113
785.108	5.4	C00016	FAD	C27H33N9O15P2	165110	483381	186614	172271
787.15	18.2182	C01352	FADH2	C27H35N9O15P2	226826	157256	190390	176857
788.261	10.8034	C12668	Quercetin-3-O-beta-D-glucosyl-(1->2)-beta-D-glucosyl-(1->2)-beta-D-glucoside	C33H40O22	76099.7	70782.3	63779.4	69704.6
790.428	26.1293	C04145	All-trans-Nonaprenyl diphosphate	C45H76O7P2	557532	277684	811616	341014
791.208	28.0868	C06022	UDP-3-O-(3-hydroxytetradecanoyl)-D-glucosamine	C29H51N3O18P2	135548	239575	196660	375182
795.087	7.99537	C00798	Formyl-CoA	C22H36N7O17P3S	350647	54387	48467	149604
809.164	3.402	C00024	Acetyl-CoA	C23H38N7O17P3S	106681	121629	73848.1	53933.4
821.143	3.88462	C00894	Propenoyl-CoA	C24H38N7O17P3S	69580.8	96032	75867.8	73456.9
823.241	19.0839	C00100	Propanoyl-CoA	C24H40N7O17P3S	113320	93038.4	129697	121421
833.325	25.5234	C04738	UDP-3-O-(3-hydroxytetradecanoyl)-N-acetylglucosamine	C31H53N3O19P2	145050	343092	70220.9	172071
835.208	27.1654	C00877	Crotonoyl-CoA	C25H40N7O17P3S	203787	187087	155246	173381
836.208	29.6764	C01051	Uroporphyrinogen III	C40H44N4O16	133100	224755	213574	438918
837.223	23.328	C00136	Butanoyl-CoA	C25H42N7O17P3S	189425	185613	132210	415394
839.019	3.23325	C00313	Oxalyl-CoA	C23H36N7O19P3S	107975	104373	96254.7	94521.3
839.238	26.4904	C05668	3-Hydroxypropionyl-CoA	C24H40N7O18P3S	268402	440511	177507	183985
842.092	1.44788	C12641	4'''-Demalonylsalvianin	C39H38O21	99420.2	64376.4	68547.1	73638.3
846.763	10.2516	C17556	Di-trans,poly-cis-Undecaprenyl phosphate	C55H91O4P	135807	105808	92150.7	124578
849.192	22.5231	C03069	3-Methylcrotonyl-CoA	C26H42N7O17P3S	77130.6	171782	49729.3	181832
850.325	29.7034	C15527	Precorrin 1	C41H46N4O16	248279	193980	183880	375462
851.181	25.4154	C00332	Acetoacetyl-CoA	C25H40N7O18P3S	67759.3	199998	111268	173684
853.108	26.5444	C00083	Malonyl-CoA	C24H38N7O19P3S	115136	129250	152212	187728
853.178	20.142	C01144	(S)-3-Hydroxybutanoyl-CoA	C25H42N7O18P3S	99153.7	93740.9	194236	173265
854.206	28.9153	C01024	Hydroxymethylbilane	C40H46N4O17	59603.6	37049.4	148562	220309
862.242	25.8694	C05778	Sirohydrochlorin	C42H46N4O16	224923	397036	1.36002e+06	88367.6
863.208	13.9809	C05271	trans-Hex-2-enoyl-CoA	C27H44N7O17P3S	33585.2	99777.4	87669.9	93715.4
864.242	33.8614	C02463	Precorrin 2	C42H48N4O16	48973.8	307696	229891	409149
865.069	11.0633	C03344	2-Methylacetoacetyl-CoA	C26H42N7O18P3S	93751.8	81888.2	102538	79579.7
865.207	26.9865	C05270	Hexanoyl-CoA	C27H46N7O17P3S	154545	180308	144559	232077
867.208	28.1323	C00091	Succinyl-CoA	C25H40N7O19P3S	146152	765802	133712	250015
870.575	39.9144	C05797	Pheophytin a	C55H74N4O5	73332.5	120087	128345	64377.6
871.2	18.6773	C00512	S-Benzoate coenzyme A	C28H40N7O17P3S	77444.9	33398.5	251541	242368
875.075	10.0541	C09811	Cyclohex-1-ene-1-carboxyl-CoA	C28H44N7O17P3S	123082	124152	195067	84506.1
875.25	23.5963	C16303	Ternatin C5	C36H42O25	446470	205697	852332	75800.2
878.415	29.8569	C06503	Hydrogenobyrinate a,c diamide	C45H62N6O12	500522	910647	1.03674e+06	323649
879.036	43.6759	C00531	Itaconyl-CoA	C26H40N7O19P3S	59231.5	111826	78237.9	80724.6
879.158	30.7378	C05269	3-Oxohexanoyl-CoA	C27H44N7O18P3S	39595.6	168179	106978	117311
881.213	28.6065	C05268	(S)-Hydroxyhexanoyl-CoA	C27H46N7O18P3S	164731	81817.3	125063	207618
885.183	19.953	C00582	Phenylacetyl-CoA	C29H42N7O17P3S	2.84992e+06	358029	284089	122973
893.12	13.5844	C03231	3-Methylglutaconyl-CoA	C27H42N7O19P3S	50162.5	163226	396773	263485
893.167	14.3353	C01944	Octanoyl-CoA	C29H50N7O17P3S	628045	351861	76696.3	64435.7
893.467	29.6291	C05306	Chlorophyll a	C55H73N4O5.Mg	453487	569526	285645	387100
897.233	26.7924	C16256	(E)-Cinnamoyl-CoA	C30H42N7O17P3S	92593.9	189754	302833	131650
905.592	27.1536	C05307	chlorophyll b	C55H70MgN4O6	1.99907e+06	885037	193654	245706
907.208	20.0492	C05267	3-Oxooctanoyl-CoA	C29H48N7O18P3S	183723	171498	86123	130277
909.247	28.8157	C05266	(S)-3-Hydroxyoctanoyl-CoA	C29H50N7O18P3S	174931	170683	199127	260409
909.575	27.6159	C18151	7-Hydroxychlorophyll a	C55H73N4O6.Mg	198060	206788	63196	388371
911.224	23.1356	C00356	(S)-3-Hydroxy-3-methylglutaryl-CoA	C27H44N7O20P3S	144012	169955	86126.9	86033.7
913.158	29.808	C00223	P-Coumaroyl-CoA	C30H42N7O18P3S	296433	69496	91292.7	22122.1
915.217	25.299	C06362	3-hydroxy-3-phenylpropionyl-CoA	C30H44N7O18P3S	80601.9	144424	134356	128146
916.092	18.1642	C04058	Bis(5'-adenosyl) pentaphosphate	C20H29N10O22P5	248855	138186	95724.6	91891.5
916.192	14.9968	C00748	Siroheme	C42H46N4O16.Fe	131506	365562	98763.3	53230.8
919.337	27.1536	C05275	trans-Dec-2-enoyl-CoA	C31H52N7O17P3S	148103	160464	206111	281264
921.294	43.4767	C05274	Decanoyl-CoA	C31H54N7O17P3S	70717.7	52320.3	66881.3	41372.4
928.075	13.1068	C12647	Salvianin	C42H40O24	50267.8	73269.6	61046.9	87262.1
929.208	24.9193	C00323	Caffeoyl-CoA	C30H42N7O19P3S	119339	1.01405e+06	66613	311444
935.308	28.0125	C05265	3-Oxodecanoyl-CoA	C31H52N7O18P3S	186428	232796	214229	213516
936.464	25.2298	C06504	Cob(II)yrinate a,c diamide	C45H62N6O12.Co	94485.3	216080	559514	139808
937.192	28.4884	C05264	(S)-Hydroxydecanoyl-CoA	C31H54N7O18P3S	219455	48812.8	819233	265590
943.166	18.0039	C00406	Feruloyl-CoA	C31H44N7O19P3S	96468.2	166381	79478	53693.1
947.325	27.0945	C03221	2-trans-Dodecenoyl-CoA	C33H56N7O17P3S	116788	759968	522197	391830
949.231	24.4147	C01832	Lauroyl-CoA	C33H58N7O17P3S	162809	298712	136937	99630.6
953.2	28.1492	C15547	1,4-Dihydroxy-2-naphthoyl-CoA	C32H42N7O19P3S	186777	374116	79016.1	144644
963.208	32.5654	C05263	3-Oxododecanoyl-CoA	C33H56N7O18P3S	176385	777492	114964	26098.8
965.258	29.9126	C05262	(S)-3-Hydroxydodecanoyl-CoA	C33H58N7O18P3S	270502	336912	362348	192713
971.192	27.7695	C03160	2-Succinylbenzoyl-CoA	C32H44N7O20P3S	385455	447208	607561	346626
975.2	26.2103	C05273	trans-Tetradec-2-enoyl-CoA	C35H60N7O17P3S	645573	250821	159758	146045
976.358	11.0717	C08589	Crocin	C44H64O24	59763	63456.2	60564.7	62647
977.258	34.6916	C02593	Tetradecanoyl-CoA	C35H62N7O17P3S	282626	138870	48053.5	189162
989.533	29.295	C05774	Cobinamide	C48H73N11O8.Co	129916	158337	145988	244581
991.322	39.9127	C05261	3-Oxotetradecanoyl-CoA	C35H60N7O18P3S	51342.7	76586.7	52267.3	64241.9
993.353	21.762	C05260	(S)-3-Hydroxytetradecanoyl-CoA	C35H62N7O18P3S	165830	211635	103821	75485.7
1001.43	30.1792	C21981	(6Z,9Z)-Hexadecadienoyl-CoA	C37H62N7O17P3S	72549.7	341234	194514	172424
1005.23	5.56369	C00154	Palmitoyl-CoA	C37H66N7O17P3S	27205.9	68420.9	52529.9	123750
1017.5	37.5621	C04652	UDP-2,3-bis(3-hydroxytetradecanoyl)glucosamine	C43H77N3O20P2	71920.9	41508.9	65644	173218
1019.26	14.3573	C05259	3-Oxopalmitoyl-CoA	C37H64N7O18P3S	58747.3	114450	77012.4	68924.9
1021.27	27.0979	C05258	(S)-3-Hydroxyhexadecanoyl-CoA	C37H66N7O18P3S	453220	64604.4	261730	212983
1025.39	29.6122	C16163	(6Z,9Z,12Z,15Z)-Octadecatetraenoyl-CoA	C39H62N7O17P3S	199637	168227	180509	115124
1027.33	31.4955	C03035	gamma-Linolenoyl-CoA	C39H64N7O17P3S	85026.1	190658	213181	175620
1029.25	20.6567	C02050	Linoleoyl-CoA	C39H66N7O17P3S	159822	107089	66384.8	101532
1031.43	18.846	C00510	Oleoyl-CoA	C39H68N7O17P3S	135069	42528.4	95248.7	158621
1033.42	15.0879	C00412	Stearoyl-CoA	C39H70N7O17P3S	41264	120583	152548	94950.8
1047.43	1.85625	C16216	3-Oxostearoyl-CoA	C39H68N7O18P3S	67372	53305.7	56746.2	99929.5
1049.43	25.9841	C16217	3-Hydroxyoctadecanoyl-CoA	C39H70N7O18P3S	88394.1	100789	320643	279821
1051.29	20.1487	C16165	(5Z,8Z,11Z,14Z,17Z)-Icosapentaenoyl-CoA	C41H64N7O17P3S	95802.1	76716.7	78220.9	94548.5
1053.41	32.2751	C02249	Arachidonyl-CoA	C41H66N7O17P3S	106717	150007	79643.5	206909
1055.3	24.9649	C03595	8,11,14-Eicosatrienoyl-CoA	C41H68N7O17P3S	22518.4	152914	218474	107817
1057.37	16.5038	C16180	(11Z,14Z)-Icosadienoyl-CoA	C41H70N7O17P3S	73177.2	76020.1	57252.4	62474.5
1059.48	23.8781	C16530	Icosenoyl-CoA	C41H72N7O17P3S	378639	145112	143656	318757
1061.38	17.55	C02041	Eicosanoyl-CoA	C41H74N7O17P3S	62013.2	22443.9	106571	72981
1077.32	27.2261	C16169	(4Z,7Z,10Z,13Z,16Z,19Z)-Docosahexaenoyl-CoA	C43H66N7O17P3S	652569	396732	284159	419801
1077.51	41.4281	C07343	2-Hydroxyphytanoyl-CoA	C41H74N7O18P3S	48476.7	52044.9	80544	70792.8
1079.35	20.5132	C16166	(7Z,10Z,13Z,16Z,19Z)-Docosapentaenoyl-CoA	C43H68N7O17P3S	148623	50298.2	106616	122820
1081.43	20.9318	C16170	(7Z,10Z,13Z,16Z)-Docosatetraenoyl-CoA	C43H70N7O17P3S	134799	203051	112614	141837
1083.34	31.0297	C21941	(7Z,10Z,13Z)-Docosatrienoyl-CoA	C43H72N7O17P3S	138796	107853	244352	160494
1085.47	25.4914	C16645	(13Z,16Z)-Docosadienoyl-CoA	C43H74N7O17P3S	56851.7	130573	136267	174092
1087.45	28.2369	C16531	Docosenoyl-CoA	C43H76N7O17P3S	73668.9	99949.1	87070.5	139857
1089.43	20.5706	C16528	Docosanoyl-CoA	C43H78N7O17P3S	85861.6	109793	75718.8	213963
1093.58	3.43406	C08926	Avenacin A-1	C55H83NO21	37945.5	47672.1	51289.6	57079.1
1103.37	19.9243	C16374	(2E,6Z,9Z,12Z,15Z,18Z,21Z)-Tetracosaheptaenoyl-CoA	C45H68N7O17P3S	30716.4	125810	104595	115383
1105.37	38.4885	C16168	(6Z,9Z,12Z,15Z,18Z,21Z)-Tetracosahexaenoyl-CoA	C45H70N7O17P3S	76042.8	35300.4	80983.8	38379.2
1107.32	13.4224	C16167	(9Z,12Z,15Z,18Z,21Z)-Tetracosapentaenoyl-CoA	C45H72N7O17P3S	45194.4	63312.8	58320	112623
1109.43	21.9459	C16171	(9Z,12Z,15Z,18Z)-Tetracosatetraenoyl-CoA	C45H74N7O17P3S	63842.2	133419	122949	127031
1115.44	32.5013	C16532	Tetracosenoyl-CoA	C45H80N7O17P3S	127698	57735.4	73124	145963
1117.52	5.73581	C16529	Tetracosanoyl-CoA	C45H82N7O17P3S	26453.4	77179.2	74295	48387
1119.48	24.0502	C16376	(6Z,9Z,12Z,15Z,18Z,21Z)-3-Oxotetracosahexaenoyl-CoA	C45H68N7O18P3S	82723.9	100795	97508	107073
1121.45	25.38	C16375	(3R,6Z,9Z,12Z,15Z,18Z,21Z)-3-Hydroxytetracosahexaenoyl-CoA	C45H70N7O18P3S	173304	67956.6	197727	142182
1123.45	7.05038	C16388	(3R,6Z,9Z,12Z,15Z,18Z)-3-Hydroxytetracosapentaenoyl-CoA	C45H72N7O18P3S	70154.7	46707	46215.4	37026.9
1133.47	22.9331	C21953	(8Z,11Z,14Z,17Z,20Z,23Z)-Hexacosahexaenoyl-CoA	C47H74N7O17P3S	102624	111682	93931.4	146969
1135.39	33.4412	C21949	(11Z,14Z,17Z,20Z,23Z)-Hexacosapentaenoyl-CoA	C47H76N7O17P3S	24569.5	53820.5	87256.4	65379.2
1137.51	37.2364	C21961	(11Z,14Z,17Z,20Z)-Hexacosatetraenoyl-CoA	C47H78N7O17P3S	13212.1	148890	44090.7	38144.7
1143.57	43.1831	C17279	Ximenoyl-CoA	C47H84N7O17P3S	12550.1	35889.9	40844.5	67295.2
1145.53	30.9622	C21932	Cerotoyl-CoA	C47H86N7O17P3S	43792.2	82744.7	113395	85278.6
1149.47	30.4594	C04846	UDP-N-acetylmuramoyl-L-alanyl-D-glutamyl-L-lysyl-D-alanyl-D-alanine	C40H65N9O26P2	419683	163505	140106	67283.3
1161.52	19.575	C21959	(10Z,13Z,16Z,19Z,22Z,25Z)-Octacosahexaenoyl-CoA	C49H78N7O17P3S	44366.9	85996.9	117396	117433
1163.46	27.6075	C21951	(13Z,16Z,19Z,22Z,25Z)-Octacosapentaenoyl-CoA	C49H80N7O17P3S	113966	197339	162891	127682
1165.54	32.2447	C21963	(13Z,16Z,19Z,22Z)-Octacosatetraenoyl-CoA	C49H82N7O17P3S	125766	128694	111702	130744
1173.45	23.7566	C21934	Montanoyl-CoA	C49H90N7O17P3S	101249	98990.3	143435	38971.3
1197.43	41.4686	C05460	3alpha,7alpha,12alpha-Trihydroxy-5beta-cholest-24-enoyl-CoA	C48H78N7O20P3S	36309.1	30958.6	33941.8	52850.9
1215.38	6.669	C05450	3alpha,7alpha,12alpha,24-Tetrahydroxy-5beta-cholestanoyl-CoA	C48H80N7O21P3S	39853.4	56933.3	149654	61455.1
1324.83	24.7911	C04932	2,3,2',3'-Tetrakis(3-hydroxytetradecanoyl)-D-glucosaminyl-1,6-beta-D-glucosamine 1-phosphate	C68H129N2O20P	127734	254716	158916	277492
1329.58	18.2014	C00853	Cob(I)alamin	C62H90N13O14P.Co	233155	89946.2	84578.6	53851.4
1404.79	20.7428	C04919	2,3,2'3'-Tetrakis(3-hydroxytetradecanoyl)-D-glucosaminyl-1,6-beta-D-glucosamine 1,4'-bisphosphate	C68H130N2O23P2	62908.7	53158.5	62291.2	175062
1624.84	12.8081	C06024	3-Deoxy-D-manno-octulosonyl-lipid IV(A)	C76H142N2O30P2	96271.9	41700.4	41700.4	39506.1
1671.96	32.7291	C05888	Undecaprenyl-diphospho-N-acetylmuramoyl-L-alanyl-D-glutamyl-L-lysyl- D-alanyl-D-alanine	C86H143N7O21P2	88983.4	29423.5	103107	158819
1844.99	34.56	C06025	Di[3-deoxy-D-manno-octulosonyl]-lipid IV(A)	C84H154N2O37P2	140627	116454	26070.7	97202
